# Supplementary material for: Exploitation of tumor antigens and construction of immune subtype classifier for mRNA vaccine development in bladder cancer
Source: Front Immunol. 2022 Nov 16;13:1014638. doi: 10.3389/fimmu.2022.1014638 (PMC9769457; doi:10.3389/fimmu.2022.1014638)
Supplement: Supplementary Table 1 — The mediums used for cell culture, the kit for RNA extraction and RT-qPCR, siRNA sequences, and RT-qPCR primer sequences. [file Table_1.xlsx]

## Sheet: Mediums
Cell line	Medium
SV-HUC-1	F12K	iCell, China
RT4	McCoy's 5A	iCell, China
T24	McCoy's 5A	iCell, China
J82	MEM Alpha	Gibco, USA
5637	RPMI1640	iCell, China
SW780	DMEM	iCell, China
UMUC3	MEM	iCell, China
TCCSUP	MEM	iCell, China

## Sheet: Kit
Total RNA extraction	FastPure Cell/Tissue Total RNA Isolation Kit (Vazyme, China)
Reverse transcription	HiScript III RT SuperMix for qPCR (+gDNA wiper) (Vazyme, China)
qPCR	AceQ Universal SYBR qPCR Master Mix (Vazyme, China)

## Sheet: siRNA
NC	UUCUCCGAACGUGUCACGUTT
	ACGUGACACGUUCGGAGAATT
siRNA1	GCCGUUGUCAACGUCACAUTT
	AUGUGACGUUGACAACGGCTT
siRNA2	GGCACACAAUGGCUUGGUUTT
	AACCAAGCCAUUGUGUGCCTT
siRNA3	GCGCAAGAUCAGGGAAAUUTT
	AAUUUCCCUGAUCUUGCGCTT

## Sheet: Primer for RT-qPCR
IGF2BP2-F	AAGCTAAGCGGGCATCAGTT
IGF2BP2-R	CGCAGCGGGAAATCAATCTG
GAPDH-F	AAGAAGGTGGTGAAGCAGGC
GAPDH-R	GAGTGGGTGTCGCTGTTGAA
