# Supplementary material for: Exploitation of tumor antigens and construction of immune subtype classifier for mRNA vaccine development in bladder cancer
Source: Front Immunol. 2022 Nov 16;13:1014638. doi: 10.3389/fimmu.2022.1014638 (PMC9769457; doi:10.3389/fimmu.2022.1014638)
Supplement: Supplementary Table 2 — The over-expression genes, mutation genes, and AMP genes. [file Table_2.xlsx]

## Sheet: Over-expression
Gene	BaseMean	Log2FC	P-value	Adjust-p
CT45A10	19.4616	22.2554	7.47e-53	2.68e-48
FGB	40.7185	9.4037	2.71e-16	1.62e-14
SPRR2C	15.9559	8.45146	4.48e-09	6.98e-08
CTAG2	357.508	8.29447	1.16e-11	3.03e-10
SAGE1	60.5756	8.28053	4.86e-11	1.13e-09
S100A7A	232.276	8.24483	7.97e-14	3.03e-12
BAGE2	37.937	7.97927	2.88e-09	4.68e-08
GC	21.9512	7.81469	1.44e-07	1.62e-06
AC105460.1	89.5053	7.71275	1.02e-09	1.83e-08
FGA	36.4003	7.66371	4.29e-10	8.28e-09
LINC02474	79.526	7.61843	1.47e-13	5.31e-12
AC079466.1	47.0502	7.35562	2.97e-10	5.86e-09
PRSS56	19.2899	7.23238	6.08e-07	5.89e-06
FABP1	16.315	7.14588	9.56e-07	8.83e-06
KRT14	46313	7.14175	5.86e-21	8.72e-19
LINC00460	46.9973	7.09337	2.59e-16	1.55e-14
HSD3B1	136.138	7.0322	1.6e-13	5.76e-12
KLK5	299.142	6.97171	5.15e-11	1.19e-09
KRT6B	4108.85	6.91642	4.11e-15	1.93e-13
CT83	25.7059	6.897	6.9e-07	6.61e-06
COL10A1	1165.12	6.82157	3.41e-32	4.21e-29
CST1	762.578	6.8036	1.38e-28	8.38e-26
IGF2BP1	404.971	6.75618	1.07e-19	1.27e-17
CST4	43.1197	6.73317	1.63e-16	1.02e-14
CASC22	33.7727	6.63051	4.94e-08	6.13e-07
SPRR2G	50.6398	6.62843	1.23e-08	1.73e-07
LINC01419	23.5655	6.62392	1.2e-08	1.7e-07
MAGEC1	36.6729	6.5749	4.63e-07	4.63e-06
AC011298.1	18.8365	6.54386	1.72e-15	8.55e-14
ALPP	341.438	6.50254	3.19e-20	4.24e-18
KRT6C	778.049	6.48142	1.18e-12	3.67e-11
MIR548XHG	43.7284	6.43677	1.57e-08	2.17e-07
SLC1A6	1852.13	6.43528	6.15e-17	4.11e-15
ERVV-2	23.8383	6.42799	6.01e-14	2.34e-12
TLX1	46.0292	6.41898	1.18e-13	4.33e-12
MAGEA12	400.493	6.38895	4.07e-10	7.9e-09
DCAF4L2	23.3813	6.36733	0.000148598	0.000763097
MAGEA9	18.3034	6.32767	3.51e-06	2.83e-05
LINC02241	19.5659	6.29448	3.55e-08	4.53e-07
LHX1	63.9894	6.28811	3.73e-13	1.27e-11
SPRR2E	152.337	6.20907	4.41e-10	8.48e-09
MUC16	1005.51	6.1861	1.41e-17	1.07e-15
SSX1	16.2671	6.17878	4.57e-06	3.59e-05
APOA2	100.388	6.14755	1.02e-10	2.24e-09
PRSS1	107.809	6.09139	1.61e-11	4.13e-10
KLK6	563.341	6.08142	5.78e-13	1.9e-11
IGFL3	13.517	6.06419	1.94e-09	3.29e-08
AL161431.1	668.297	6.04537	1e-14	4.45e-13
CSAG1	400.493	6.01526	1.06e-13	3.92e-12
CST2	55.8044	6.011	1.02e-19	1.22e-17
KRTDAP	657.581	5.99124	1.29e-13	4.7e-12
PSG5	29.8929	5.98661	3.3e-11	7.96e-10
KLK7	181.984	5.98236	3.71e-10	7.21e-09
MAGEA4	1252.19	5.9696	8.66e-10	1.57e-08
AC079062.1	147.504	5.96636	2.91e-11	7.1e-10
AC244107.1	12.4633	5.94606	1.39e-05	9.57e-05
S100A7	3535.15	5.9451	4.55e-13	1.52e-11
TUBA3E	21.7164	5.94288	2.44e-08	3.22e-07
LBX1	13.7626	5.93911	2.27e-08	3.02e-07
LINC02154	76.0131	5.9289	2.62e-13	9.14e-12
DSCR4	18.2597	5.88837	1.46e-06	1.29e-05
HAVCR1	103.178	5.88189	1.17e-12	3.65e-11
ALB	176.118	5.8682	5.19e-13	1.72e-11
CGB5	29.7648	5.86684	3.52e-11	8.44e-10
EN1	149.243	5.81459	8.51e-15	3.82e-13
TNNI3	93.5214	5.79957	1.52e-18	1.41e-16
C6orf15	33.1235	5.79511	3.59e-08	4.58e-07
PAGE2	40.1263	5.788	2.72e-05	0.000173364
COL11A1	1800.29	5.77215	9.75e-25	3.36e-22
FAR2P1	228.966	5.75366	2.24e-14	9.35e-13
PRAME	709.466	5.72897	6.11e-12	1.69e-10
UGT2A3	41.9205	5.72759	4.77e-06	3.73e-05
LINC02582	11.8459	5.72278	3.3e-06	2.68e-05
SPANXB1	15.9902	5.68728	0.000212663	0.00104068
IGFL2	160.11	5.68133	1.16e-17	8.93e-16
MAGEA4-AS1	57.7426	5.66944	2.11e-08	2.83e-07
APOC3	11.1556	5.63538	0.000229234	0.00111161
HMGA2	759.297	5.63044	3.81e-16	2.19e-14
SPDYC	39.9448	5.6224	9.56e-13	3.02e-11
CASP14	4242.02	5.58676	7.4e-14	2.84e-12
Z98257.1	468.244	5.57586	1.17e-18	1.11e-16
NAA11	39.8181	5.5608	9.6e-07	8.86e-06
LINC01608	11.7249	5.5555	0.000826043	0.00336927
AL691420.1	14.2103	5.53072	8.89e-07	8.28e-06
SPRR2D	325.008	5.51227	3.49e-13	1.19e-11
FGL1	11.3069	5.49999	1.4e-08	1.95e-07
KLK8	164.116	5.49727	1.08e-08	1.55e-07
LINC01541	30.2091	5.46687	7.53e-05	0.000422401
FAR2P4	52.1852	5.44173	7.88e-09	1.16e-07
DSCR8	118.048	5.43836	1.7e-06	1.48e-05
VN1R54P	17.903	5.43323	2.06e-08	2.76e-07
LBX1-AS1	10.7373	5.42302	7.37e-08	8.81e-07
FGG	30.1216	5.419	2.96e-07	3.11e-06
KLF2P1	24.2035	5.41323	8.03e-10	1.47e-08
GBX1	12.9187	5.38973	2.11e-09	3.55e-08
MMP11	8352.74	5.3895	7.21e-30	5.28e-27
LHX1-DT	29.13	5.38728	5.41e-09	8.27e-08
KRT75	84.36	5.34518	1.69e-08	2.31e-07
MAGEC2	104.08	5.33912	3.14e-06	2.56e-05
BARX1	196.657	5.33323	8.96e-17	5.85e-15
NKX2-5	26.8915	5.32545	5.66e-08	6.96e-07
ZNF736P9Y	46.6152	5.32148	8.47e-10	1.54e-08
PRSS2	343.502	5.32045	2.56e-10	5.12e-09
PAEP	19.5395	5.31697	2.37e-10	4.77e-09
LINC01956	11.0246	5.31429	3.66e-08	4.65e-07
AACSP1	25.8285	5.30358	1.98e-10	4.05e-09
CASC20	13.4695	5.28821	3e-09	4.86e-08
APOH	13.4551	5.28552	1.73e-06	1.5e-05
PHF2P2	28.2562	5.26908	2.85e-05	0.000180746
NKX2-1	33.0891	5.26832	5.09e-07	5.02e-06
KRT31	80.8065	5.23906	1.34e-10	2.85e-09
ADAM2	12.9464	5.23174	1.3e-07	1.48e-06
PRR9	175.502	5.22453	9.39e-10	1.69e-08
AHSG	10.2939	5.21537	3.18e-06	2.59e-05
EPYC	56.064	5.19475	6.91e-11	1.56e-09
FTHL17	16.7768	5.19255	0.00261833	0.00893751
2022-03-04	60.2095	5.19005	2.02e-16	1.25e-14
LINC01194	28.7565	5.17916	4.18e-06	3.31e-05
MAGEA10	470.168	5.17162	5.42e-09	8.28e-08
CYCSP6	15.4112	5.17147	2.84e-10	5.62e-09
AC106875.1	13.6002	5.1626	1.55e-06	1.36e-05
MAGEA6	725.315	5.15892	5.36e-09	8.21e-08
KLF2P4	9.74455	5.13774	9.31e-07	8.62e-06
GUCA2A	116.619	5.11886	4.65e-09	7.22e-08
KLK2	29.6518	5.11394	5.68e-09	8.64e-08
LNCAROD	16.1734	5.11327	8.07e-08	9.59e-07
IL36RN	203.142	5.11083	3.79e-15	1.78e-13
AL136537.2	16.4913	5.11073	7.98e-06	5.86e-05
CGB8	11.9212	5.11068	3.11e-08	4.02e-07
PNMA5	215.663	5.10791	1.07e-08	1.54e-07
BX276092.7	8.50066	5.09179	1.96e-08	2.64e-07
FAM230C	9.3241	5.06769	6.37e-05	0.000363907
CCNYL2	103.198	5.05813	1.36e-11	3.5e-10
LINC00973	11.465	5.05445	4.69e-06	3.68e-05
KRT81	439.907	5.0504	2.34e-14	9.74e-13
LINC02335	8.1318	5.02734	0.000363825	0.00165991
ALPG	30.9828	5.02192	6.53e-10	1.22e-08
KRT79	122.117	5.01954	1.15e-13	4.25e-12
NF1P8	7.25024	5.01526	0.000345177	0.00158634
DPPA2	11.1197	5.01096	0.000691666	0.00288785
NLRP7	346.046	4.99234	8.12e-14	3.08e-12
PIWIL3	13.8345	4.97901	7.75e-07	7.33e-06
MAGEA11	169.896	4.97729	1.23e-10	2.65e-09
ERVH48-1	243.891	4.97346	5.78e-12	1.6e-10
AC100801.1	13.7973	4.96909	2.1e-06	1.78e-05
COX7B2	100.586	4.96832	1.2e-05	8.42e-05
MAGEA1	233.542	4.95842	3.07e-06	2.51e-05
AC024230.1	6.9903	4.95205	1.72e-06	1.49e-05
AF279873.3	11.9504	4.9387	0.000322225	0.00149619
REG1A	7.63326	4.93717	8.82e-05	0.000483742
LINC00967	103.035	4.92998	4.83e-08	6.01e-07
PSG4	129.793	4.92466	1.99e-09	3.36e-08
C5orf46	77.9924	4.92114	4.38e-15	2.05e-13
PPY2P	8.19415	4.88725	4.43e-06	3.49e-05
GBA3	20.3839	4.88038	2.01e-07	2.18e-06
ROS1	49.3651	4.87484	2.09e-10	4.23e-09
PSORS1C2	977.257	4.87296	9.14e-14	3.44e-12
LINC02377	18.7626	4.87158	9.44e-06	6.83e-05
TM4SF19	86.1549	4.85946	3.64e-16	2.11e-14
KRT16P6	470.985	4.85918	9.43e-11	2.07e-09
MED15P9	6.48083	4.85319	1.21e-05	8.51e-05
KLK3	42.1892	4.84642	7.49e-05	0.00042066
MIR137HG	8.87202	4.84505	3.31e-05	0.000205922
PPP4R3C	5.76466	4.83678	0.000631399	0.00267097
ACTL8	31.287	4.83564	5.59e-10	1.06e-08
SPRR1B	2458.04	4.82039	6.22e-12	1.72e-10
ODAPH	44.9117	4.81103	2.55e-14	1.05e-12
TCHHL1	8.64333	4.80855	2.4e-05	0.000155593
ZIC5	62.8952	4.79441	1.77e-10	3.67e-09
LINC01667	7.69839	4.7907	0.0019223	0.00689002
PSG1	8.48303	4.78594	0.000205698	0.00101115
AC090809.1	8.38705	4.76615	7.08e-05	0.000399886
LINC02476	6.0859	4.76299	0.00122424	0.00470453
HMX2	8.352	4.75798	2.07e-08	2.78e-07
LINC01687	6.07135	4.75317	2.18e-05	0.000142927
PICSAR	142.02	4.74682	2.09e-10	4.24e-09
DDX53	9.10928	4.72284	7.79e-05	0.000434922
AL365356.5	142.51	4.7223	4.12e-18	3.48e-16
MYO16-AS1	7.26661	4.7134	1.83e-06	1.58e-05
LINC00221	30.5478	4.7107	0.00110337	0.00431165
RNU6-140P	8.72296	4.70822	3.43e-05	0.000212335
IFNK	6.48662	4.70133	0.000238255	0.00115022
IGFL2-AS1	407.634	4.69573	3.04e-14	1.24e-12
AP000851.1	5.22464	4.69264	1.57e-05	0.000106643
LINC02588	7.95486	4.69067	1.27e-05	8.87e-05
AC022639.1	9.79485	4.68027	8.05e-08	9.57e-07
IL37	9.73649	4.67505	4.07e-13	1.37e-11
MS4A15	32.0372	4.66153	9.7e-10	1.74e-08
KRT38	5.65507	4.65709	7.62e-05	0.000426956
MSLN	1037.56	4.65568	1.86e-12	5.59e-11
TPTE	10.1489	4.64997	0.000316925	0.0014754
MTNR1B	10.765	4.64117	4.66e-07	4.65e-06
LINC01992	7.60533	4.62459	1.69e-05	0.000114032
AC011352.3	6.14417	4.62453	6.8e-09	1.02e-07
LINC01518	65.605	4.61939	4.52e-10	8.67e-09
LINC01768	7.55124	4.61647	2.09e-05	0.000137709
CALB1	379.391	4.61231	6.14e-11	1.4e-09
BARX1-DT	5.45151	4.60454	7.27e-08	8.7e-07
ARX	14.6564	4.59987	8.7e-09	1.27e-07
EEF1DP5	8.3378	4.59719	3.62e-06	2.91e-05
LINC02081	39.1036	4.56158	5.53e-15	2.54e-13
GAL	152.853	4.56036	8.29e-12	2.25e-10
LINC02152	7.25804	4.55619	0.000359135	0.00164249
AC122685.1	5.8788	4.54968	8.94e-05	0.00048934
ZNF716	8.07067	4.54912	6.49e-05	0.00036989
MAGEA3	874.826	4.54014	8.29e-08	9.84e-07
LHX5	67.9886	4.53107	4.69e-16	2.65e-14
CGB3	7.88518	4.53005	1.01e-07	1.18e-06
MYT1	275.412	4.52412	4.1e-11	9.71e-10
AL365226.2	40.112	4.52159	5.43e-08	6.7e-07
SELENOOLP	8.73856	4.51789	0.000304154	0.0014239
PPP1R14D	134.925	4.51432	4e-14	1.59e-12
SLCO1B3	89.6696	4.5135	1.6e-05	0.000108615
PRDM13	7.02099	4.51226	6.44e-07	6.21e-06
SPRR2A	302.434	4.49656	1.06e-08	1.52e-07
LINC02484	16.0275	4.49597	0.000982049	0.00389503
LINC01456	15.8759	4.49549	4.26e-06	3.36e-05
ESM1	704.989	4.49269	1.12e-32	1.48e-29
AC019155.3	18.2297	4.49158	3.07e-09	4.95e-08
AL133467.4	5.0725	4.4853	3.86e-05	0.000235776
ZIC1	45.2504	4.45496	7.58e-06	5.61e-05
VAX1	17.5418	4.43703	7.16e-06	5.33e-05
IGFL1	2401.53	4.43567	3.22e-10	6.31e-09
LINC01602	8.07841	4.42827	2.21e-05	0.000144426
AC061975.6	30.3375	4.42757	1.66e-06	1.45e-05
AC016687.3	5.95644	4.42655	3.9e-05	0.000237718
PNLIPRP3	12.3743	4.41147	0.000128091	0.00066997
ST8SIA6-AS1	61.5168	4.41036	2.52e-06	2.11e-05
LINC02525	4.71432	4.3948	0.000342116	0.00157429
KRTAP2-3	8.93366	4.38731	2.13e-06	1.81e-05
GNAT3	8.0169	4.38433	0.000782929	0.0032172
DGKK	16.8868	4.37781	5.73e-06	4.38e-05
NXPH4	468.433	4.37	4.98e-21	7.47e-19
IGF2BP3	320.767	4.36912	3.25e-14	1.32e-12
HIST1H3G	126.372	4.35142	2.35e-19	2.61e-17
AC000032.1	20.2057	4.34862	0.000123842	0.000649828
AC010789.1	17.9469	4.34399	3.18e-12	9.21e-11
CA9	1537.53	4.34289	7.9e-16	4.22e-14
LINC01446	26.4644	4.32427	1.06e-05	7.54e-05
AL445647.1	6.87835	4.31494	0.00016794	0.000849892
PRDM9	3.99294	4.311	1.21e-06	1.09e-05
AC113346.1	7.98108	4.30799	9.78e-09	1.41e-07
TNNT1	554.864	4.30645	2.59e-16	1.55e-14
AL138962.1	4.8958	4.29627	1.41e-09	2.45e-08
AC022568.1	10.072	4.28728	0.000667922	0.00280143
FOXG1	11.7372	4.28513	7.82e-05	0.000436231
AC010275.1	15.6417	4.27661	1.2e-06	1.08e-05
HIST1H2APS3	4.2728	4.26511	2.18e-10	4.41e-09
LINC00898	5.90545	4.26282	1.14e-06	1.04e-05
AC109454.3	13.9985	4.25749	2.95e-05	0.00018648
LINC02109	13.9567	4.24882	9.9e-08	1.16e-06
WFDC12	10.2545	4.24857	2.19e-05	0.000143439
MAGEB2	27.9097	4.24264	6.33e-06	4.79e-05
ECEL1P1	5.23099	4.23697	9.87e-07	9.08e-06
LINC01524	5.1925	4.23116	6.15e-07	5.95e-06
HIST1H2BM	5.17355	4.22788	2.07e-09	3.49e-08
AC093001.1	58.8436	4.22507	1.86e-07	2.03e-06
GGT2	29.2719	4.22478	1.34e-08	1.87e-07
ZEB2P1	7.03464	4.22379	2.13e-06	1.81e-05
PLPP4	200.446	4.22009	2.39e-15	1.16e-13
AC109588.1	6.4121	4.21401	0.0021258	0.0075115
NKX2-2	5.1298	4.21052	0.000285793	0.0013485
FGF19	22.9071	4.20855	7.22e-05	0.000406543
OR2B6	22.1289	4.20621	2.39e-14	9.92e-13
CDH16	17.8069	4.20452	8.47e-07	7.92e-06
LINC00518	7.7643	4.20043	5.58e-07	5.46e-06
ANKRD20A19P	6.32619	4.20037	2.41e-07	2.58e-06
XAGE2	17.6091	4.19956	0.00102122	0.00402885
ASNSP1	14.5142	4.19937	4.76e-05	0.000282505
AC025183.1	6.90522	4.19863	0.000110802	0.000590915
GSTA2	27.2236	4.19837	3.32e-06	2.69e-05
FOXA2	20.3861	4.19615	6.83e-06	5.12e-05
SPP1	9430.11	4.19194	3.22e-18	2.77e-16
SERPINB7	191.349	4.19065	9.37e-09	1.36e-07
ZNF350-AS1	433.757	4.18973	2.45e-10	4.91e-09
AFAP1-AS1	518.616	4.18902	1.97e-10	4.03e-09
ESX1	5.02438	4.18337	3.62e-05	0.000222844
EN2	55.886	4.17445	1.23e-11	3.22e-10
CSAG2	35.582	4.17048	3.31e-08	4.25e-07
CLPSL2	6.19774	4.16139	2.78e-08	3.63e-07
FAHD2P1	60.4201	4.1603	1.26e-09	2.23e-08
NDUFA5P10	3.96481	4.14638	0.000651966	0.00274609
HIST1H2BO	22.3978	4.14595	4.08e-15	1.91e-13
AC083967.1	6.05438	4.1355	4.56e-05	0.000271855
NGB	32.4562	4.13546	1.78e-07	1.96e-06
TMEM52B	209.112	4.12845	5.48e-15	2.54e-13
AL031777.1	56.3908	4.12243	6.34e-19	6.4e-17
C1orf105	5.97754	4.11978	3.44e-07	3.55e-06
AC112178.1	4.80902	4.11858	0.00014813	0.000761349
GGT3P	13.0627	4.11756	3.74e-07	3.81e-06
AL121949.1	8.96135	4.11679	0.000164492	0.000834798
MIR483	5.827	4.11181	0.00124617	0.00477449
TRIML2	23.4287	4.11146	1.79e-05	0.000119775
S100A8	25154.2	4.10831	2.24e-10	4.52e-09
NXPH1	6.50438	4.10199	7.39e-07	7.03e-06
UNC13C	68.8087	4.10091	2.09e-06	1.78e-05
AL365356.3	172.712	4.09332	2.37e-10	4.76e-09
LINC01234	174.313	4.09316	1.39e-09	2.43e-08
ERVMER61-1	5.88383	4.08904	0.00156701	0.00579153
HIST1H3B	19.6928	4.08083	1.64e-13	5.88e-12
AC073365.1	44.6406	4.07912	9.94e-07	9.14e-06
LCE1F	3.79892	4.07898	0.000210119	0.00103006
SERPINA4	7.15504	4.06962	0.000108272	0.000579667
CYP1A2	82.8124	4.06717	5.07e-05	0.00029852
PHGR1	146.533	4.0632	1.63e-05	0.000110332
LINC00355	56.6596	4.06306	7.19e-09	1.07e-07
AC112721.1	5.14817	4.05711	5.45e-09	8.32e-08
BMS1P8	13.0149	4.05569	6.44e-06	4.86e-05
AL133467.2	5.09816	4.04975	6.92e-05	0.000391315
AC091133.4	4.05528	4.02523	2.82e-06	2.32e-05
DSG1	185.315	4.02366	3.7e-09	5.88e-08
LINC01910	6.64067	4.02267	4.05e-07	4.1e-06
AC105460.2	8.80532	4.02212	1.76e-06	1.52e-05
CDKN2A	2917.55	4.01991	3.46e-13	1.19e-11
CLDN9	218.287	4.0111	3.77e-12	1.08e-10
SPRR4	11.0767	4.00886	9.88e-06	7.11e-05
AL139095.3	9.58312	4.00794	1.09e-05	7.75e-05
AC099329.2	165.496	4.00669	3.5e-12	1.01e-10
AL391704.1	3.59449	4.00357	0.000423813	0.00189503
LINC02263	3.23568	4.00003	0.000217583	0.00106244
KCNV1	3.20346	3.99058	0.0017936	0.00649773
HIST1H2AD	47.0172	3.98648	1.44e-20	2.04e-18
ZNF114	197.268	3.98614	2.79e-15	1.34e-13
ITLN1	375.835	3.98535	5.38e-07	5.29e-06
AC011352.1	4.39797	3.98522	1.14e-06	1.04e-05
AL391883.1	6.1752	3.98335	0.000227959	0.00110683
AC007785.1	26.0902	3.98158	2.27e-09	3.77e-08
AF127577.3	31.1124	3.97718	8.12e-08	9.64e-07
RPSAP52	25.5088	3.97568	4.21e-10	8.15e-09
CTSL3P	8.61577	3.97304	5.56e-05	0.000323873
CXCL11	1003.06	3.96526	6.34e-12	1.75e-10
IBSP	47.9544	3.96169	2.18e-15	1.07e-13
KNG1	8.66018	3.9596	0.000101571	0.000548128
AP005432.2	326.904	3.94805	2.5e-10	5e-09
CST6	1243.5	3.94729	2.53e-15	1.22e-13
AC099520.1	3.45076	3.94662	1.2e-05	8.48e-05
MMP13	1407.73	3.93599	4.14e-11	9.78e-10
MAGEB16	3.07381	3.93268	0.0029795	0.00998877
AC008083.1	17.7405	3.93235	1.32e-11	3.42e-10
LINC01929	17.3563	3.93139	6.55e-11	1.48e-09
PLEKHG4B	481.411	3.91804	1.14e-11	2.99e-10
TMPRSS15	5.07747	3.9139	3.22e-05	0.000200941
AC008132.1	3.3619	3.90632	3.26e-05	0.000203275
FABP7	48.4133	3.90456	0.000334402	0.00154414
SLC5A1	41.895	3.90282	1.73e-07	1.9e-06
LINC01854	6.50807	3.90248	0.00139527	0.00525754
ZFP42	11.2546	3.90228	7.75e-05	0.000433035
TMPRSS11F	7.74344	3.90017	0.000101931	0.000549797
AC092484.1	3.00709	3.89798	0.000397301	0.0017892
B4GALNT2	19.3792	3.89396	1.3e-06	1.16e-05
HIST1H2AH	5.18106	3.89232	1.37e-09	2.39e-08
LIN28A	4.11447	3.89028	2.2e-05	0.000144108
SLURP1	32.592	3.88859	6.84e-10	1.27e-08
C6orf223	153.318	3.88727	2.61e-12	7.66e-11
PAGE1	4.07574	3.87889	0.0027571	0.00934627
TAC3	929.246	3.86611	1.37e-06	1.22e-05
IGFL1P1	61.8939	3.8651	1.1e-09	1.95e-08
LINC02257	17.9767	3.8611	4.11e-09	6.45e-08
CRH	1391.82	3.86003	0.000106025	0.00056942
GFY	11.4675	3.85925	4e-07	4.06e-06
DUX4L9	7.32049	3.84524	1.37e-05	9.45e-05
ATP12A	89.2136	3.84036	6.71e-08	8.1e-07
PRR20G	3.20216	3.8363	0.000743076	0.00306997
CNGB1	137.811	3.83583	1.51e-15	7.55e-14
COL2A1	36.8585	3.82996	1.29e-10	2.76e-09
MSLNL	4.86587	3.8243	2.44e-05	0.000158055
ESPNP	8.73088	3.82242	1.26e-07	1.44e-06
CCDC155	9.22846	3.82212	1.26e-06	1.13e-05
TAS2R38	6.40394	3.81989	4.17e-08	5.26e-07
AC090502.1	12.2982	3.81651	2.45e-05	0.000158377
AC107308.1	3.50295	3.81472	7.87e-05	0.000438502
AL117329.1	29.3563	3.81385	1.26e-07	1.44e-06
AC090125.1	3.51138	3.81375	6.19e-05	0.000355496
MRPL40P1	10.5561	3.80167	1.23e-10	2.64e-09
CYP2C9	49.1026	3.80047	4.72e-07	4.7e-06
AC104794.3	11.4916	3.79678	6.21e-07	6.01e-06
CLPSL1	12.9471	3.79661	1.52e-07	1.7e-06
RNASEH2CP1	4.24461	3.79445	0.000156768	0.000800125
AC097374.1	3.83458	3.79345	0.000490731	0.00214818
HIST1H1PS1	26.2804	3.79272	1.15e-15	5.87e-14
RNF186	54.1153	3.79149	1.31e-06	1.17e-05
AC109439.2	3.45104	3.7904	0.000892805	0.00359861
AC073174.1	57.8773	3.78825	6.41e-05	0.000365767
BOK-AS1	14.4337	3.78583	4.71e-05	0.000280101
CHRNA1	39.0033	3.78325	5.51e-15	2.54e-13
OBP2A	4.7532	3.78129	1.96e-07	2.14e-06
KLHDC7B	5343.78	3.78119	4.59e-12	1.3e-10
LEMD1	53.21	3.77366	1.7e-09	2.91e-08
CXCL5	412.766	3.77216	6.19e-09	9.32e-08
IGFL4	13.8801	3.76988	1.41e-09	2.46e-08
ACTBL2	14.447	3.76407	2.07e-06	1.76e-05
PYDC1	4.17048	3.76084	1.65e-05	0.000111977
LIN28B	47.4106	3.76029	9.47e-06	6.85e-05
HEPHL1	222.682	3.76025	9.8e-10	1.76e-08
AC010329.2	66.064	3.75588	9.7e-06	7e-05
FIRRE	126.128	3.75522	2.1e-18	1.87e-16
KLK4	22.6027	3.75514	1.23e-07	1.41e-06
HIST1H2BF	27.9336	3.75038	1.18e-13	4.34e-12
AC004233.2	4.15383	3.7463	1.28e-07	1.46e-06
AC090164.2	11.4351	3.74257	6.62e-07	6.37e-06
CCDC198	133.224	3.74136	0.000113793	0.00060426
RFTN1P1	2.99071	3.73576	0.00109585	0.00428553
ZIC2	249.241	3.73441	1.12e-11	2.96e-10
CLDN6	44.7535	3.72734	4.22e-07	4.25e-06
EVA1A	256.93	3.71917	1.61e-16	1.01e-14
AL589743.4	4.03286	3.7181	1.47e-06	1.29e-05
TMEM82	3.28612	3.71453	1.79e-06	1.55e-05
MYBPC1	342.885	3.71282	7.94e-07	7.48e-06
TRIM71	13.1251	3.71101	1.28e-06	1.15e-05
PIP	26.5308	3.70957	9.35e-06	6.78e-05
SULT1E1	571.008	3.70948	1.56e-07	1.74e-06
CYP4F8	2726.1	3.7084	1.29e-06	1.16e-05
AC034223.2	3.62841	3.70666	0.00235849	0.00819564
AC110285.6	26.8503	3.70562	2.71e-16	1.62e-14
HABP2	19.1256	3.69854	8.93e-07	8.3e-06
PRSS41	14.8684	3.69718	2.25e-05	0.000146984
RAET1L	63.7251	3.69411	4.29e-10	8.28e-09
SLCO1B1	8.00175	3.69196	6.78e-06	5.08e-05
DMRTA2	146.431	3.69191	4.7e-10	8.98e-09
SLC15A5	6.23244	3.69185	7.46e-05	0.000419319
SP8	6.4557	3.69004	0.00230566	0.00804168
MIOX	26.6534	3.68487	1.11e-11	2.93e-10
TCAM1P	87.1341	3.68102	1.9e-08	2.56e-07
AL596223.1	5.39226	3.67976	5.77e-05	0.000334475
IL36G	78.9625	3.67739	7.17e-08	8.6e-07
AC006262.2	13.2935	3.67602	2.16e-05	0.000141569
SERPINA6	8.43572	3.67204	3.12e-05	0.000195602
AL139002.1	6.3288	3.67103	0.00184679	0.00665577
STRA8	6.21506	3.66978	0.000243231	0.00117047
ATP4A	13.7434	3.66384	1.27e-06	1.14e-05
SLC34A2	111.41	3.66336	2.33e-06	1.96e-05
LINC01764	43.3019	3.65422	8.31e-09	1.22e-07
AC096759.2	10.2191	3.64937	4.83e-07	4.8e-06
DEFB126	24.1835	3.64869	1.72e-07	1.9e-06
AC245100.6	5.80335	3.6473	1.21e-06	1.09e-05
AP000997.2	3.47141	3.64687	0.00266588	0.00907907
AC069499.2	3.96408	3.63823	2.93e-11	7.15e-10
DSCR10	2.79395	3.63775	0.00114095	0.00443484
LINC01967	7.06806	3.63636	1.73e-05	0.000116711
LINC01287	13.7806	3.636	7.67e-06	5.66e-05
FP325330.3	9.28113	3.63264	5.42e-06	4.18e-05
AC093515.1	8.15236	3.6324	0.000570153	0.00244428
HIST1H2BPS2	3.42051	3.6278	1.3e-07	1.48e-06
TCN1	1085.75	3.62601	1.16e-07	1.34e-06
TTR	212.815	3.62577	0.000125397	0.000657222
GRP	28.249	3.62159	9.37e-07	8.67e-06
GRIN2D	1185.11	3.61952	4.41e-18	3.7e-16
KPRP	25.2091	3.61833	7.1e-06	5.29e-05
FOXI3	5.99641	3.61632	0.000984617	0.00390332
RPL21P13	15.447	3.6162	2.81e-06	2.32e-05
KREMEN2	178.081	3.61578	7.7e-17	5.1e-15
HRG	7.5841	3.61428	6.49e-05	0.00036989
AC026782.2	4.77145	3.61278	6.01e-07	5.83e-06
LINC01249	12.2898	3.6097	0.00116534	0.00451643
RNA5SP174	2.73193	3.60868	1.22e-05	8.56e-05
FAM133A	104.267	3.60631	9.44e-06	6.83e-05
CHIAP2	3.04168	3.60459	0.00050156	0.00218625
HIST1H2BG	177.392	3.60447	8.17e-16	4.33e-14
PDX1	53.1528	3.60194	2.79e-07	2.95e-06
PRAP1	260.167	3.5995	8.28e-09	1.22e-07
MUC2	788.844	3.59815	7.77e-07	7.34e-06
DMRT1	4.64607	3.59363	5.47e-05	0.000319134
AC138904.1	49.5403	3.59195	1.2e-11	3.15e-10
SMPD4P1	43.7057	3.5891	1.69e-06	1.47e-05
KLK12	17.702	3.58845	0.000138172	0.000715809
AC004870.2	8.20652	3.58756	0.00177708	0.00644698
HIST1H2BH	130.097	3.58621	9.57e-16	4.96e-14
LGSN	27.2039	3.58312	4.91e-05	0.000290165
BPIFB2	4.89542	3.58218	0.00159126	0.00586062
AC008739.2	13.4054	3.58053	1.15e-08	1.64e-07
CALML5	1647.85	3.57691	6.55e-06	4.94e-05
SLC9A3P2	21.1311	3.57233	2.8e-05	0.000177647
AC120036.1	9.41738	3.57202	1.46e-08	2.02e-07
HIST2H2BF	176.74	3.5686	6.84e-19	6.87e-17
PSPHP1	138.893	3.56495	0.000461864	0.00204251
RTBDN	24.985	3.56373	4.45e-10	8.54e-09
AL033527.3	19.0443	3.56192	6.89e-16	3.73e-14
HIST1H2AE	170.23	3.56169	7.21e-18	5.83e-16
AMTN	31.9598	3.55742	2.11e-05	0.000138772
CDSN	11.7517	3.55576	0.000146888	0.000755613
LIPK	27.0856	3.5535	3.97e-07	4.03e-06
TGM1	582.276	3.54478	2.54e-12	7.47e-11
AC123768.1	2.45364	3.54464	5.11e-09	7.86e-08
MMP20	3.05526	3.54437	0.00124686	0.0047766
HOXC9	164.027	3.54339	2.08e-12	6.19e-11
OR8A1	2.34027	3.53739	0.0022716	0.00794296
GABRG2	33.9881	3.53179	0.00140184	0.00527731
TFF2	170.701	3.52809	1.61e-06	1.41e-05
AL513123.1	11.0998	3.52753	1.85e-09	3.14e-08
AC010595.1	14.8614	3.52624	7.65e-08	9.13e-07
POU3F3	9.4094	3.52356	0.000556814	0.00239508
LGALS17A	32.6186	3.52074	4.91e-07	4.87e-06
GTSF1	323.396	3.51768	1.33e-07	1.51e-06
LINC01648	2.33717	3.51542	0.000982221	0.00389511
SLC25A24P2	2.29153	3.51308	8.96e-05	0.000489983
AC090796.1	6.07041	3.50927	0.000156956	0.000800857
ZG16	4.73773	3.50795	2.42e-05	0.000156913
AL390729.1	18.5638	3.50579	9.8e-08	1.15e-06
INSL4	6.64656	3.50459	0.00106391	0.00417747
AP000553.2	21.2366	3.50272	6.79e-14	2.61e-12
CATSPER1	173.758	3.5008	6.14e-14	2.38e-12
CXCL10	2949.61	3.50039	8.85e-11	1.96e-09
HNF1A-AS1	5.51243	3.49177	1.21e-05	8.51e-05
DUSP5P1	23.863	3.49069	4.53e-10	8.68e-09
LINC01203	2.55978	3.49067	0.000722256	0.00299604
Z94160.1	6.19484	3.48859	0.00015349	0.000785409
RPLP0P2	179.806	3.48758	1.28e-18	1.21e-16
AC068647.2	14.1863	3.48088	5.01e-05	0.00029582
HIST1H2BE	18.3239	3.48056	8e-13	2.55e-11
AC007953.1	2.49994	3.47685	0.000168789	0.000853463
AC012531.1	6.70024	3.47662	2.04e-06	1.74e-05
ZNF861P	3.79934	3.47639	0.000167085	0.000846042
AP000526.1	5.47448	3.4741	4.16e-08	5.24e-07
AC006262.1	130.839	3.46987	2.52e-09	4.15e-08
CFAP47	121.081	3.46469	9.77e-09	1.41e-07
CSAG4	9.4622	3.464	0.00137652	0.0051999
LINC00601	3.14773	3.45834	3.93e-05	0.000239058
HIST1H4B	6.62558	3.45598	1.66e-07	1.84e-06
TRIM15	12.3311	3.45426	5.02e-06	3.9e-05
RAET1K	17.4114	3.45226	5.22e-17	3.54e-15
ABCG8	4.49637	3.45222	7.43e-06	5.51e-05
HIST1H2AI	33.9392	3.45176	1.54e-13	5.55e-12
TEX19	4.19588	3.44564	2.82e-07	2.97e-06
BECN2	2.16165	3.4416	1.02e-06	9.37e-06
SPRR2F	24.7609	3.44063	0.000109504	0.000585214
AC092803.1	2.70624	3.43764	3.41e-06	2.75e-05
HIST1H3D	92.5257	3.42665	1.03e-18	9.98e-17
G2E3-AS1	42.8974	3.42654	1.47e-07	1.64e-06
AL451164.2	3.70234	3.42632	4.29e-06	3.38e-05
LINC01561	13.4742	3.42394	7.37e-07	7.01e-06
SOX11	42.6968	3.42373	6.15e-14	2.38e-12
TCF24	21.4867	3.42281	1.57e-17	1.18e-15
AC061975.1	25.8181	3.41987	1.12e-07	1.29e-06
AC084783.1	2.97625	3.41834	1.83e-05	0.00012266
PI3	5502.16	3.41208	4.82e-06	3.77e-05
AP003171.1	2.36907	3.407	0.000525285	0.00227363
LHX2	43.2469	3.40196	4.05e-08	5.12e-07
PCSK1N	199.584	3.40018	1.54e-09	2.67e-08
AC025580.1	56.7149	3.39651	2.93e-07	3.08e-06
AL445072.1	5.27847	3.39593	2.56e-05	0.000164359
CST5	7.91687	3.39286	0.000199395	0.00098286
LINC01208	2.6151	3.39067	4.03e-06	3.2e-05
AL079305.1	2.89037	3.38916	1.18e-07	1.36e-06
ORM1	16.5846	3.38901	0.000147451	0.000758299
LINC02492	5.79332	3.37733	0.000333489	0.00154032
BEST3	8.82566	3.37663	1.51e-05	0.000103113
BAAT	14.2595	3.37124	4.79e-06	3.74e-05
PM20D1	3523.35	3.37107	5.96e-06	4.54e-05
KRT77	61.3329	3.36985	5.86e-06	4.47e-05
BLACAT1	95.3761	3.3643	1.38e-10	2.93e-09
HOXC-AS3	16.2124	3.36369	9.56e-06	6.91e-05
PSG9	4.55203	3.36308	0.000205861	0.00101181
SEPT14P12	3.96625	3.35873	7.88e-09	1.16e-07
SOHLH1	7.42247	3.35681	4.39e-05	0.000262768
TERT	128.882	3.35162	1.52e-13	5.51e-12
EMX1	65.1152	3.3512	1.15e-08	1.63e-07
FOLR1	105.189	3.35013	1.47e-07	1.64e-06
AL139280.1	18.0918	3.34919	0.00024845	0.00119318
AC011487.2	1161.32	3.34437	2.58e-05	0.000165494
MAGEA8	30.2238	3.34378	3.26e-06	2.65e-05
AC005256.1	9.60259	3.34316	5.16e-06	3.99e-05
CDX2	131.604	3.34161	3.95e-06	3.14e-05
LINC00392	7.97223	3.3414	0.00220177	0.00773182
AC025575.2	123.638	3.34105	1.14e-06	1.03e-05
AC084759.3	87.3127	3.34103	0.000364424	0.00166192
KCNK9	34.1145	3.33912	2.29e-09	3.8e-08
CSAG3	63.0151	3.33773	1.62e-06	1.42e-05
AC108752.1	10.1126	3.33514	0.00175694	0.00638685
HIST1H1B	15.7243	3.33418	1.98e-10	4.05e-09
ANKRD34B	26.2535	3.33357	5.44e-07	5.34e-06
AC013470.2	6.78118	3.32704	1.54e-08	2.13e-07
MNX1	92.6867	3.3257	1.11e-14	4.85e-13
SLC2A2	3.08349	3.32205	0.00072624	0.0030094
AL136981.1	2.52199	3.32028	8.46e-05	0.000466328
LRRC15	845.363	3.31766	7.42e-09	1.1e-07
HIST1H4E	35.5828	3.31349	2.06e-13	7.27e-12
PLUT	2.07538	3.31183	0.00036445	0.00166192
AC006357.1	3.38558	3.29969	4.56e-05	0.000271861
AC010636.1	19.4486	3.29869	8.54e-05	0.000470209
IGF2	118764	3.29788	8.61e-07	8.04e-06
RNU6-403P	6.25378	3.29483	8.2e-06	6e-05
SERPINA10	4.87192	3.29431	6.31e-05	0.0003615
LINC00626	3.39305	3.29378	0.000426347	0.0019047
LCN15	12.5246	3.2922	0.000499817	0.00217971
OR7A5	4.17155	3.29159	8.59e-06	6.27e-05
AC112493.1	7.30127	3.28175	0.000137576	0.000713031
PSG3	1.96288	3.28062	0.00163311	0.00598855
IL31RA	32.0839	3.28025	3.53e-07	3.63e-06
AC093520.1	7.75546	3.27689	1.27e-08	1.78e-07
CHIT1	256.9	3.27605	3.52e-09	5.61e-08
AQP12B	2.16554	3.27334	0.00135226	0.00512022
MAGEA9B	103.037	3.27069	0.000196271	0.00096973
BEST2	6.34441	3.26998	3.77e-06	3.01e-05
IGKV2-29	21.6052	3.26951	0.000171267	0.00086356
AC245100.3	3.66135	3.26642	0.000237579	0.00114773
LGALS7	61.4021	3.26509	0.000529648	0.00228976
AC011453.1	14.1178	3.26423	1.55e-07	1.73e-06
AC112721.2	7.81511	3.26331	4.45e-07	4.46e-06
AL021920.2	4.09457	3.25689	0.000192157	0.000952813
KRT16P4	9.79752	3.2553	0.000259229	0.00123749
SYT13	42.6678	3.25209	5.96e-05	0.00034364
GAST	4.57521	3.25068	0.000122452	0.000643481
PAGE2B	10.2311	3.25015	0.000191435	0.000950024
VIL1	16.9304	3.24691	2.93e-06	2.41e-05
MYOSLID	68.9007	3.2457	6.58e-09	9.85e-08
AC025244.1	7.23443	3.24391	2.85e-05	0.000180746
NARF-AS1	4.94574	3.24227	1.21e-08	1.71e-07
AL589182.1	32.2167	3.24171	6.03e-06	4.58e-05
CYP26A1	21.9773	3.23622	8.76e-08	1.03e-06
LINC00534	3.57738	3.23534	1.18e-05	8.33e-05
LINC01694	67.2592	3.23119	4.63e-11	1.08e-09
AL109615.3	93.788	3.22968	5.76e-13	1.89e-11
LINC00858	31.4962	3.22417	6.54e-07	6.3e-06
FOXL2	105.707	3.22271	1.19e-08	1.68e-07
LINC01820	7.55474	3.22095	5.47e-05	0.000319108
LINC01705	17.1875	3.21903	1.23e-06	1.1e-05
HOXB-AS3	98.3386	3.21858	1.14e-10	2.47e-09
HOXB9	474.383	3.21807	1.07e-10	2.33e-09
AL355922.4	3.93344	3.21701	0.000462141	0.00204348
HIST1H3I	4.41342	3.21661	1.25e-06	1.13e-05
GLDC	833.795	3.21635	1.04e-08	1.5e-07
IGDCC3	154.962	3.2074	1.29e-06	1.15e-05
KRT33B	37.8272	3.20546	5.83e-07	5.68e-06
DUXAP9	46.062	3.20372	5.62e-14	2.2e-12
LINC01448	3.49926	3.20129	0.00266227	0.00906938
LINC01666	6.21742	3.20118	0.000118261	0.00062429
AL359851.1	2.6622	3.20079	6.07e-05	0.000349639
OR2W6P	2.26365	3.1998	5.82e-06	4.45e-05
KRT37	5.16478	3.19656	2.41e-05	0.000156317
HIST1H2BI	4.96793	3.19583	1.1e-07	1.27e-06
AC016550.2	2.82073	3.19326	0.00110794	0.00432561
LINC02015	36.6062	3.1908	1e-07	1.17e-06
LINC02432	66.735	3.18866	4.22e-06	3.34e-05
ROPN1	2.03429	3.18771	0.00206761	0.00732916
DBET	6.35374	3.18658	7.76e-05	0.000433592
DMRT2	69.1727	3.18452	7.23e-07	6.89e-06
AC126323.1	3.12762	3.18442	0.00010053	0.000542833
MYH16	44.6524	3.18108	5.68e-12	1.58e-10
LINC01901	8.13388	3.17969	0.000231347	0.00112049
NFYAP1	4.35672	3.17819	7.4e-05	0.000416111
AL161908.1	2.25645	3.1752	0.000620592	0.00263216
RNASEH1P1	2.74836	3.16747	0.0024222	0.00837564
VCX	31.821	3.16397	4.79e-06	3.74e-05
HIST1H1D	20.0328	3.16091	4.76e-13	1.58e-11
AL449423.1	2.26729	3.15749	5.87e-06	4.48e-05
AL161729.2	14.7022	3.14919	3.05e-12	8.85e-11
IL1F10	2.45294	3.14837	0.000966338	0.00384274
SALL4	245.639	3.14128	7.44e-18	5.99e-16
SLC30A10	13.5831	3.14117	4.17e-06	3.3e-05
HIST1H2BJ	254.872	3.13686	1.52e-16	9.55e-15
AC139783.1	3.04376	3.13649	5.46e-05	0.000318777
IFNL3	2.44114	3.1354	0.000164727	0.000835634
C20orf197	48.1342	3.13344	8.96e-09	1.3e-07
MCRIP2P1	17.8615	3.13205	6.11e-11	1.39e-09
AC009955.2	5.50757	3.13159	5.42e-06	4.18e-05
RHBG	641.883	3.12921	7.72e-09	1.14e-07
RLBP1	8.14029	3.12703	6.31e-05	0.000361376
LINC02577	103.569	3.12571	1.4e-07	1.58e-06
CDKN2A-DT	6.47837	3.12521	3.14e-05	0.000196422
MYRFL	36.2149	3.12486	1.21e-09	2.14e-08
AC069277.1	25.8742	3.11936	2.49e-08	3.28e-07
CCR3	63.0239	3.11908	2.43e-11	5.99e-10
LRRN4	19.1529	3.11802	4.01e-09	6.31e-08
LINC01169	9.50761	3.1156	6.03e-05	0.000347709
NKX3-2	25.1626	3.11316	8.98e-11	1.98e-09
GBX2	7.15702	3.11283	1.97e-06	1.68e-05
CALHM3	50.2555	3.11273	2.36e-07	2.53e-06
SLC22A31	16.924	3.10614	7.99e-07	7.53e-06
AC015849.5	71.0977	3.10523	4.22e-11	9.96e-10
AC113194.1	2.16315	3.10514	1.47e-05	0.000100527
BPIFC	2.92372	3.10425	0.000389921	0.00176061
H2BFM	6.97411	3.10148	0.00018114	0.000906334
FCRLB	932.305	3.10013	8.15e-12	2.22e-10
SAA2	260.492	3.09922	6.09e-07	5.89e-06
C19orf67	6.13032	3.09826	1.25e-08	1.76e-07
GHRHR	5.19163	3.09688	0.00213612	0.00753757
LINC01711	24.4733	3.09463	1.58e-07	1.76e-06
LINC01322	27.7019	3.0937	5.61e-06	4.31e-05
POU4F1	36.1619	3.09192	1.03e-06	9.46e-06
AC024595.1	2.9328	3.0903	0.00267643	0.00910808
DUXAP10	45.6285	3.08993	1.02e-11	2.72e-10
PDZD3	102.772	3.0897	1.1e-06	9.98e-06
FAM19A3	14.8303	3.08632	1.84e-09	3.13e-08
AC110285.7	65.1924	3.08356	9.38e-16	4.87e-14
LINC02522	1.70282	3.08242	0.00252441	0.00867637
AL008723.1	6.81411	3.08163	5.17e-05	0.000303963
ZNF280A	8.16957	3.08087	0.00171521	0.00625516
LHX9	19.3247	3.07757	9.2e-07	8.53e-06
ZNF560	21.7691	3.07674	0.00150309	0.00559968
IRX4	48.378	3.0758	0.000147577	0.000758831
LINC01429	3.29796	3.07577	6.15e-06	4.67e-05
SOST	14.6316	3.07453	0.000299217	0.00140368
HKDC1	140.68	3.07444	1.04e-07	1.21e-06
ULBP1	54.8669	3.07413	1.72e-14	7.32e-13
MRGPRX3	5.77896	3.07323	0.00123554	0.00474186
ATP6V1B1-AS1	2.9003	3.0723	1.82e-05	0.000122072
GPC2	293.412	3.07147	3.46e-14	1.39e-12
AC034213.1	4.82264	3.06525	0.000977569	0.00388138
LGR5	134.366	3.0633	6.88e-07	6.59e-06
WNT7A	446.971	3.06319	4.36e-07	4.38e-06
C20orf141	5.31377	3.06248	0.00129086	0.00492257
MS4A8	46.2176	3.05526	0.000883494	0.00356669
HOXC6	181.167	3.05402	2.01e-12	5.98e-11
LINC00514	14.0661	3.05389	2.61e-08	3.43e-07
AL163636.1	11.0163	3.05238	1.95e-06	1.67e-05
BCAR4	7.14832	3.05191	0.000325773	0.00150993
AL109954.2	1.84903	3.05174	7.79e-05	0.000434922
RF02246	15.2771	3.04785	1.88e-05	0.000125634
HOXC8	55.2061	3.0403	5.76e-09	8.74e-08
AC097478.1	53.3636	3.03262	2.44e-06	2.04e-05
MIR3153	2.56719	3.03143	6.73e-07	6.45e-06
HIST1H2APS4	2.46681	3.03108	1.09e-06	9.9e-06
ONECUT1	4.52231	3.03037	7.99e-05	0.00044402
KLK10	718.785	3.02674	3.25e-05	0.000202694
FBN2	1447.04	3.02496	3.02e-09	4.89e-08
WDR66	551.975	3.02391	5.07e-12	1.42e-10
SLC25A24P1	19.7837	3.02089	8.8e-06	6.41e-05
AL157400.2	2.24461	3.02017	3.08e-07	3.21e-06
AP000525.1	28.8607	3.01989	2.64e-10	5.26e-09
PNPLA3	27.9763	3.01899	1.59e-09	2.74e-08
AC025423.3	3.77138	3.01705	0.000242963	0.00116949
KRT3	21.7943	3.01669	5.75e-07	5.61e-06
OVAAL	3.50105	3.01611	0.000667014	0.00279828
IL36B	4.3821	3.01549	0.000261622	0.00124643
AC007993.1	17.8043	3.01315	4.03e-07	4.08e-06
RF01909	1.59417	3.01077	6.57e-05	0.000373427
AL355601.1	2.48729	3.0103	0.00119546	0.00461521
HOXC5	2.04339	3.00993	1.24e-05	8.72e-05
AP005057.1	5.07051	3.00985	0.000131194	0.00068439
LCT	3.78561	3.00919	6.51e-07	6.27e-06
LINC02465	1.60675	2.99653	0.000447296	0.00198567
AF015262.1	1.78226	2.9965	0.00170389	0.00621984
TMEM145	70.2422	2.99617	1.6e-11	4.09e-10
LINC01098	2.72468	2.99575	8.91e-05	0.000488169
MRPL45P1	2.18588	2.99546	0.000239773	0.00115599
GRAMD4P3	1.7728	2.9919	0.00228779	0.0079871
FXYD4	470.843	2.99	1.96e-05	0.000130561
AP001205.1	6.2624	2.98766	0.000207872	0.00102072
SLC24A2	49.4027	2.98659	1.38e-11	3.55e-10
TLR8-AS1	2.19608	2.98618	0.000712689	0.00296149
AC108676.1	160.091	2.98361	2.68e-07	2.84e-06
RGS20	166.453	2.98346	4.05e-11	9.6e-10
AL162413.1	26.2756	2.9829	3.83e-05	0.00023403
RNASE7	217.42	2.98098	4.22e-08	5.31e-07
AL139023.1	7.94717	2.98028	0.00104746	0.00412009
FSTL5	45.3837	2.97985	0.00017081	0.000861982
AC084781.1	10.6066	2.9775	1.08e-05	7.7e-05
LCN1	2.71505	2.97348	3.91e-06	3.11e-05
MOGAT3	2.4994	2.97104	4.52e-05	0.00026983
FOXP4-AS1	17.7133	2.97087	6.02e-11	1.37e-09
C22orf42	1.74769	2.96993	0.00239706	0.00830231
AC026369.1	292.109	2.96798	1.23e-05	8.61e-05
UGT2B4	6.57303	2.96663	0.000980979	0.0038919
HIST1H3C	15.333	2.96236	6.5e-10	1.22e-08
VCX3A	14.9839	2.96168	0.000188315	0.000937392
LINC01615	104.091	2.96055	7.29e-09	1.08e-07
AC137834.2	2.65861	2.95882	9.06e-07	8.41e-06
ARAP1-AS1	2.4038	2.95789	0.000761818	0.00314125
RDM1	123.528	2.9572	1.55e-19	1.77e-17
UCP1	9.81435	2.957	3.71e-05	0.000227937
LMX1B	37.975	2.95593	1.05e-05	7.48e-05
ECEL1P2	13.5051	2.95327	9.82e-05	0.000531541
TMEM249	12.1217	2.95227	6.41e-13	2.08e-11
AC100791.2	4.35299	2.95153	3.45e-06	2.78e-05
RDH8	2.38402	2.95123	0.000257509	0.00123026
CACNG1	3.00757	2.95099	0.000427003	0.00190715
AL161669.2	2.38568	2.94999	0.000151945	0.000778277
SLC5A5	46.2077	2.94956	8.6e-08	1.02e-06
ZPLD1	13.6813	2.94839	2.15e-06	1.82e-05
BPIFA2	8.60792	2.94748	0.000765605	0.00315578
SULT4A1	70.2786	2.94714	8.53e-05	0.000469677
BOLA2P3	5.44871	2.947	9.53e-07	8.81e-06
HIST1H2AL	6.82873	2.94688	5.9e-08	7.22e-07
HDGFL1	6.88532	2.94617	5.8e-05	0.000335791
MKRN3	95.1929	2.94433	7.68e-06	5.67e-05
AC008443.2	8.2174	2.94196	0.000181596	0.000907979
HIST1H3H	353.627	2.94159	4.48e-13	1.5e-11
LPO	7.81943	2.93945	2.81e-07	2.96e-06
ADAMTS20	54.4869	2.93851	6.42e-06	4.85e-05
RPS16P9	3.88309	2.93647	0.00084756	0.00344263
DLL3	44.4386	2.9342	1.13e-07	1.3e-06
LINC02275	1.75972	2.93321	0.0012074	0.00465197
SH2D5	118.249	2.93256	1.05e-07	1.22e-06
DSC1	30.6967	2.93192	5.97e-06	4.54e-05
AC009502.2	2.83814	2.9283	6.12e-05	0.000351824
TBR1	12.1449	2.92827	2.81e-05	0.000178075
LINC00462	8.32118	2.92723	0.00038305	0.0017357
AC007919.1	1.69927	2.9258	5.01e-05	0.000295744
GPAT2P1	11.1198	2.92576	0.000685586	0.00286513
RNA5SP18	5.9656	2.92406	6.26e-06	4.75e-05
CTSV	839.818	2.92328	9.03e-11	1.99e-09
MNX1-AS2	13.389	2.92214	8.22e-08	9.76e-07
ELFN1-AS1	72.8616	2.92084	1.32e-07	1.5e-06
MANCR	53.8711	2.92084	2.17e-06	1.84e-05
AC006058.3	14.597	2.91977	1.43e-05	9.84e-05
AL589765.6	6.33794	2.91897	1.19e-08	1.68e-07
TENM2	834.168	2.91743	8.78e-05	0.00048155
AL049543.1	3.89834	2.91669	3.86e-06	3.08e-05
PPP4R4	62.8847	2.916	4.79e-06	3.74e-05
MMP9	2543.34	2.91588	6.41e-09	9.61e-08
LARP1P1	2.08463	2.91316	7.81e-07	7.37e-06
AC006141.1	2.76523	2.91309	3.62e-05	0.000223164
DAW1	6.44239	2.91301	0.000486679	0.00213435
KCNG1	2095.86	2.91198	1.26e-09	2.23e-08
LINC02532	29.5108	2.90851	3.81e-05	0.000233557
LINC02321	11.5523	2.90842	1.39e-10	2.96e-09
AC018616.1	3.38146	2.9067	0.000147916	0.000760355
CACNG4	636.649	2.90413	5.76e-07	5.62e-06
PRR36	685.082	2.90363	3.22e-10	6.31e-09
KRT9	54.679	2.9024	5.68e-08	6.98e-07
AL021807.1	66.7739	2.9006	9.04e-15	4.05e-13
MMP8	5.98821	2.89602	3.47e-05	0.000214924
AC023034.1	4.83188	2.89514	1.77e-05	0.000119082
SAA4	6.76243	2.89504	0.000143495	0.000740072
TBX10	3.26063	2.89382	0.000168061	0.000850382
NRIR	20.9992	2.89294	2.23e-10	4.51e-09
ZNF556	101.634	2.89208	1.46e-07	1.64e-06
AC010343.3	13.7791	2.89206	0.00127575	0.00487376
AC096537.1	17.5749	2.8896	3.7e-06	2.97e-05
LINC02571	2.93057	2.8892	0.00161971	0.00594767
TRPM2-AS	218.423	2.88894	2.88e-09	4.67e-08
METTL11B	6.21077	2.88792	2.14e-06	1.81e-05
HIST1H3F	7.40447	2.8852	1.41e-07	1.59e-06
AMH	178.802	2.88452	4.46e-10	8.56e-09
AC233992.2	6.12652	2.88283	1.8e-09	3.07e-08
IFNL1	4.33912	2.88181	6.81e-05	0.000385709
AC008687.4	9.4246	2.88102	7.97e-10	1.46e-08
LINC01143	4.73154	2.87919	0.000816694	0.00333532
AL645608.3	6.80783	2.87764	1.49e-05	0.000101847
ATP5MC1P4	24.3796	2.87652	2.78e-17	2e-15
SLC10A4	44.9869	2.87567	7.49e-08	8.95e-07
AL121580.1	1.69822	2.87514	0.000522349	0.00226366
LINC00456	6.602	2.87494	7.13e-05	0.000401963
SLCO6A1	18.9434	2.87041	2.13e-05	0.000140056
IFIT1P1	2.51676	2.87025	5.94e-07	5.77e-06
AL354793.1	17.6238	2.86934	3.38e-05	0.000209982
DMBX1	265.526	2.86803	2.23e-07	2.4e-06
AC010997.4	4.86367	2.86617	1.17e-07	1.34e-06
LINC02575	78.5217	2.8657	2.55e-05	0.000164031
KLF14	20.8842	2.86525	3.74e-06	2.99e-05
AL138759.1	1.85503	2.86502	1.32e-05	9.17e-05
TMEM191B	28.9705	2.86496	5.93e-09	8.98e-08
HIST3H2BB	114.648	2.86335	3.77e-15	1.77e-13
SLC45A2	16.4863	2.86285	4.16e-07	4.2e-06
EDDM3A	2.03498	2.86185	0.00123729	0.00474704
SFTA2	60.4807	2.85984	4.12e-05	0.000249212
ZBBX	3.82926	2.85852	0.00079458	0.00325714
OTOF	127.834	2.8567	7.66e-10	1.41e-08
EPHA8	6.96734	2.85653	6.74e-05	0.000382249
HIST1H2AG	181.608	2.85514	7.73e-14	2.95e-12
AC107419.1	13.8072	2.85503	7.59e-05	0.00042549
CSTL1	8.26591	2.85281	5.06e-07	5e-06
TMEM74B	334.997	2.85022	2.75e-15	1.32e-13
TMEM88B	9.30955	2.8489	1.37e-05	9.46e-05
MYBL2	4846.39	2.84871	8.36e-23	1.9e-20
LINC01305	10.5362	2.84728	9.07e-05	0.000495482
AC004988.1	8.27862	2.84585	1.81e-07	1.98e-06
AP002981.1	1.80693	2.84483	3.52e-06	2.83e-05
AP000439.3	6.10173	2.84418	0.000622865	0.00264024
AC078852.2	2.48747	2.84252	5.61e-06	4.3e-05
NBPF6	11.7884	2.84152	0.000125071	0.000655801
PPIAP78	1.78596	2.83717	9.1e-05	0.000496995
AC073352.1	7.99944	2.83439	1.25e-11	3.27e-10
AC004233.1	6.36871	2.8336	1.41e-06	1.25e-05
KRT83	30.6214	2.83293	3.44e-06	2.77e-05
MYCN	449.367	2.83287	3.69e-07	3.77e-06
LINC02544	19.0754	2.83098	7.72e-07	7.3e-06
AL589684.1	1.78289	2.82822	0.000168568	0.000852587
PCNPP3	2.72077	2.82802	0.001836	0.00662322
DNAH17-AS1	14.4894	2.82754	1.07e-06	9.77e-06
LINC01614	60.7178	2.82638	2.05e-06	1.75e-05
KIF18B	1229.1	2.82241	1.11e-32	1.48e-29
KANK4	164.527	2.8208	1.33e-05	9.21e-05
MAPK15	432.571	2.81926	1.93e-13	6.84e-12
PDZK1	46.3414	2.818	8.42e-10	1.54e-08
RFPL2	4.16791	2.81727	0.000113832	0.000604377
PYY2	49.8598	2.81609	7.36e-10	1.36e-08
AP005328.1	6.675	2.81521	0.000276882	0.00131163
METTL21C	1.4388	2.81455	0.00035361	0.00162053
NEFL	125.458	2.81304	0.000894139	0.00360197
HIST1H2BC	229.332	2.81088	4.12e-13	1.38e-11
GABRR3	10.5191	2.80889	0.000275441	0.00130584
FOXH1	57.7322	2.80883	3.99e-09	6.28e-08
RBP3	18.931	2.808	5.54e-06	4.26e-05
SIGLEC5	120.202	2.8066	2.23e-06	1.88e-05
AL355607.2	2.41306	2.80644	0.000745365	0.00307872
TRIM10	3.30116	2.80447	0.000438307	0.00195181
CYP1A1	3444.52	2.80442	0.00187528	0.00674323
LINC01655	4.1264	2.80333	0.000220269	0.00107424
SDR9C7	44.6507	2.80137	4.04e-06	3.2e-05
RN7SL535P	3.14372	2.79783	1.86e-06	1.6e-05
AL355987.5	4.45964	2.79525	1.34e-07	1.52e-06
KHDC1L	10.1195	2.79521	0.000717221	0.00297859
ELAVL2	106.087	2.79469	1.66e-06	1.45e-05
LINC01391	6.11026	2.78867	0.000237794	0.00114861
AC006262.4	5.30439	2.78647	0.00123591	0.00474277
SMC1B	136.739	2.78568	1.41e-10	2.99e-09
PGAM1P7	5.57864	2.78515	1.72e-07	1.9e-06
OR7C1	2.53572	2.78402	0.000625641	0.00265044
GRIN3B	35.9108	2.78027	1.29e-13	4.71e-12
AL772284.1	1.69481	2.77985	0.00158192	0.0058352
PSAPL1	37.9903	2.77941	0.00047413	0.00208825
RPS6P12	5.78753	2.77798	4.79e-05	0.000284195
LYPD8	30.8138	2.77745	9.48e-05	0.000515305
ZNF849P	2.3556	2.77631	0.0014853	0.00554494
CCDC162P	235.254	2.77604	3.35e-08	4.3e-07
AC005722.2	9.33623	2.77454	0.000221725	0.00108017
AL353751.1	30.7646	2.77299	5.69e-05	0.000330442
KRT34	22.844	2.77145	8.02e-05	0.000445152
AL122019.1	2.86115	2.77135	0.000375207	0.00170423
ECEL1	101.362	2.77133	3.66e-07	3.74e-06
KRT16	23839.5	2.77089	1.38e-05	9.5e-05
LINC00393	9.01753	2.76898	0.000596146	0.00254261
CELF5	34.7278	2.76841	2.08e-07	2.25e-06
LINC02225	1.71431	2.76828	0.000474288	0.0020887
RF02247	9.77554	2.76795	0.000165576	0.00083935
AC024597.1	2.95049	2.76778	0.0019646	0.00701624
SERPINA1	3755.53	2.76589	2.1e-08	2.81e-07
HIST1H4PS1	2.32058	2.76584	3.8e-05	0.000232988
RAC3	720.768	2.76473	2.58e-21	4.03e-19
NRCAM	479.797	2.76434	1.7e-08	2.32e-07
SNORD14E	34.3453	2.76065	2.1e-10	4.25e-09
AC133041.1	22.0234	2.7588	0.000114797	0.000608065
AC019211.1	3.07781	2.75812	2.79e-05	0.000177434
FSD1	236.225	2.75769	3.17e-08	4.09e-07
HIST1H2AM	18.5286	2.7571	1.53e-10	3.22e-09
DUXAP8	151.157	2.75671	1.04e-11	2.76e-10
LAMC2	15761.7	2.75503	1.12e-08	1.6e-07
HIST1H1E	54.1639	2.75444	2.41e-11	5.94e-10
PDIA2	45.2891	2.75401	2.67e-08	3.5e-07
CALML3-AS1	339.805	2.75364	5.06e-07	5e-06
AC122710.2	2.54057	2.75223	1.04e-05	7.46e-05
SLC22A11	11.0909	2.75214	3.02e-05	0.000190169
NKX2-8	42.9072	2.75188	3.61e-05	0.000222659
AC105118.1	6.24931	2.75185	3.01e-05	0.000189598
MESTP3	1.53176	2.75017	0.000252386	0.00120949
GREB1L	101.965	2.74868	1.52e-07	1.7e-06
CFAP77	19.3799	2.74617	6.81e-06	5.11e-05
FOXD1	170.439	2.74593	5.59e-07	5.47e-06
OLR1	1244.38	2.74587	7.45e-08	8.9e-07
PRELID2P1	7.79939	2.74554	9.73e-06	7.02e-05
AMBP	25.0084	2.74463	7.73e-05	0.000432273
MT1H	47.6258	2.7428	3.05e-07	3.19e-06
KIF12	149.273	2.74201	3.43e-07	3.53e-06
AC011287.1	19.035	2.74172	6.39e-05	0.000365235
LINC01842	16.8289	2.73971	2.64e-07	2.81e-06
RNF182	112.618	2.73926	3.35e-07	3.47e-06
KIF26B	1127.82	2.73884	1.31e-16	8.32e-15
CDH3	8974.74	2.7377	2.41e-10	4.85e-09
AL589182.2	7.08819	2.73507	1.31e-05	9.14e-05
DLX6	153.124	2.73439	4.6e-09	7.14e-08
AC084864.1	5.07736	2.73283	4.44e-07	4.45e-06
AL359922.3	7.00299	2.73251	1.94e-05	0.000128831
IQGAP3	2066.25	2.73126	3.35e-30	2.55e-27
AL022324.3	2.8751	2.73099	0.000576127	0.00246543
MUC3A	365.177	2.73042	4.9e-07	4.86e-06
AP002957.1	3.04783	2.73036	0.00259081	0.00885653
AC096656.1	6.51743	2.72935	7.3e-05	0.000410734
HOXC-AS2	20.7141	2.72844	6.8e-08	8.19e-07
LBP	57.4525	2.72755	3.2e-06	2.6e-05
AC004233.4	3.14105	2.72751	6.41e-06	4.84e-05
LINC01732	1.68908	2.72687	0.00015584	0.00079584
U62317.1	108.755	2.7242	1.17e-08	1.66e-07
B4GALNT4	863.158	2.72162	1.6e-08	2.2e-07
AGGF1P2	4.87657	2.72072	5.73e-06	4.38e-05
RSPO4	180.511	2.71982	4.37e-06	3.44e-05
AC010099.4	2.91703	2.7198	0.000117542	0.000620954
MKRN5P	7.94156	2.71947	6.24e-05	0.000358068
TMEM213	5.96585	2.71768	4.41e-05	0.000263838
HOXC13	217.772	2.71715	1.14e-08	1.62e-07
SLC28A2	31.6986	2.71699	5.93e-06	4.51e-05
MSI1	246.252	2.71485	4.87e-08	6.06e-07
AL606490.8	1.62486	2.71441	9.73e-05	0.000527621
HIST1H2AB	4.0853	2.71359	1.32e-05	9.19e-05
LINC02450	10.5806	2.71322	1.1e-05	7.81e-05
AC090673.1	26.3304	2.71256	1.33e-07	1.51e-06
AC008040.2	1.77079	2.71244	3.42e-05	0.000211778
DMRT3	11.6657	2.71208	4.84e-05	0.00028699
AC104472.1	2.02124	2.70931	9.23e-05	0.000503308
GPRIN1	481.232	2.70851	1.97e-17	1.44e-15
AC129492.2	1.63086	2.70822	0.0014529	0.00544325
H19	32829.2	2.70713	3.23e-06	2.62e-05
MMP1	5293.1	2.70657	9.71e-07	8.96e-06
NCF4-AS1	9.58788	2.70597	0.000193254	0.000957085
FAM72D	68.3187	2.70535	3.17e-23	7.95e-21
AC011632.1	96.496	2.70513	0.000405492	0.00182128
GLDCP1	4.17573	2.70082	0.00154834	0.00573743
CALR4P	3.05729	2.69952	2.71e-05	0.0001727
KCNJ4	2.22605	2.69793	0.00116072	0.00450099
DNAJB13	71.5408	2.697	6.09e-08	7.43e-07
AC061975.7	3.89519	2.69526	2.97e-05	0.000187569
AC113189.4	2.40843	2.69189	6.14e-06	4.66e-05
HIST1H3J	6.47692	2.69136	7.78e-07	7.35e-06
DIRC1	5.22775	2.69072	8.76e-05	0.00048068
PYCR1	2705.53	2.6904	1.73e-18	1.59e-16
IGHV2-26	98.1365	2.68964	0.000110781	0.000590891
AC018755.1	1.79652	2.68919	9.56e-06	6.91e-05
CCDC166	1.61703	2.68505	0.000471844	0.00207997
ZNF488	556.05	2.68356	1.53e-09	2.64e-08
AL355922.2	7.41577	2.68131	1.4e-06	1.24e-05
FAM47C	1.77459	2.68108	0.00106944	0.00419322
AC096637.2	5.04096	2.6808	3.12e-07	3.25e-06
APELA	25.0273	2.67985	2.48e-05	0.000160028
AC073284.1	8.83049	2.67832	0.0001166	0.000616704
TRHDE-AS1	565.239	2.67375	2.6e-05	0.000166544
AL365356.4	42.1805	2.67341	2.49e-07	2.66e-06
SLCO4C1	161.262	2.67192	1.57e-06	1.37e-05
TMEM151A	23.349	2.66894	2.54e-06	2.12e-05
CNTD2	54.8721	2.66802	1.66e-09	2.86e-08
AC005041.3	27.8222	2.66532	5.24e-21	7.83e-19
AP000695.2	51.2001	2.66497	1.03e-13	3.84e-12
PNMT	285.205	2.66459	7.04e-07	6.72e-06
LINC00165	22.3439	2.66412	0.00110678	0.00432261
TRAV30	31.9239	2.66386	0.000392707	0.00177118
AC010643.1	65.8185	2.66325	3.01e-06	2.47e-05
LINC01833	255.493	2.66314	8.03e-06	5.89e-05
AP002478.1	24.876	2.66122	9.52e-09	1.38e-07
AC233280.2	28.8602	2.66114	6.8e-13	2.2e-11
AL022326.1	2.42949	2.66097	0.000197952	0.000977224
XKR7	8.42919	2.66075	0.000405916	0.00182296
AC010655.2	19.7705	2.65964	3.22e-11	7.79e-10
ACKR2	636.724	2.65821	3.19e-07	3.32e-06
TEDC2	478.715	2.65792	3.01e-33	4.31e-30
C3orf30	2.3517	2.65764	0.000691192	0.00288654
LINC01484	3.57195	2.65687	4.52e-05	0.000270097
SBK1	1112.79	2.65656	2.84e-09	4.63e-08
SPATA21	6.42462	2.65516	9.68e-05	0.000525676
MTDHP4	3.92593	2.65465	0.00090581	0.00363795
AC015923.1	1.812	2.65443	0.000112888	0.000600077
KRT18P8	15.8519	2.65437	9.75e-11	2.14e-09
LINC01971	3.4115	2.65427	7e-05	0.00039581
FAM72C	50.2438	2.64944	8.81e-19	8.66e-17
AC023157.1	18.5131	2.64899	6.5e-06	4.9e-05
AL158166.1	19.1894	2.64708	4.01e-10	7.77e-09
HOXB6	688.413	2.64687	3.3e-11	7.96e-10
HIST2H3D	8.3685	2.64678	1.71e-07	1.88e-06
LUARIS	9.76708	2.64644	1.28e-05	8.96e-05
AL031736.2	7.95226	2.64624	1.73e-06	1.5e-05
HOXB5	425.616	2.64422	9.88e-11	2.17e-09
ATP6V1B1	181.525	2.64353	1.4e-08	1.96e-07
HIST1H4A	2.21268	2.64346	8.43e-05	0.000465011
LINC02365	5.41424	2.64259	8.03e-05	0.000445475
TM4SF5	3.52734	2.64214	0.00081595	0.00333266
PSAT1P1	1.90548	2.64159	0.000352783	0.00161694
TLX2	22.875	2.64082	1.33e-08	1.86e-07
FNDC1	980.387	2.63935	1.01e-06	9.23e-06
AL512353.2	4.41523	2.63854	0.000869586	0.00351839
KISS1R	23.7741	2.63788	1.92e-06	1.64e-05
AL136172.1	4.14973	2.63775	4.02e-07	4.07e-06
C1GALT1P1	11.4318	2.63674	8.01e-07	7.54e-06
SLC5A4-AS1	2.91787	2.63655	0.00152559	0.00566294
HIST1H2BB	3.36304	2.63435	0.00236337	0.00820624
GABBR2	1036.62	2.63347	6.07e-05	0.000349685
IFNB1	1.54298	2.63308	0.00286553	0.00965815
FAM224B	1.70438	2.63199	0.00150643	0.00560866
AC015660.1	4.18072	2.62952	0.000705684	0.00293816
LINC01623	3.5935	2.62873	0.00158748	0.0058509
AC129926.1	59.1429	2.62704	6.68e-06	5.02e-05
TSPEAR	35.4485	2.62692	8.76e-05	0.00048068
DDN	41.8887	2.62541	1.47e-09	2.55e-08
CELSR3	1200.27	2.62443	3.62e-16	2.1e-14
SCGB3A2	7.43244	2.62396	0.000112727	0.000599401
CPLX2	21.6824	2.62299	0.000255532	0.00122228
RN7SKP106	1.69577	2.62269	0.000191025	0.000948382
AC099342.1	13.0274	2.62091	6.79e-05	0.000384595
TBX1	1370.09	2.62078	3.35e-08	4.3e-07
A1CF	7.66005	2.61905	0.000133699	0.000696056
AKR1C4	9.66652	2.61793	8.88e-05	0.000486751
TROAP	1389.73	2.61625	7.48e-29	4.66e-26
DGCR5	47.8467	2.61585	6.49e-08	7.87e-07
OR51B5	7.45105	2.6142	0.000629128	0.00266301
AL354751.1	6.50628	2.61411	5.52e-06	4.25e-05
AKR1B15	300.259	2.61054	3.73e-06	2.99e-05
AP001542.1	6.78415	2.61039	8.7e-07	8.1e-06
AC004835.1	1.49962	2.60995	0.00120799	0.00465354
ATP6V0A4	124.868	2.60871	5.59e-06	4.29e-05
PCDHA11	20.758	2.60832	0.000540777	0.00233309
AC133561.1	4.15303	2.60692	0.00192244	0.00689002
AP000943.2	6.87497	2.60683	0.00131061	0.0049841
RBMY2JP	3.42542	2.60565	0.00122137	0.00469501
IFI6	14365	2.60509	7.46e-11	1.67e-09
ARSEP1	9.06248	2.60496	0.000425813	0.00190255
MEP1A	15.7885	2.60281	2.26e-05	0.000147791
AP001628.2	22.1732	2.60206	0.000658146	0.00276722
LINC01399	2.31131	2.60205	0.000481352	0.00211487
AC010329.5	49.0998	2.60196	0.00195235	0.00697422
LIPG	1413.54	2.60113	1.22e-10	2.62e-09
HSD17B3-AS1	1.51731	2.60109	0.00041698	0.00186774
AC092118.1	45.69	2.60052	3.42e-07	3.53e-06
AC114803.1	1.35458	2.59988	0.000606258	0.0025796
MKRN9P	7.43182	2.59968	0.00101217	0.00400017
CENPA	541.803	2.59827	2.89e-24	8.83e-22
AC123905.1	1.67651	2.59604	0.00131592	0.00500164
SLC15A1	701.543	2.59443	2.26e-08	3e-07
HIST1H1T	1.83834	2.5941	0.000258633	0.0012353
UBE2C	3945.74	2.59295	5.17e-27	2.44e-24
AL078587.1	8.80165	2.59217	5.34e-08	6.59e-07
AC011447.6	19.0254	2.59214	2.52e-08	3.32e-07
AL023755.1	3.39195	2.59155	0.000109602	0.000585561
CD200R1L	3.65658	2.58998	9.32e-05	0.00050773
AP001011.1	2.54464	2.58811	0.00279542	0.0094547
AC005670.1	3.6998	2.58693	5.47e-07	5.37e-06
PDZK1IP1	1862.72	2.58544	5.52e-06	4.25e-05
ITIH6	19.2233	2.5853	3.72e-08	4.73e-07
CFHR4	10.9319	2.58481	0.000209641	0.00102814
ABHD17AP4	8.35317	2.58061	1.93e-05	0.000128624
NT5DC4	18.2966	2.58036	1.01e-11	2.69e-10
IGKV1D-17	10.4281	2.5777	0.000982037	0.00389503
DLX2-DT	2.10942	2.57547	0.000846958	0.00344088
AC091931.1	1.64536	2.57515	0.00233103	0.0081136
LINC01254	3.22581	2.57351	0.00257301	0.00880292
MTND1P23	254.34	2.57233	2.33e-05	0.000151659
ZNF695	92.4931	2.57187	2.46e-20	3.37e-18
AC073585.1	29.2854	2.57086	3.32e-12	9.58e-11
LINC02527	5.07276	2.56864	0.000808254	0.00330499
DISP3	42.1785	2.56857	5.73e-08	7.03e-07
PTH2R	176.262	2.56854	0.000230405	0.00111638
PLA2G2F	5022.76	2.56806	1.08e-05	7.67e-05
AL158847.1	48.3696	2.56787	0.0016903	0.00617841
CPN2	3.45767	2.56745	0.000489454	0.00214386
AC007128.2	14.5135	2.56552	1.37e-07	1.55e-06
EME1	282.381	2.56541	1.04e-29	7.43e-27
GRM4	31.3883	2.56413	2.25e-06	1.9e-05
ZNF730	35.8697	2.56402	8.61e-07	8.04e-06
IGF2-AS	80.233	2.56365	3.08e-05	0.000193545
AL109615.2	2.75183	2.56335	4.53e-05	0.000270563
FAM181A	11.4877	2.56242	0.000631341	0.00267097
RAPSN	49.9708	2.56119	3.65e-08	4.65e-07
ETV4	1827.66	2.55997	5.05e-15	2.35e-13
LINC01225	10.3727	2.55991	5.39e-05	0.000315228
LINC01087	11.6873	2.55858	0.00131957	0.00501393
AL033527.2	27.1693	2.55837	4.75e-07	4.73e-06
AP000523.1	19.5237	2.55761	3.12e-09	5.02e-08
ASB10	1.82896	2.55759	0.00134306	0.00509077
AC239803.1	1.31521	2.55644	0.00152377	0.00565726
CSF2	49.6456	2.55554	3.05e-06	2.49e-05
PTPRN	76.8679	2.55516	1.25e-06	1.12e-05
NPY4R2	2.32691	2.55514	0.000706256	0.00293986
TTLL11-IT1	6.48915	2.55503	3.07e-05	0.000192809
AC145207.9	20.7196	2.55464	5.01e-15	2.33e-13
MEX3A	2044.4	2.55382	4.14e-13	1.39e-11
FAM72B	107.153	2.55211	1.6e-21	2.56e-19
AL138789.1	14.681	2.55139	6.23e-05	0.000357748
VEPH1	119.32	2.5512	1.85e-08	2.51e-07
C9orf163	27.9928	2.55117	1.38e-15	6.93e-14
CLEC12A-AS1	4.60038	2.55073	0.000463172	0.00204695
AL354766.2	37.0231	2.54941	0.00202349	0.00719536
ACOD1	3.18933	2.54841	0.00157489	0.00581397
LINC00896	26.5204	2.5457	3.91e-10	7.58e-09
RFLNA	164.926	2.54434	2.02e-06	1.73e-05
CDKN2B-AS1	60.9154	2.54315	2.89e-08	3.75e-07
GBP5	1966.39	2.54196	2.28e-06	1.93e-05
AC022784.1	10.714	2.54089	1.85e-05	0.000123861
AP005205.3	8.81902	2.53889	0.00121296	0.00466817
HIST2H4A	16.4647	2.53839	4.76e-10	9.08e-09
AL442647.1	2.71997	2.53824	0.000398971	0.00179537
KRT18P15	4.97431	2.53803	9.18e-07	8.51e-06
IGSF23	2.9742	2.53751	0.000112056	0.000596893
NUF2	1099.3	2.53621	3.87e-23	9.48e-21
SEC14L4	57.4829	2.53488	3.88e-05	0.00023668
AC004888.1	1.98722	2.53449	0.00017467	0.000878617
AC107871.1	1.60745	2.53436	2.57e-05	0.000165071
SLCO1A2	106.458	2.53423	8.74e-05	0.000479953
VCX3B	4.59887	2.53306	0.000731599	0.00302709
NR5A1	7.96772	2.53274	0.000338681	0.00156149
LRP2	52.3936	2.53136	1.64e-06	1.43e-05
TLL2	104.494	2.53128	1.59e-08	2.18e-07
LINC02159	22.975	2.53079	4e-05	0.00024277
DIO1	24.3613	2.52973	6.07e-07	5.88e-06
AP000842.3	11.7715	2.52842	0.000542679	0.00234017
FEZF1-AS1	108.51	2.52779	3.13e-05	0.000196044
CLEC2L	90.3148	2.52732	0.000203828	0.00100278
AC005674.1	15.2668	2.52713	5.74e-06	4.39e-05
RPL23AP66	2.21056	2.52568	1.43e-05	9.84e-05
ANKRD19P	345.591	2.52435	2.25e-09	3.75e-08
KCNA7	9.95205	2.52189	7.21e-08	8.64e-07
AC025575.1	1.43347	2.52163	0.00156692	0.00579153
AL031280.1	36.8334	2.52137	2.52e-05	0.000162405
NEK2P4	1.95253	2.51995	0.00119724	0.00461981
FER1L6	32.2469	2.51875	0.000179697	0.000900367
LINC01492	1.45128	2.51839	0.00247355	0.00852677
LINC02443	2.32526	2.51757	0.000307835	0.00143885
UCN2	166.801	2.51626	5.22e-10	9.9e-09
ASIC5	7.73651	2.51558	0.00273364	0.00927549
AP002784.1	14.5061	2.5145	0.000124376	0.000652251
STK32A-AS1	23.9835	2.51344	0.000512444	0.00222719
LINC01819	644.676	2.51308	5.94e-06	4.52e-05
MELTF	1708.81	2.51294	7.03e-09	1.05e-07
NKX6-1	43.4952	2.51185	0.000306263	0.00143224
LINC02533	3.65617	2.51178	0.000179086	0.000897683
BNIP3P24	5.30338	2.5117	2.56e-05	0.000164467
NKAIN4	28.0662	2.51128	4.87e-07	4.83e-06
RNF144A-AS1	76.318	2.51073	3.05e-11	7.41e-10
NDUFB4P11	31.7403	2.51042	1e-06	9.2e-06
HNF4A	33.1133	2.51036	1.38e-05	9.51e-05
MEST	3446.48	2.50811	1.01e-10	2.22e-09
C1QTNF6	2826.1	2.50802	1.04e-16	6.71e-15
SLC28A3	363.749	2.50665	1.69e-06	1.47e-05
RBAKDN	2.41677	2.50664	0.000112133	0.000597128
CDH15	16.1464	2.50383	2.17e-07	2.34e-06
FEZF1	40.4688	2.50199	0.000252386	0.00120949
METTL7B	248.39	2.50186	4.83e-08	6.01e-07
CAMK2N2	76.7629	2.50111	3.59e-09	5.72e-08
AL645608.2	30.4443	2.50016	1.01e-05	7.28e-05
AC006058.1	108.347	2.49863	4.35e-06	3.43e-05
HIST1H1C	3809.8	2.49837	1.3e-13	4.75e-12
NMRAL2P	92.5497	2.49743	0.000239483	0.00115491
AC091812.2	2.90869	2.49724	0.000116183	0.000614679
AC090286.2	2.14798	2.49694	4.53e-06	3.56e-05
MYLK2	27.1435	2.49573	8.81e-16	4.61e-14
MIR181A1HG	2.42808	2.49441	0.000302962	0.00141943
LINC01977	40.0406	2.49423	9.37e-10	1.69e-08
AC064853.1	2.18189	2.49376	0.00179682	0.00650729
LINC00525	37.2613	2.49348	9.1e-09	1.32e-07
AC007128.1	51.6738	2.49324	3.48e-08	4.46e-07
LINC02100	5.26688	2.48953	2.71e-06	2.25e-05
NKX1-2	33.2565	2.4895	0.00193972	0.00694014
LINC02188	32.6366	2.48947	0.000976369	0.00387833
AL355472.4	11.845	2.48802	4.53e-07	4.53e-06
AL162574.2	15.9653	2.48775	0.00190568	0.00684158
AC022336.1	1.76724	2.48749	0.000199715	0.000983896
KCNS1	130.172	2.48716	2.69e-07	2.85e-06
AC104564.4	3.258	2.48627	0.000229688	0.00111333
AC026369.2	37.931	2.48589	1.96e-12	5.85e-11
RPSAP71	18.9189	2.4858	0.00219367	0.00770879
AC145146.1	1.75054	2.48414	0.00181434	0.00656095
CEACAM5	3435.86	2.48374	0.000613684	0.00260656
MGAT4EP	7.69345	2.48233	4.19e-07	4.22e-06
TMEM191C	46.6825	2.47974	8.09e-10	1.48e-08
HJURP	1136.83	2.479	7.45e-29	4.66e-26
LINC00520	18.7686	2.47824	0.000136393	0.000707818
MAGEA10-MAGEA5	6.71706	2.47579	0.000583363	0.00249372
AP003717.1	9.02046	2.47533	0.00064972	0.00273821
LINC01127	29.2004	2.4753	7.42e-05	0.000417198
KRT85	1.89074	2.47508	0.00253067	0.00869207
LINC02547	5.17317	2.47345	5.46e-05	0.000318766
AC132807.2	21.8739	2.47223	0.00086414	0.00349959
Z82246.1	4.62778	2.47176	0.000782242	0.00321549
PTPRR	859.123	2.47112	6.48e-06	4.89e-05
OTP	3.26823	2.47102	0.000189527	0.000942119
ISG15	9485.5	2.4708	2e-12	5.98e-11
AL008723.3	3.97965	2.4703	0.00150059	0.00559215
AL008718.1	2.84056	2.47008	0.00138925	0.00523868
GGT4P	1.71521	2.46756	0.000511488	0.00222412
CDC20B	7.54771	2.46676	1.03e-05	7.39e-05
KRTAP4-1	38.7788	2.46658	2.72e-09	4.45e-08
SYNGR4	8.92948	2.46612	7.24e-09	1.08e-07
EPS8L3	287.667	2.46582	0.000189912	0.000943903
TRIM17	429.038	2.46565	6.15e-09	9.27e-08
APOC2	5.39538	2.46558	4.84e-06	3.77e-05
MNX1-AS1	91.1668	2.46455	3.84e-07	3.91e-06
RETNLB	5.97961	2.46355	0.000574297	0.00245819
SAPCD2	1485.56	2.46334	2.27e-19	2.55e-17
LRFN2	72.313	2.46331	2.26e-05	0.000147268
MYO3A	69.5629	2.46327	0.00167912	0.0061413
LINC00634	15.6525	2.46304	1.94e-10	3.97e-09
OR13Z2P	1.24997	2.46297	0.00158896	0.00585393
APOC1	2053.56	2.46295	1.93e-12	5.81e-11
FAM171A2	288.861	2.46271	7.65e-12	2.08e-10
LINC00659	2.93817	2.46122	0.00150036	0.00559183
ZNF114-AS1	3.03558	2.4592	0.000865766	0.00350578
BMS1P22	5.92215	2.45859	4.86e-05	0.000287747
AL592043.1	2.89003	2.45797	0.00142238	0.00534284
AC233280.1	13.264	2.45492	1.76e-11	4.47e-10
DDN-AS1	26.1203	2.45467	9.16e-14	3.44e-12
AC024884.2	6.26105	2.45267	5.56e-08	6.84e-07
KRT18P55	12.6784	2.45109	1.91e-07	2.08e-06
ANKRD33	4.40869	2.44916	0.00207198	0.00734378
ABCA12	471.018	2.44868	7.46e-07	7.09e-06
ALG1L5P	6.87598	2.44854	9.86e-05	0.000533502
C21orf58	581.555	2.44769	4.26e-26	1.82e-23
AC099066.2	20.2839	2.44703	1.48e-06	1.31e-05
MYEOV	1418.88	2.44691	1.69e-05	0.000114347
AGGF1P1	2.57148	2.44474	0.00025474	0.00121882
ISL2	95.3483	2.44237	1.91e-16	1.19e-14
MAGEB17	10.082	2.44228	0.000251109	0.0012045
AC007991.4	5.26071	2.44208	0.00282295	0.00953702
AC009005.1	92.4303	2.44011	1.07e-10	2.33e-09
TMPRSS3	383.045	2.43946	2.01e-06	1.71e-05
AC027243.2	3.58366	2.43883	2.61e-06	2.17e-05
TFR2	249.852	2.43875	5.89e-13	1.93e-11
AC090877.2	4.90691	2.43788	0.000224278	0.00109053
HMGB1P16	2.11037	2.43764	0.00236754	0.00821834
TMPOP1	1.65169	2.43602	0.0014492	0.0054311
AL359265.1	3.12952	2.43536	8.25e-05	0.00045587
MTDHP1	15.0105	2.43527	4.69e-09	7.26e-08
AP005233.2	62.0393	2.43498	0.000101852	0.000549474
HIST3H2A	899.396	2.43292	1.74e-18	1.59e-16
AC008013.3	1.33845	2.43093	0.000152575	0.000781171
KRT12	36.3716	2.42986	2.45e-05	0.000158252
FOXE3	6.98347	2.42974	3.84e-05	0.00023462
KCNK13	107.815	2.42968	5.75e-08	7.05e-07
AC083906.3	2.36797	2.42795	0.0015173	0.00563901
RN7SL3	17.8968	2.42676	8.48e-06	6.19e-05
HIST2H2AB	4.44899	2.42451	2.29e-06	1.93e-05
AC012640.1	3.11764	2.42264	1.83e-06	1.58e-05
KC877373.1	4.65417	2.41852	5.56e-05	0.000323954
UHRF1	1271.7	2.41648	6.7e-28	3.7e-25
AL161668.3	23.5837	2.4151	7.07e-11	1.59e-09
PPY	3.92557	2.41477	0.00213763	0.00754144
LINC01511	2.23642	2.41392	0.00297454	0.00997587
AC004233.3	80.4784	2.41243	2.02e-07	2.2e-06
CHRNA9	8.18667	2.41219	0.000699882	0.00291672
LINC02315	50.2859	2.41151	0.000414862	0.00185918
ATP6V0D2	23.9285	2.4114	7.31e-08	8.75e-07
SCARNA8	2.06202	2.41133	7.22e-05	0.000406737
FRGCA	6.50996	2.41066	6.31e-05	0.000361376
MTCYBP18	53.2569	2.40969	2.37e-05	0.000154229
LINC02178	18.0516	2.40919	0.000457826	0.00202615
FAM57B	18.4319	2.40903	3.41e-07	3.52e-06
AC124944.2	40.3133	2.40794	2.18e-12	6.47e-11
AC125616.1	8.23232	2.40792	0.00206323	0.00731564
CYP27B1	247.324	2.40779	4.4e-17	3.05e-15
AC098934.1	520.036	2.40768	9.67e-12	2.59e-10
AC079160.1	43.967	2.40632	9.24e-06	6.71e-05
CDC20	3931.52	2.40519	7.58e-21	1.11e-18
AC048337.1	3.07142	2.40513	2.36e-06	1.99e-05
KRT8P38	1.30398	2.40331	0.00119513	0.00461477
IFITM5	2.40259	2.40225	0.00184603	0.00665404
AC003958.2	3.35728	2.40153	0.00220312	0.00773517
AC063952.1	5.66643	2.40111	9.78e-08	1.14e-06
CLEC12A	209.357	2.40108	1.66e-06	1.45e-05
LINC01398	2.06399	2.40024	0.000708805	0.00294774
VGF	89.1205	2.39733	1.46e-09	2.53e-08
CNTNAP2	250.01	2.39654	0.000804186	0.00329023
MUCL1	58.2545	2.39573	0.000205939	0.00101198
OTX1	235.836	2.39516	6.57e-16	3.57e-14
PRR5-ARHGAP8	10.9602	2.39458	1.64e-10	3.43e-09
GPR158	132.13	2.39421	3.27e-06	2.66e-05
MYH4	2.7308	2.39395	0.00176513	0.00641209
CAGE1	13.2274	2.39318	6.26e-06	4.75e-05
CYP8B1	42.5148	2.39276	4.62e-05	0.000275123
SLC25A6P5	1.64445	2.39248	0.000702033	0.00292466
AL356274.1	4.83855	2.39144	8.03e-05	0.000445475
DRAXIN	63.308	2.39131	3.64e-10	7.1e-09
AL139351.1	2.47386	2.39114	0.00134994	0.00511198
LRRC31	14.5882	2.3866	3.45e-05	0.000213556
AL031736.1	16.9315	2.38624	1.06e-05	7.57e-05
TUBB3	312.278	2.38623	6.02e-10	1.13e-08
FOXCUT	9.60877	2.38521	4.43e-07	4.44e-06
CGREF1	387.954	2.38498	3.68e-08	4.68e-07
AC106798.1	11.2377	2.38491	0.00169461	0.00619163
HOXC10	207.945	2.38387	0.000175279	0.000880695
GPR78	478.769	2.38254	5.46e-06	4.21e-05
AC091057.4	26.0162	2.38215	1.07e-15	5.5e-14
ZNF670-ZNF695	17.0104	2.38215	1.32e-14	5.66e-13
AC244100.1	1.97521	2.38214	0.00147734	0.0055181
AL031864.1	3.59143	2.382	3.85e-05	0.000235292
EFNA2	26.0074	2.38175	0.000270935	0.00128686
ULBP2	339.796	2.37999	1.02e-12	3.2e-11
DLEU7-AS1	18.5579	2.37991	2.06e-09	3.46e-08
ENTPD8	39.4134	2.37928	3.14e-06	2.56e-05
AC106772.1	1.30357	2.37873	0.000107005	0.000573911
AL121832.3	51.6914	2.37853	1.22e-17	9.39e-16
AC087273.2	1.82534	2.3742	0.000291195	0.00137092
LINC00839	359.823	2.37384	1.13e-07	1.3e-06
MIR4728	4.94651	2.37354	6.45e-05	0.000368133
WNT3	233.837	2.37297	5.02e-16	2.83e-14
AC073107.2	3.1091	2.37254	5.41e-06	4.17e-05
HIST1H2BD	1012.53	2.37248	9.68e-16	5e-14
IGHV2-70	101.086	2.3718	0.00077368	0.00318467
AC011199.1	3.06816	2.37132	3.62e-05	0.000222844
STOML3	7.55895	2.37051	0.000360077	0.00164568
LRRC14B	1.99961	2.36952	0.000631989	0.00267197
TPX2	5299.12	2.36753	1.31e-21	2.18e-19
AC129492.6	6.86712	2.36708	0.000619498	0.00262814
PPFIA4	188.492	2.36559	1.29e-10	2.76e-09
INHBA	1937.4	2.36512	1.92e-08	2.59e-07
AC084757.2	2.20253	2.36413	1.74e-05	0.000117244
GTSE1	909.578	2.36338	3.29e-27	1.63e-24
AC105275.2	1.59887	2.36319	0.00178688	0.00647598
MELK	1417.39	2.36194	4.98e-19	5.13e-17
CNFN	447.962	2.3618	5.73e-09	8.69e-08
PFKFB4	1005	2.36158	9.87e-23	2.2e-20
NAT16	4.76992	2.36134	2.47e-05	0.000159342
AC084030.1	7.60788	2.35987	0.001036	0.00408132
MIR4653	29.8124	2.3598	3.59e-15	1.7e-13
AC068724.1	2.85444	2.35979	2.49e-05	0.000160371
AC024560.2	101.674	2.35883	3.28e-12	9.49e-11
AC096888.1	1.28085	2.35866	0.000395713	0.00178339
SOX9-AS1	27.2827	2.35683	5.86e-08	7.18e-07
EEF1A2	2900.29	2.35561	5.69e-05	0.000330456
ST8SIA2	28.7637	2.35514	7.85e-05	0.000437569
XRCC2	396.656	2.3539	2.38e-28	1.4e-25
PKLR	5.22492	2.35306	0.000188684	0.000938837
ARF4P2	1.71589	2.3508	8.65e-05	0.000475678
CYP4F23P	421.516	2.35061	6.1e-05	0.000350976
HOXC11	111.088	2.35001	1.11e-05	7.89e-05
TXNDC12-AS1	1.77351	2.34973	0.000117015	0.00061853
LINC00942	46.69	2.34949	3.06e-05	0.000192222
AC128709.1	2.1561	2.34939	0.000305637	0.00142991
SHISA2	498.145	2.34892	1.21e-05	8.53e-05
C4orf48	362.17	2.34834	5.47e-13	1.8e-11
AC125494.3	1.16642	2.34752	0.000172615	0.000869501
CYP11A1	243.13	2.34705	3.31e-05	0.000206153
PNPLA1	45.9958	2.34682	8.57e-07	8.01e-06
PKMYT1	1205.42	2.34534	1.26e-21	2.12e-19
AC091182.2	22.8087	2.34299	2.06e-05	0.000136121
AC021945.1	7.99652	2.34231	1.08e-08	1.54e-07
CXCL9	2913.97	2.34166	2.14e-05	0.000140778
AP000593.3	12.5302	2.34023	1.35e-06	1.2e-05
AC011447.7	175.64	2.3399	1.86e-10	3.82e-09
INHA	60.244	2.33924	1.55e-08	2.14e-07
AURKA	1579.29	2.33783	3.08e-27	1.58e-24
LINC01527	18.2664	2.33737	0.00167233	0.00612021
AC026355.1	7.15371	2.33713	0.000114172	0.000605734
DUSP9	468.317	2.3364	1.33e-06	1.19e-05
KIF2C	2208.99	2.33544	1.5e-26	6.88e-24
LINC02574	2.87546	2.33537	0.000226036	0.00109848
AL137060.1	23.1298	2.33502	1.82e-14	7.69e-13
PRDX2P4	2.38029	2.33491	0.000281718	0.00133225
LINC02244	2.16824	2.33464	0.00151587	0.00563444
PSD2	53.4998	2.33255	1.78e-05	0.000119412
TSPEAR-AS2	79.0783	2.33151	0.000181126	0.000906334
PABPC1L	2226.04	2.3297	3.27e-17	2.32e-15
TBC1D3P1	1.93669	2.32951	0.0012104	0.00465933
LINC01096	14.2574	2.32944	2.04e-05	0.000135289
GNG4	449.811	2.32881	2.83e-05	0.000179202
HOXC-AS1	25.1669	2.32865	5.03e-05	0.000296524
AP002360.2	3.09849	2.3286	1.19e-05	8.39e-05
AC022613.1	22.3363	2.32849	9.87e-05	0.000533606
AP001271.2	3.83207	2.32787	2.06e-05	0.000135855
LINC02163	22.4003	2.32752	1.61e-05	0.000109613
AL671883.1	4.56372	2.32736	0.0011465	0.00445109
POLQ	668.017	2.32703	2.02e-24	6.46e-22
AL355796.1	1.90639	2.32629	0.00157371	0.00581088
POLD2P1	7.53323	2.32474	0.000116749	0.0006174
COL7A1	11698.7	2.32451	2.46e-10	4.93e-09
AADACP1	58.1869	2.32436	0.000590159	0.00251947
CASP5	17.233	2.32374	1.46e-05	0.000100025
LINC02042	2.59353	2.32355	0.00199684	0.00711117
LUNAR1	8.76101	2.32341	1.08e-06	9.88e-06
GJB7	141.721	2.32178	9.1e-08	1.07e-06
DKK2	120.859	2.32171	6.53e-08	7.91e-07
IGF2BP2	1380.45	2.32118	6.92e-07	6.62e-06
TMEM270	25.9329	2.3191	1.81e-06	1.57e-05
AC112206.3	32.3934	2.31907	0.000939377	0.00374883
HIST1H4D	10.0902	2.31871	5.06e-09	7.8e-08
DDX11L8	1.55749	2.31836	0.00173742	0.00632871
ZNF492	40.8571	2.31674	6.56e-05	0.000373098
AC023232.1	3.3778	2.31663	0.00275394	0.00933731
LINC00482	140.931	2.31626	8.22e-06	6.02e-05
AP000302.1	1.25636	2.31614	0.000312086	0.00145552
TDO2	277.469	2.31537	2.67e-10	5.33e-09
GRAMD2A	247.35	2.31461	1.14e-06	1.04e-05
LBX2	87.0083	2.31453	1.05e-19	1.25e-17
AC008109.1	46.8298	2.31305	0.000986317	0.00390895
KCNJ6	13.2119	2.3128	1.06e-05	7.55e-05
AL139130.1	5.35047	2.31228	0.000120604	0.00063479
AL354714.1	5.09509	2.31171	0.00155626	0.00576245
NAT8	11.9627	2.31031	5.89e-05	0.000340276
2022-03-10	31.3786	2.30999	2.41e-09	3.98e-08
AC009121.1	10.0693	2.30963	1.62e-09	2.8e-08
CDCA8	1510.27	2.30881	1.36e-25	5.36e-23
SLC47A2	39.2986	2.30812	2.2e-05	0.000144092
CPHL1P	26.9525	2.3077	2.39e-05	0.000154895
AC108681.1	3.92222	2.30677	5.89e-05	0.000340066
AC007314.1	2.83706	2.30627	3.73e-05	0.00022906
LINC01356	19.6494	2.30557	2.8e-05	0.00017767
CDK5R2	8.4502	2.30423	0.000150721	0.00077267
2022-09-03	398.391	2.30408	2.94e-07	3.09e-06
AL132655.2	8.06518	2.30322	0.000117756	0.0006219
AC126365.1	1.21697	2.30302	0.00031149	0.00145331
AC243772.2	28.0465	2.30196	3.19e-11	7.71e-10
SLC35D3	8.98377	2.30179	0.000211192	0.00103476
MIR6859-1	2.26867	2.30176	4.31e-05	0.000259111
AC009065.1	3.8441	2.30123	1.11e-05	7.91e-05
HP	63.4697	2.29961	0.000983396	0.00389934
LRRC37A9P	11.8375	2.29846	2.41e-06	2.02e-05
AC126178.1	37.4654	2.29675	4.68e-06	3.67e-05
AL161668.4	14.0054	2.29615	0.00016915	0.000854808
DLX1	32.3716	2.29588	3.38e-05	0.000209883
LSAMP-AS1	9.67035	2.2957	0.00119219	0.00460504
AL359878.2	3.67669	2.29534	4.06e-06	3.22e-05
IGKV2OR2-1	1.69575	2.29483	0.00275033	0.00932682
KLK13	57.6213	2.29466	0.00232998	0.00811149
LAMP5	165.231	2.29421	2.63e-06	2.19e-05
AL591212.1	1.13486	2.29322	0.000532583	0.00230161
AC078778.1	43.2137	2.29062	2.21e-18	1.96e-16
AC068473.4	1.49316	2.289	0.00238509	0.00826969
TMEM63C	69.4688	2.28844	1.11e-05	7.9e-05
H2BFWT	10.612	2.28799	0.00229889	0.00802351
CDK1	2708.39	2.28794	6.19e-28	3.47e-25
AC011511.3	1.25532	2.28559	0.0002286	0.00110929
LINC01271	8.18505	2.28504	8.76e-08	1.03e-06
RPL5P13	2.12592	2.28397	0.00125593	0.00480881
C2orf48	33.8291	2.28307	3.16e-09	5.08e-08
HOXB8	499.818	2.28242	4.53e-06	3.56e-05
DRD5	2.7591	2.28103	0.0014	0.00527316
AL355472.3	3.14498	2.28054	0.000312821	0.00145857
AC099487.1	5.4206	2.27992	0.000422846	0.00189189
AC011447.3	70.1577	2.27855	3.33e-09	5.32e-08
AC016735.1	17.4282	2.27831	3.17e-05	0.00019838
TAS2R2P	5.30548	2.27799	4.94e-06	3.84e-05
FANCD2OS	4.8436	2.27567	2.26e-06	1.91e-05
AC007406.3	22.2942	2.27534	1.52e-08	2.1e-07
ACTBP13	2.13866	2.27496	0.00126763	0.00484583
SYT12	459.201	2.27495	3.4e-06	2.75e-05
AC020633.1	2.41321	2.27474	0.000426579	0.0019055
CXCR2P1	67.0436	2.27429	6.49e-05	0.000369719
ONECUT2	376.654	2.2713	3.62e-05	0.000222844
NEK2	972.164	2.27025	7.36e-22	1.32e-19
AC092490.1	29.3214	2.26941	0.000862415	0.00349497
DLX2	13.845	2.26876	7.48e-05	0.000420437
KIF4A	1476.25	2.26824	7.74e-23	1.78e-20
NPIPB15	264.914	2.26675	6.16e-06	4.68e-05
CERNA3	1.07837	2.26652	0.000236052	0.00114097
AC009292.1	3.13633	2.26603	0.00123483	0.00473963
AC011503.2	93.8222	2.26565	1.82e-13	6.49e-12
CFAP299	4.04389	2.26439	5.62e-05	0.000326909
TMEM52	108.434	2.26398	5.16e-09	7.91e-08
AC125611.2	6.03415	2.26384	4.3e-07	4.32e-06
SNRPGP9	6.20728	2.26298	1.18e-08	1.67e-07
AC091729.2	1.35685	2.26241	0.000143283	0.000739189
LINC00487	5.65346	2.26187	5.29e-06	4.09e-05
AC091153.2	1.50731	2.26096	0.000129101	0.000674662
C15orf48	1923.72	2.26074	3.51e-07	3.61e-06
LKAAEAR1	9.0684	2.26017	6.56e-05	0.000373098
SGO1	460.569	2.25859	1.25e-21	2.11e-19
AC018904.2	1.76907	2.25856	0.000797353	0.003265
AL591848.2	18.8469	2.25848	3e-05	0.00018893
MRPL23-AS1	10.887	2.25807	0.00142145	0.00534021
COX4I1P2	2.85201	2.25788	5.32e-05	0.000311527
AC006270.2	1.07971	2.25674	0.00137133	0.00518478
RPL29P19	83.9904	2.25464	3.08e-06	2.52e-05
AP000697.1	4.50651	2.25347	6.63e-05	0.000376346
RAD54L	567.069	2.25251	7.32e-24	2.1e-21
GLP1R	16.1129	2.25063	0.000556247	0.00239321
RNF2P1	4.2788	2.25	0.0011845	0.00457783
FAM96AP2	12.1956	2.24987	5.65e-06	4.33e-05
AC079354.3	2.81549	2.2496	2.92e-05	0.000184596
NAV2-AS2	1.19916	2.24924	0.001498	0.0055842
RPS26P45	2.23897	2.24812	0.000623753	0.00264306
SYCP2	303.812	2.24659	6.39e-09	9.59e-08
B3GNT4	118.616	2.2464	2.45e-12	7.21e-11
AL161669.3	107.119	2.24606	4.19e-06	3.31e-05
ADGRG7	16.7213	2.24542	0.00214182	0.00755397
RARRES1	8723.83	2.24518	2.18e-05	0.000142879
RTN4R	335.658	2.24475	1.15e-13	4.23e-12
BNIP3P17	24.7012	2.24339	6.58e-08	7.96e-07
RNU6-759P	1.6767	2.24085	0.000517541	0.00224553
HMMR-AS1	0.941759	2.24056	0.00013733	0.000712063
CABP7	63.1936	2.24014	2.99e-07	3.14e-06
AL096828.3	16.5291	2.23933	1.95e-12	5.84e-11
AL078605.1	0.96887	2.23746	0.000925169	0.00370243
NBPF4	15.2545	2.23646	0.000640389	0.00270302
AC006023.2	1.3542	2.23624	0.00114834	0.00445776
FLJ42969	12.7896	2.23516	0.000175841	0.000883069
AC244093.2	2.04773	2.23441	0.000335551	0.00154885
CHRNG	6.89045	2.23395	1.73e-05	0.000116706
KRT39	5.15922	2.23365	0.00141605	0.00532486
AL161772.1	163.986	2.23346	9.7e-10	1.74e-08
MYOM3	86.8798	2.23294	1.4e-07	1.58e-06
SLC25A5P5	24.8036	2.23117	1.27e-08	1.78e-07
DRC7	8.51246	2.23103	3.51e-05	0.000216681
ADM2	276.912	2.23094	1e-09	1.8e-08
MAPK8IP2	393.342	2.23062	4.37e-08	5.47e-07
HOXC4	171.357	2.23012	3.36e-07	3.47e-06
AC027601.3	22.7511	2.23004	8.2e-09	1.21e-07
KIF1A	197.299	2.22996	0.00119478	0.00461407
AC118755.1	1.08491	2.22944	0.000463402	0.00204754
AL157373.2	7.36775	2.22922	5.1e-06	3.96e-05
STRIP2	295.36	2.22922	1.17e-12	3.64e-11
LEMD1-AS1	1.93519	2.2286	0.00103152	0.00406634
TH	498.352	2.2274	0.000392515	0.00177054
AP001178.3	7.33352	2.22706	3.37e-07	3.48e-06
ASPM	1509.99	2.22606	7.92e-17	5.23e-15
AP003108.5	8.67114	2.22569	0.000166575	0.000843817
AATBC	1201.62	2.22495	3.32e-07	3.43e-06
AC022784.6	3.19835	2.22483	0.000212442	0.00103974
MRPS17P1	6.44613	2.22387	3.76e-05	0.000230648
TMEM139	612.275	2.22226	5.41e-06	4.17e-05
LINC00336	3.41987	2.22212	0.000237097	0.00114571
SLC30A2	861.322	2.21949	0.0002391	0.00115353
POU6F2-AS2	17.383	2.21939	0.000936085	0.00373694
AL360181.1	4.25645	2.21928	0.00111453	0.00434579
TTK	965.965	2.21824	1.39e-21	2.28e-19
AL353693.1	7.18672	2.21748	7.68e-05	0.000429726
AC124947.2	63.7492	2.21685	1.08e-10	2.36e-09
GUCY1B2	70.0132	2.21679	2.5e-07	2.67e-06
AC104667.2	39.6182	2.216	3.65e-08	4.65e-07
ENKUR	25.2095	2.216	6.4e-08	7.77e-07
PLK1	2435.71	2.21556	2.66e-20	3.6e-18
MAST1	149.345	2.21457	8.79e-10	1.59e-08
PIWIL1	10.7852	2.2113	0.00161013	0.00592037
AC098828.2	2.01372	2.21054	3.82e-05	0.000233582
PPIAP46	13.9021	2.21031	0.000110316	0.000588938
CCNE1	1290.76	2.20957	4.48e-16	2.54e-14
DNMT3B	891.716	2.20956	3.43e-15	1.63e-13
AC024937.2	9.95502	2.20906	1.08e-06	9.85e-06
PALM3	1356.58	2.20906	1.22e-05	8.56e-05
AL359881.1	8.10579	2.20689	0.000176604	0.000886605
TM4SF19-AS1	36.4463	2.20676	7.9e-09	1.17e-07
ASNSP3	1.91135	2.20656	0.00114383	0.00444315
AC078788.2	1.76764	2.20539	0.00119689	0.00461925
RAMACL	5.89505	2.20515	0.0006682	0.00280227
TMEM132A	4102.32	2.20304	2.59e-19	2.85e-17
PGC	15.8194	2.20294	0.00248439	0.00856179
AC005828.1	1.41241	2.20191	0.00237469	0.00823997
ERVMER34-1	409.101	2.20034	2.22e-09	3.71e-08
NPSR1-AS1	8.01894	2.2	0.000429957	0.00191844
AC067930.5	27.1221	2.19943	2.14e-09	3.6e-08
MYPN	19.3105	2.1988	0.000785933	0.00322696
AC009502.1	6.68433	2.19877	7.02e-06	5.24e-05
C10orf67	30.1999	2.19829	7.9e-05	0.000439892
PI4KAP1	584.778	2.19823	1.01e-08	1.45e-07
UGT2B17	26.0489	2.19709	0.00194191	0.00694591
CPB2	8.86311	2.19697	0.000121381	0.000638334
RLN2	28.0439	2.19679	5.65e-07	5.52e-06
AL035420.3	4.96275	2.19468	5.28e-06	4.08e-05
CCDC150	162.723	2.19445	1.02e-19	1.22e-17
AC105219.1	23.2469	2.19377	1.65e-06	1.44e-05
PPIAP52	1.60464	2.19232	0.00025417	0.00121677
AC027281.2	4.16418	2.19162	1.83e-06	1.58e-05
FOXB1	8.87692	2.19094	0.00199344	0.00710118
PCSK9	376.744	2.19074	0.000188244	0.000937231
AL138725.1	2.78109	2.18821	0.000571194	0.00244783
AC120042.2	1.44751	2.1877	0.00188335	0.00676817
AL133215.2	32.3012	2.1868	2.93e-17	2.09e-15
AC022432.1	2.32271	2.18649	0.00101295	0.00400192
DCSTAMP	12.9961	2.18519	0.000110665	0.000590536
KISS1	134.136	2.18455	2.05e-05	0.000135469
CACNA1B	25.9043	2.18324	0.00089632	0.0036077
AC009097.2	7.05302	2.18245	7.01e-07	6.7e-06
AC112777.1	42.9254	2.18119	1.44e-13	5.22e-12
AL354707.1	93.5706	2.18111	3.2e-07	3.32e-06
ZWINT	2337.72	2.18055	1.96e-25	7.48e-23
IDO1	2063.65	2.18052	0.000180365	0.000903208
RUNDC3A-AS1	49.5579	2.17925	7.68e-10	1.41e-08
SNORA60	8.59952	2.17916	1.17e-09	2.07e-08
AP000619.3	1.38623	2.17897	0.00155496	0.00575883
KRT18P65	2.11137	2.17854	0.000267076	0.00127005
TEX45	125.48	2.17772	5.08e-06	3.94e-05
AC012625.1	6.76936	2.17758	0.000260685	0.00124279
EXO1	618.383	2.17733	4.37e-18	3.68e-16
GBP7	13.2579	2.17717	1.68e-07	1.86e-06
CTSE	2050.66	2.17669	0.00156618	0.00579023
MATN3	213.913	2.17584	5.35e-12	1.49e-10
AC117395.1	5.69886	2.17581	2.86e-06	2.36e-05
AC002401.4	71.9877	2.17474	7.17e-05	0.000404018
AC116025.2	1.75905	2.17432	0.000283949	0.00134121
CPSF1P1	30.5197	2.17308	0.000135562	0.000704323
AC090709.1	2.31907	2.17128	0.00024286	0.00116931
AC091153.3	12.5747	2.17124	2.93e-10	5.78e-09
ADGRD2	8.63633	2.17012	0.000612456	0.00260289
AB015752.1	2.91069	2.16954	0.00072456	0.00300316
ANKUB1	8.37763	2.16926	0.00046359	0.00204812
AC141557.2	15.2031	2.16774	4.48e-08	5.6e-07
SMKR1	68.2551	2.16745	1.17e-07	1.34e-06
SPRR1A	1645.03	2.16734	0.000185676	0.000925929
CHAC1	283.002	2.16725	6.69e-14	2.58e-12
STIL	784.711	2.16696	1.77e-25	6.9e-23
TDRKH-AS1	33.1125	2.16616	7.02e-13	2.26e-11
RNFT2	264.122	2.16609	7.97e-14	3.03e-12
U47924.1	9.03615	2.16594	1.66e-07	1.84e-06
DEPDC1B	558.282	2.16592	6.06e-20	7.62e-18
C1QL4	11.6948	2.16477	0.000249907	0.00119969
IGHG1	86871.1	2.16229	0.00014976	0.000768405
FAM111B	791.301	2.16191	1.01e-14	4.45e-13
AP003469.2	9.3528	2.1613	2.46e-06	2.06e-05
AC025176.1	7.94731	2.1602	1.22e-07	1.39e-06
STK31	125.918	2.15946	1.2e-10	2.58e-09
AC114489.1	9.39444	2.15922	4.87e-06	3.8e-05
RPL26P29	1.88923	2.15904	0.000223237	0.00108679
AC124067.2	49.6197	2.15825	5.3e-06	4.1e-05
AC015849.1	6.15446	2.15825	1.71e-05	0.000115173
GPR19	63.4729	2.15742	2.12e-11	5.27e-10
AURKB	1626.14	2.15735	9.99e-19	9.68e-17
SMIM24	44.8834	2.15516	2.75e-07	2.91e-06
AC008147.4	1.91134	2.1548	0.000425671	0.00190239
NAGS	211.719	2.15443	3.33e-16	1.94e-14
KRT89P	1.79889	2.15391	0.000926476	0.00370684
E2F7	496.917	2.15349	1.12e-13	4.13e-12
RAB40AL	2.67717	2.15302	6.79e-05	0.000384972
BNIP3P39	3.04492	2.15212	0.0012962	0.0049361
AC006329.1	78.261	2.15112	8.27e-06	6.04e-05
AC012645.4	29.1985	2.15091	2.23e-09	3.72e-08
VAX2	67.3947	2.15023	9.19e-07	8.52e-06
CKAP2L	845.755	2.14884	2.56e-17	1.85e-15
AC025580.2	22.2486	2.14842	4.01e-08	5.07e-07
RPS15AP30	9.14235	2.14829	1.53e-05	0.000104665
GNG13	6.48076	2.14741	0.000331322	0.00153149
CDX1	22.4201	2.14612	9.26e-06	6.72e-05
AC006460.1	5.83059	2.14588	0.000261266	0.00124489
TLE6	312.22	2.14529	4.23e-07	4.25e-06
CDC45	1019.54	2.14482	3.5e-20	4.58e-18
AC007899.1	2.80288	2.14457	0.000148462	0.000762679
NBEAP1	19.2491	2.1443	0.000353917	0.00162144
AC055854.1	10.0081	2.14326	0.00162463	0.00596269
SLC25A39P1	1.68721	2.14268	0.00192685	0.00690031
NCAPH	1093.32	2.14252	2.31e-20	3.19e-18
DDX11L10	9.21682	2.14168	0.000398844	0.00179502
AL353807.2	2.8676	2.13964	8.08e-06	5.93e-05
RNASE10	4.71407	2.13872	0.000114796	0.000608065
AC012073.1	87.0345	2.13864	2.43e-23	6.22e-21
DOC2A	76.9053	2.13747	1.2e-05	8.45e-05
SAPCD1	32.8986	2.13746	6.89e-12	1.89e-10
SNCB	4.9875	2.13691	0.000707481	0.00294394
HTR2C	96.739	2.13601	0.000160399	0.000816453
PCDHA5	13.7656	2.13584	0.000784156	0.00322077
AL445490.1	13.695	2.13558	4.4e-05	0.000263235
SLC6A2	110.486	2.13538	0.000383629	0.00173767
AL356417.2	8.98309	2.13529	0.000454568	0.00201447
SLC39A5	20.8833	2.13441	1.7e-06	1.48e-05
ZNF252P-AS1	26.5422	2.13386	1.74e-12	5.27e-11
FOXL2NB	36.6849	2.13346	0.00153939	0.00570826
AC092171.4	26.3304	2.13344	3.93e-13	1.33e-11
UBE2Q1-AS1	8.10439	2.13303	6.41e-09	9.61e-08
NEURL3	95.3957	2.13289	1.84e-05	0.000122754
IGSF9	2688.32	2.13264	1.78e-10	3.68e-09
RIPPLY3	305.796	2.13163	1.96e-08	2.64e-07
KLHL35	139.762	2.1306	1.11e-10	2.43e-09
AC020910.6	1.37086	2.1302	0.00151386	0.00562912
CDCA3	1249.68	2.13005	3.93e-22	7.57e-20
C10orf62	1.26036	2.12949	0.00188818	0.0067835
ELDR	2.65187	2.12857	0.00239083	0.00828555
AC136475.3	157.541	2.12768	5.36e-06	4.14e-05
MIR1302-3	1.33523	2.12757	0.000316285	0.00147262
U82695.1	2.33404	2.12753	0.00105567	0.0041483
AC008121.2	3.51845	2.12656	0.00011697	0.000618387
RSAD2	1388.82	2.12621	2.96e-07	3.11e-06
AC099066.1	1.10088	2.12621	0.0011751	0.00454786
DNASE2B	5.61834	2.12612	0.000237922	0.00114908
FBXW12	20.9726	2.125	2.08e-06	1.77e-05
AP000695.1	45.3388	2.12332	8.23e-09	1.21e-07
AC008105.1	71.5715	2.12294	7.43e-14	2.85e-12
IYD	91.9595	2.12206	0.0003225	0.00149727
LINC01141	3.11181	2.12185	0.000275278	0.00130524
AP001208.2	2.41125	2.1209	0.00117573	0.00454981
IGFBP1	16.7852	2.12089	0.000170699	0.000861542
ABCA4	261.642	2.12026	4.07e-05	0.000246738
TUBB8	23.3334	2.11956	1.42e-06	1.26e-05
OR1J4	2.24979	2.11915	0.00160554	0.00590712
PLAU	9837.08	2.11892	1.15e-09	2.03e-08
LINC00337	30.8821	2.1186	1.48e-10	3.12e-09
CASKIN1	50.83	2.11691	2.81e-06	2.32e-05
LINC01460	12.0199	2.11656	0.000277395	0.00131389
WFDC21P	1582.12	2.11647	0.000113179	0.000601446
TAGLN3	24.0906	2.1164	0.000515371	0.00223775
PIMREG	636.819	2.11565	3.92e-14	1.57e-12
AC114488.1	47.7732	2.11502	1.11e-07	1.28e-06
AC008739.5	1.79475	2.11421	0.00175579	0.00638403
AC009148.1	36.1466	2.11371	6.43e-11	1.46e-09
PLPPR3	10.0931	2.11344	0.000649697	0.00273821
AP000350.2	6.51165	2.11256	4.38e-05	0.000262318
PAX8	527.094	2.11211	7.78e-07	7.35e-06
HS3ST3A1	78.3364	2.11135	0.000257333	0.00122958
TOP3BP1	3.26266	2.11013	0.00272717	0.00926055
APLN	434.112	2.10961	3.17e-08	4.09e-07
CNIH2	144.094	2.10924	1.12e-08	1.6e-07
RHPN1	1936.19	2.10731	1.27e-10	2.73e-09
AC131902.3	5.87816	2.10706	0.00156793	0.00579294
HAP1	159.633	2.10693	9.1e-07	8.45e-06
AL137802.2	10.4011	2.10656	4.36e-08	5.47e-07
HNRNPA1P33	8.26659	2.10525	2.08e-05	0.00013691
SKA3	696.496	2.10482	1.59e-22	3.42e-20
AC104687.2	9.05009	2.1039	2.76e-05	0.000175605
PAQR4	808.433	2.10282	4.07e-18	3.45e-16
RAPGEF4-AS1	1.80148	2.10202	0.00228505	0.0079794
DNASE1L2	77.3986	2.10078	5.03e-11	1.17e-09
RECQL4	2280.17	2.10065	6.36e-22	1.16e-19
SPACA6P-AS	12.3373	2.1005	2.93e-07	3.08e-06
PSORS1C3	106.219	2.09967	0.000150344	0.000771068
LINC01843	12.132	2.09947	0.000377703	0.00171429
AC124319.1	28.3722	2.09715	5.26e-08	6.5e-07
F2	18.8683	2.09686	0.00158473	0.00584427
MAP7D2	101.74	2.09636	4.79e-05	0.00028424
SLC38A4	779.428	2.09599	0.000708204	0.00294558
AL109923.1	3.02379	2.09531	0.000358528	0.00164013
CDT1	1721.18	2.0949	5.39e-19	5.51e-17
UPK2	16735.2	2.0948	0.000494175	0.0021601
ABCA9-AS1	21.5655	2.09478	0.00185501	0.00667903
C19orf84	9.7907	2.09478	4.44e-05	0.000265523
AL133255.1	3.03996	2.09275	0.000155763	0.000795563
CDC25C	363.783	2.09259	1.65e-20	2.32e-18
CNTN5	28.2439	2.09256	0.00190201	0.00682975
AC010894.3	118.388	2.09254	0.000102762	0.000553637
S1PR5	774.294	2.09213	6.33e-09	9.51e-08
RPS12P20	2.03015	2.09183	0.00119522	0.00461477
AC064850.1	4.1579	2.09179	1.38e-05	9.52e-05
PODXL2	2454.73	2.09176	9.6e-10	1.73e-08
AC019129.2	1.18735	2.0915	0.000386844	0.00175002
PRSS21	227.354	2.09111	0.0018293	0.00660502
FAM72A	81.0526	2.09074	2.8e-19	3.06e-17
CLEC12B	13.2855	2.09034	0.000513738	0.00223146
C20orf144	20.5951	2.08872	6.62e-15	3.01e-13
ORC1	514.474	2.08865	1.58e-19	1.8e-17
STPG3	13.074	2.08796	8.94e-07	8.32e-06
HIST1H3A	11.0758	2.08748	2.44e-05	0.000157673
AC005089.1	2.23605	2.08651	0.00127951	0.00488654
RNU7-75P	1.96654	2.08613	0.00113265	0.00440733
NTS	136.819	2.08605	0.00182465	0.0065929
CLDN2	14.664	2.08521	9.5e-07	8.79e-06
MT1G	241.4	2.08377	9.14e-06	6.64e-05
AC073573.1	1.58912	2.0828	0.000283722	0.00134032
LINC02014	17.106	2.08275	1.79e-08	2.43e-07
MIR4666A	1.44256	2.08268	0.00273059	0.00926777
AC116348.1	11.5531	2.08212	0.000655754	0.00275911
AC020658.4	4.43483	2.08204	1.33e-05	9.2e-05
SPAG5	2457.5	2.08182	2.31e-23	5.99e-21
HBQ1	4.63337	2.08127	0.00203824	0.00724065
TRIP13	1497.28	2.08104	1.25e-15	6.32e-14
ORC6	749.82	2.08104	2.12e-21	3.33e-19
IFI27	16633.4	2.08095	7.63e-07	7.24e-06
AC245884.1	2.3883	2.08093	0.000839907	0.00341727
LINC00543	27.0755	2.08032	0.000188204	0.000937231
AC118757.1	2.03585	2.07882	0.000525197	0.00227353
BNIP3P10	5.12744	2.07874	1.21e-05	8.51e-05
AC020907.1	19.8197	2.07871	0.00088514	0.00357294
UCA1	6011	2.07867	0.000398702	0.00179483
CFAP74	34.512	2.07789	3.75e-06	3e-05
AC023034.2	9.97732	2.07712	0.00289696	0.00975125
CBX2	1216.92	2.07667	2.2e-09	3.68e-08
MCM10	760.048	2.07654	3.7e-16	2.14e-14
AC106865.1	23.1398	2.0764	5.14e-05	0.000302465
RNU6-583P	1.42105	2.0758	0.000404764	0.00181847
NPW	21.8177	2.07557	9.27e-06	6.73e-05
HOXB-AS4	25.238	2.07542	0.00029312	0.00137871
FANCA	1053.89	2.07509	7.66e-25	2.69e-22
ZMYND10	76.0188	2.07478	6.39e-08	7.77e-07
TMSB15A	108.166	2.07445	2.12e-05	0.000139682
KIF18A	426.311	2.07392	1.52e-17	1.15e-15
THORLNC	22.2173	2.07202	5.6e-08	6.88e-07
LRRIQ4	30.9609	2.0704	9.09e-06	6.61e-05
MESP1	253.282	2.06985	6.14e-05	0.000352748
SKA1	660.365	2.06843	4.01e-19	4.2e-17
AL133153.1	2.66974	2.06837	9.64e-05	0.00052346
IRS3P	3.70884	2.06829	6.88e-05	0.00038967
CYP3A43	4.34712	2.06766	0.000615897	0.0026144
LHFPL5	4.09209	2.06751	0.000374166	0.00170028
CNGB3	47.4212	2.06734	8.48e-10	1.54e-08
RDH16	147.564	2.06722	3.3e-07	3.42e-06
AL353708.3	29.2984	2.067	1.17e-14	5.08e-13
AC009533.2	3.91802	2.06662	6.91e-05	0.000391275
SIM2	707.125	2.06366	1.95e-11	4.89e-10
INA	2045.25	2.06349	0.000179808	0.000900797
PRSS8	4492.25	2.06233	1.37e-08	1.91e-07
AC011511.4	1.62478	2.06224	6.07e-05	0.000349685
AL645608.8	22.6836	2.06172	8.65e-06	6.31e-05
AL512604.2	1.27425	2.06065	0.00180814	0.0065418
CYP3A4	6.68705	2.06037	0.000478829	0.00210508
GJA3	73.1418	2.05998	8.93e-05	0.000489086
GABRQ	135.194	2.05989	0.000523868	0.00226887
CCDC194	6.74843	2.05949	6.08e-05	0.000349802
AC017076.1	7.24427	2.05873	7.94e-06	5.84e-05
ASF1B	1771.52	2.05847	3.08e-22	6.18e-20
CDCA2	495.713	2.05826	5.01e-17	3.42e-15
AL591767.3	1.57787	2.05677	0.000728414	0.0030153
HPDL	168.12	2.05613	5.17e-06	4e-05
BOLL	4.47198	2.05611	0.000424076	0.00189573
OR7E126P	13.5771	2.05594	4.96e-09	7.66e-08
FABP6	660.668	2.05565	3.94e-05	0.000239639
GAPDHP62	8.58306	2.05509	3.44e-06	2.78e-05
AL096803.2	2.92237	2.05494	0.000367158	0.00167235
CD164L2	57.8106	2.05442	9.73e-07	8.97e-06
AC006449.3	5.33317	2.05131	0.000213419	0.0010441
CCK	36.3877	2.05095	0.00132604	0.00503478
ELOVL3	41.8401	2.05044	2.56e-06	2.13e-05
FOXM1	2838.7	2.05011	1.78e-15	8.82e-14
CLEC5A	145.239	2.04924	1.24e-07	1.41e-06
AMZ1	60.4035	2.04803	1.04e-05	7.47e-05
IER5L	1359.19	2.04539	3.13e-18	2.7e-16
LINC01224	139.523	2.04487	0.000152609	0.000781231
TPPP2	10.183	2.04449	0.000942731	0.00376013
MCIDAS	76.4833	2.04238	2.76e-09	4.51e-08
SPEF1	22.3958	2.04219	1.36e-07	1.54e-06
TESMIN	281.787	2.0415	7.79e-11	1.74e-09
ANLN	3054.48	2.04025	1.03e-14	4.54e-13
HPN	71.7683	2.03972	0.000264862	0.00126069
Z99129.3	6.43999	2.03941	5.72e-06	4.38e-05
LINP1	73.4165	2.03893	0.00205772	0.00730045
RPL23AP20	0.918632	2.03851	0.00175854	0.00639138
AC025678.3	18.5912	2.0384	1.87e-05	0.000124627
AC005821.1	10.7071	2.03661	5.82e-05	0.000336739
PCP2	70.6388	2.03598	3.01e-07	3.15e-06
AL162632.1	1.26256	2.03585	0.000516786	0.0022428
SLC6A17	30.1461	2.03562	1.9e-05	0.000126388
PRDM7	1.01668	2.03434	0.00204102	0.00724836
MTFR2	326.013	2.03423	7.75e-22	1.38e-19
MIR181A2HG	40.4402	2.03404	1.56e-08	2.15e-07
KLC3	507.791	2.03329	3.71e-07	3.79e-06
WISP1	534.857	2.03301	7.2e-06	5.36e-05
MMP10	1067.47	2.033	0.00126317	0.00483085
SMTNL1	35.5347	2.03206	4.64e-07	4.63e-06
AC084033.1	2.25656	2.03182	0.000567709	0.00243522
MIR2052HG	17.8504	2.03118	0.000420405	0.00188214
FZD2	552.662	2.03091	1.02e-12	3.22e-11
AL354726.1	2.09398	2.03034	0.00207361	0.0073481
AC092794.2	2.88251	2.03027	0.000286723	0.00135218
DCST1-AS1	86.1107	2.02995	5.89e-15	2.7e-13
TOP2A	8299.6	2.02994	2.1e-16	1.29e-14
IGLV4-69	388.747	2.02916	0.00251876	0.00866359
RNU1-134P	1.07693	2.02895	0.00157507	0.00581397
AC017083.1	23.6131	2.02786	1.82e-13	6.49e-12
SMCO2	35.1906	2.02309	7.87e-09	1.16e-07
CCNB2	1961.54	2.02215	6.7e-20	8.34e-18
NEIL3	183.975	2.02199	1.29e-10	2.77e-09
ABCA13	249.112	2.02131	0.000204292	0.00100479
RPL23AP77	3.13538	2.02102	0.00282454	0.00954061
LHB	20.7978	2.02085	2.8e-07	2.95e-06
AC012645.2	3.54489	2.02053	0.000466722	0.00205993
RNU7-123P	1.71091	2.02039	0.000148299	0.000761998
KIFC1	2263.03	2.02037	3.86e-19	4.1e-17
AL021407.3	9.08375	2.02003	1.76e-05	0.000118515
AC114956.2	19.2373	2.01913	5.91e-07	5.75e-06
AC099850.3	127.173	2.01881	4.48e-13	1.5e-11
LINC01152	14.5811	2.01844	0.00236084	0.0082019
LINC01952	2.28466	2.01807	0.000483412	0.00212182
AUNIP	335.288	2.01793	1.04e-18	1e-16
CBS	61.1977	2.01784	2.8e-05	0.0001779
MYADML2	4.31968	2.01769	0.000221276	0.00107827
HLA-V	84.895	2.01763	3.61e-05	0.000222649
DLX4	79.2743	2.01749	2.19e-07	2.36e-06
FAM242C	4.68377	2.01734	0.000179343	0.000898846
AC006270.1	9.39844	2.01667	1.16e-05	8.18e-05
DLGAP5	1234.87	2.01656	8.89e-16	4.63e-14
HMMR	959.193	2.01543	9e-17	5.87e-15
ZNF724	76.8462	2.0152	1.65e-11	4.21e-10
WASIR2	35.7132	2.01417	1.94e-06	1.66e-05
SLC12A8	974.956	2.01375	4.21e-13	1.41e-11
TSACC	32.9818	2.01303	2.01e-15	9.86e-14
TDRD5	226.803	2.01263	8.2e-05	0.000453495
COMP	2698.69	2.01258	0.000485291	0.00212879
LINC01747	2.74352	2.0125	0.000344507	0.00158387
HIST1H4I	581.686	2.01245	1.04e-12	3.25e-11
AC068196.1	3.84348	2.01236	1.47e-05	0.000100548
AP001258.1	0.806293	2.01163	0.000797384	0.003265
AC015813.2	1.46343	2.01146	0.00223304	0.00782721
AL590644.1	20.4779	2.01083	0.000120367	0.00063373
MST1P2	128.854	2.00968	1.12e-10	2.44e-09
AL513329.1	18.2919	2.00942	2.97e-08	3.85e-07
KRT18P10	22.6	2.008	5.08e-08	6.29e-07
LINC01424	11.7061	2.00654	1.39e-09	2.43e-08
ZAR1L	3.3893	2.00641	0.000616827	0.00261774
GLYCTK-AS1	6.96003	2.00403	0.000110857	0.000591123
CCNE2	286.418	2.00397	3e-13	1.04e-11
KIF14	668.338	2.00381	2.29e-14	9.53e-13
LINC01605	115.012	2.00379	7.52e-06	5.57e-05
AC090826.1	17.8751	2.00357	0.000247424	0.00118905
BRIP1	571.12	2.00331	2.69e-18	2.36e-16
CDC6	1798.63	2.00245	1.56e-21	2.51e-19
GPAT2	433.544	2.00212	0.000105348	0.00056621
NCAPG	1145.13	2.00136	2.96e-17	2.11e-15
CABP4	232.636	1.99971	3.81e-07	3.88e-06
SLC8A1-AS1	19.28	1.99909	0.000109664	0.000585808
AC087857.1	43.6876	1.99746	0.000706206	0.00293986
AP000695.3	6.99388	1.99743	2.33e-07	2.5e-06
GINS1	1253.06	1.99732	3.18e-22	6.29e-20
AC004584.3	6.87345	1.99705	0.000198126	0.000977815
TEX41	65.1016	1.99622	5.56e-05	0.000323712
AL136162.1	30.7996	1.99619	3.02e-13	1.04e-11
LINC02041	28.2994	1.99532	7.89e-05	0.000439079
SPATA17	156.616	1.99521	3.78e-10	7.35e-09
STPG3-AS1	16.9825	1.99485	1.86e-06	1.6e-05
LINC02073	5.00757	1.99468	0.000136058	0.000706444
SLX1A	2.43996	1.99455	0.000385889	0.00174658
AL031123.2	65.3971	1.99397	7.11e-11	1.6e-09
SLC39A4	2360.4	1.99382	2.52e-15	1.22e-13
AL353801.3	6.15691	1.99292	1.24e-06	1.11e-05
TREM2	394.551	1.99253	2.23e-08	2.96e-07
AP006284.1	191.041	1.99233	7.04e-08	8.46e-07
AC007750.1	15.1201	1.99232	6.64e-06	4.99e-05
BUB1B	1133.91	1.99169	1.47e-18	1.36e-16
LINC02026	9.66676	1.99134	2.22e-05	0.000145304
AC093019.1	1.01979	1.98971	0.00227535	0.00795374
AL161729.3	7.47139	1.9886	7.75e-07	7.33e-06
AC104984.2	2.12136	1.98803	0.000976873	0.00387936
FER1L4	11874.7	1.98724	1.97e-05	0.000130641
TK1	4559.75	1.98719	1.92e-17	1.41e-15
AC116914.1	3.34068	1.98697	2.55e-05	0.00016416
LYPD1	115.054	1.98695	1.91e-06	1.64e-05
DNAI1	5.56558	1.98675	0.000596774	0.00254453
AC073195.1	32.1276	1.98495	6.22e-15	2.85e-13
DCDC1	17.9745	1.98468	1.11e-05	7.86e-05
DRC1	11.2613	1.98465	4.21e-05	0.000253778
SCARNA22	2.70053	1.98459	0.001966	0.00702019
AC036214.1	3.19341	1.98456	0.000369722	0.00168232
GRIN1	40.2092	1.98454	1.03e-06	9.47e-06
LRAT	73.2899	1.98372	0.00254887	0.00873532
PDZD7	80.2797	1.98369	2.16e-09	3.62e-08
AP003469.3	1.37986	1.98315	0.00175735	0.0063877
AC092969.1	20.7988	1.98312	0.00284664	0.00960259
AL391425.1	3.82704	1.98278	0.00034905	0.00160188
AL513327.2	5.34	1.98245	9.47e-06	6.85e-05
YWHAEP7	32.0492	1.98132	0.000186625	0.000930013
LINC00862	5.55048	1.98032	0.000131179	0.00068439
GLRA3	29.7389	1.97928	0.0002525	0.00120988
NHLH2	77.2648	1.97811	0.00198244	0.00706833
AC090159.1	1.21621	1.97799	0.00250073	0.00861148
CA7	3.82639	1.97648	0.00165905	0.00607411
ZNF969P	1.21831	1.97633	0.00215662	0.00759496
LINC00964	52.5582	1.97561	1.66e-06	1.45e-05
SYT14	104.612	1.9745	0.000718716	0.00298376
HIST1H2BK	1214.99	1.97357	3.25e-11	7.86e-10
KIF15	753.262	1.97331	4.59e-18	3.83e-16
AL603839.4	6.66881	1.97115	5.74e-06	4.4e-05
KIF20A	1852.32	1.97108	1.05e-16	6.79e-15
AL132780.5	15.553	1.97083	8.97e-11	1.98e-09
AL023803.3	3.53821	1.97051	5.79e-05	0.00033539
[truncated: 8,699 more rows]

## Sheet: AMP
Gene	Cytoband	AMP	Profiled Samples	Freq
NECTIN4	1q23.3	70	408	0.172
PFDN2	1q23.3	70	408	0.172
KLHDC9	1q23.3	70	408	0.172
ARHGAP30	1q23.3	70	408	0.172
USF1	1q23.3	69	408	0.169
DEDD	1q23.3	69	408	0.169
TSTD1	1q23.3	69	408	0.169
NIT1	1q23.3	69	408	0.169
F11R	1q23.3	68	408	0.167
ITLN2	1q23.3	67	408	0.164
ADAMTS4	1q23.3	66	408	0.162
FCER1G	1q23.3	66	408	0.162
TOMM40L	1q23.3	66	408	0.162
PPOX	1q23.3	66	408	0.162
UFC1	1q23.3	66	408	0.162
PCP4L1	1q23.3	66	408	0.162
NDUFS2	1q23.3	66	408	0.162
USP21	1q23.3	66	408	0.162
B4GALT3	1q23.3	66	408	0.162
APOA2	1q23.3	66	408	0.162
NR1I3	1q23.3	66	408	0.162
SDHC	1q23.3	65	408	0.159
CDKAL1	6p22.3	65	408	0.159
ZNF706	8q22.3	65	408	0.159
NACA4P	8q22.3	65	408	0.159
MPZ	1q23.3	65	408	0.159
YWHAZ	8q22.3	65	408	0.159
SOX4	6p22.3	64	408	0.157
ITLN1	1q23.3	64	408	0.157
E2F3	6p22.3	64	408	0.157
CFAP126	1q23.3	63	408	0.154
RNF19A	8q22.2	63	408	0.154
ANKRD46	8q22.3	63	408	0.154
PABPC1	8q22.3	63	408	0.154
CD244	1q23.3	63	408	0.154
CASC15	6p22.3	63	408	0.154
GRHL2	8q22.3	63	408	0.154
LINC00581	6p22.3	63	408	0.154
SNX31	8q22.3	62	408	0.152
SPAG1	8q22.2	62	408	0.152
LY9	1q23.3	61	408	0.15
FCGR2A	1q23.3	60	408	0.147
FCGR3B	1q23.3	60	408	0.147
FCGR2B	1q23.3	60	408	0.147
FCGR3A	1q23.3	60	408	0.147
FCGR2C	1q23.3	60	408	0.147
RPL31P11	1q23.3	60	408	0.147
HSPA7	1q23.3	60	408	0.147
HSPA6	1q23.3	60	408	0.147
NCALD	8q22.3	60	408	0.147
NOS1AP	1q23.3	59	408	0.145
RGS22	8q22.2	58	408	0.142
SLAMF7	1q23.3	58	408	0.142
POLR2K	8q22.2	58	408	0.142
FBXO43	8q22.2	58	408	0.142
OLFML2B	1q23.3	57	408	0.14
ATF6	1q23.3	57	408	0.14
C1ORF226	1q23.3	57	408	0.14
FCRLB	1q23.3	56	408	0.137
FCRLA	1q23.3	56	408	0.137
SH2D1B	1q23.3	56	408	0.137
SPATA46	1q23.3	56	408	0.137
CD48	1q23.3	56	408	0.137
DUSP12	1q23.3	56	408	0.137
UHMK1	1q23.3	55	408	0.135
UAP1	1q23.3	55	408	0.135
COX6C	8q22.2	55	408	0.135
MBOAT1	6p22.3	55	408	0.135
VPS13B	8q22.2	55	408	0.135
DDR2	1q23.3	54	408	0.132
PPARG	3p25.2	53	408	0.13
SLAMF1	1q23.3	53	408	0.13
NBAT1	6p22.3	53	408	0.13
RRM2B	8q22.3	53	408	0.13
UBR5	8q22.3	52	408	0.127
CD84	1q23.3	52	408	0.127
HSD17B7	1q23.3	51	408	0.125
CCDC190	1q23.3	51	408	0.125
AZIN1	8q22.3	50	408	0.123
TSEN2	3p25.2	50	408	0.123
ID4	6p22.3	49	408	0.12
PRL	6p22.3	49	408	0.12
HDGFL1	6p22.3	49	408	0.12
ODF1	8q22.3	49	408	0.12
SLAMF6	1q23.2-q23.3	49	408	0.12
SYN2	3p25.2	48	408	0.118
CASQ1	1q23.2	48	408	0.118
DCAF8	1q23.2	48	408	0.118
IGSF8	1q23.2	48	408	0.118
ATP1A2	1q23.2	48	408	0.118
ATP1A4	1q23.2	48	408	0.118
KCNJ10	1q23.2	48	408	0.118
KCNJ9	1q23.2	48	408	0.118
PEA15	1q23.2	48	408	0.118
VANGL2	1q23.2	47	408	0.115
PEX19	1q23.2	47	408	0.115
NUF2	1q23.3	47	408	0.115
RGS5	1q23.3	47	408	0.115
RGS4	1q23.3	47	408	0.115
KLF10	8q22.3	47	408	0.115
TIMP4	3p25.2	47	408	0.115
MKRN2	3p25.2	46	408	0.113
RAF1	3p25.2	46	408	0.113
SUMO1P3	1q23.2	46	408	0.113
NCSTN	1q23.2	46	408	0.113
PIGM	1q23.2	46	408	0.113
COPA	1q23.2	46	408	0.113
RGS5-AS1	1q23.3	46	408	0.113
MKRN2OS	3p25.2	46	408	0.113
ATP6V1C1	8q22.3	46	408	0.113
NHLH1	1q23.2	46	408	0.113
BAALC-AS2	8q22.3	45	408	0.11
BAALC	8q22.3	45	408	0.11
BAALC-AS1	8q22.3	45	408	0.11
STK3	8q22.2	45	408	0.11
CCND1	11q13.3	45	408	0.11
ENSA	1q21.3	44	408	0.108
OSR2	8q22.2	44	408	0.108
LINC01133	1q23.2	44	408	0.108
FZD6	8q22.3	43	408	0.105
FCRL6	1q23.2	43	408	0.105
LTO1	11q13.2	43	408	0.105
TMCO1	1q24.1	43	408	0.105
MGST3	1q24.1	43	408	0.105
CFAP45	1q23.2	43	408	0.105
SLAMF8	1q23.2	43	408	0.105
ALDH9A1	1q24.1	43	408	0.105
VSIG8	1q23.2	43	408	0.105
TAGLN2	1q23.2	43	408	0.105
SLAMF9	1q23.2	43	408	0.105
IGSF9	1q23.2	43	408	0.105
ADAMTSL4-AS1	1q21.2	43	408	0.105
RIMS2	8q22.3	43	408	0.105
SNHG28	1q23.2	43	408	0.105
MCL1	1q21.2	43	408	0.105
FGF19	11q13.3	43	408	0.105
FGF4	11q13.3	42	408	0.103
ADAMTSL4	1q21.2	42	408	0.103
CTSK	1q21.3	42	408	0.103
CTSS	1q21.3	42	408	0.103
ARNT	1q21.3	42	408	0.103
GOLPH3L	1q21.3	42	408	0.103
HORMAD1	1q21.3	42	408	0.103
LRRC52-AS1	1q23.3-q24.1	42	408	0.103
UCK2	1q24.1	41	408	0.1
DUSP23	1q23.2	41	408	0.1
TMEM40	3p25.2	41	408	0.1
FGF3	11q13.3	41	408	0.1
PBX1-AS1	1q23.3	41	408	0.1
RXRG	1q23.3	41	408	0.1
PBX1	1q23.3	41	408	0.1
ADGRA2	8p11.23	41	408	0.1
LRRC52	1q24.1	41	408	0.1
BRF2	8p11.23	40	408	0.098
RAB11FIP1	8p11.23	40	408	0.098
PLPBP	8p11.23	40	408	0.098
CTHRC1	8q22.3	40	408	0.098
LMX1A	1q23.3	40	408	0.098
FAM78B	1q24.1	40	408	0.098
ERLIN2	8p11.23	40	408	0.098
FMO9P	1q24.1	40	408	0.098
NOTCH2	1p12	39	408	0.096
BRD9	5p15.33	39	408	0.096
SLC25A32	8q22.3	39	408	0.096
LRRC14B	5p15.33	39	408	0.096
CTTN	11q13.3	39	408	0.096
CEP72	5p15.33	39	408	0.096
TRIP13	5p15.33	39	408	0.096
PLEKHG4B	5p15.33	39	408	0.096
SLC6A19	5p15.33	39	408	0.096
DCAF13	8q22.3	39	408	0.096
AHRR	5p15.33	39	408	0.096
PDCD6	5p15.33	39	408	0.096
SLC6A18	5p15.33	39	408	0.096
ZDHHC11	5p15.33	39	408	0.096
POGK	1q24.1	39	408	0.096
SETDB1	1q21.3	39	408	0.096
KCNS2	8q22.2	39	408	0.096
TADA1	1q24.1	39	408	0.096
TERT	5p15.33	39	408	0.096
CCDC127	5p15.33	39	408	0.096
ZNF703	8p11.23	39	408	0.096
LINC00709	10p14	39	408	0.096
EXOC3	5p15.33	39	408	0.096
SHANK2	11q13.3-q13.4	39	408	0.096
EXOC3-AS1	5p15.33	39	408	0.096
TPPP	5p15.33	39	408	0.096
SLC9A3	5p15.33	39	408	0.096
ILDR2	1q24.1	39	408	0.096
IQSEC1	3p25.2	39	408	0.096
ANO1	11q13.3	39	408	0.096
PPFIA1	11q13.3	39	408	0.096
SLC12A7	5p15.33	39	408	0.096
CAND2	3p25.2	39	408	0.096
NKD2	5p15.33	39	408	0.096
SDHA	5p15.33	39	408	0.096
RPL30	8q22.2	38	408	0.093
RPL32	3p25.2	38	408	0.093
CLPTM1L	5p15.33	38	408	0.093
CERS2	1q21.3	38	408	0.093
TARS2	1q21.2	38	408	0.093
FAM72C	1q21.1	38	408	0.093
IRX4	5p15.33	38	408	0.093
CMBL	5p15.2	38	408	0.093
TAF3	10p14	38	408	0.093
SRGAP2D	1q21.1	38	408	0.093
RIDA	8q22.2	38	408	0.093
FALEC	1q21.2	38	408	0.093
SNORA72	8q22.2	38	408	0.093
ERICH5	8q22.2	38	408	0.093
SNORA7A	3p25.2	38	408	0.093
MRPL36	5p15.33	38	408	0.093
LPCAT1	5p15.33	38	408	0.093
NDUFS6	5p15.33	38	408	0.093
NIPAL2	8q22.2	38	408	0.093
MAEL	1q24.1	38	408	0.093
SDHAP3	5p15.33	38	408	0.093
POP1	8q22.2	38	408	0.093
SLC6A3	5p15.33	38	408	0.093
ECM1	1q21.2	38	408	0.093
MATN2	8q22.1-q22.2	38	408	0.093
RPRD2	1q21.2	38	408	0.093
TAMM41	3p25.2	38	408	0.093
CRP	1q23.2	38	408	0.093
LAPTM4B	8q22.1	38	408	0.093
LINC02116	5p15.33	38	408	0.093
ADCY2	5p15.31	37	408	0.091
PEX11B	1q21.1	37	408	0.091
LIX1L	1q21.1	37	408	0.091
PFN1P2	1p11.2	37	408	0.091
GPA33	1q24.1	37	408	0.091
FCGR1B	1p11.2	37	408	0.091
NBPF13P	1q21.1	37	408	0.091
FCGR1A	1q21.2	37	408	0.091
EMBP1	1p11.2	37	408	0.091
NBPF15	1q21.1	37	408	0.091
H2AC18	1q21.2	37	408	0.091
SNORD123	5p15.2	37	408	0.091
H2AC20	1q21.2	37	408	0.091
H2BC21	1q21.2	37	408	0.091
MARCHF6	5p15.2	37	408	0.091
CHD1L	1q21.1	37	408	0.091
SEC22B	1p12	37	408	0.091
H4C14	1q21.2	37	408	0.091
TAS2R1	5p15.31	37	408	0.091
ATPSCKMT	5p15.2	37	408	0.091
SEMA5A-AS1	5p15.31	37	408	0.091
ROPN1L	5p15.2	37	408	0.091
NBPF25P	1q21.1	37	408	0.091
MIR4458HG	5p15.31	37	408	0.091
STYXL2	1q24.1	37	408	0.091
HJV	1q21.1	37	408	0.091
LINC00869	1q21.2	37	408	0.091
ANKRD35	1q21.1	37	408	0.091
NBPF14	1q21.2	37	408	0.091
LOC728989	1q21.1	37	408	0.091
PDIA3P1	1q21.1	37	408	0.091
BCL9	1q21.2	37	408	0.091
LINC00624	1q21.1-q21.2	37	408	0.091
GJA5	1q21.2	37	408	0.091
GJA8	1q21.2	37	408	0.091
NBPF9	1q21.2	37	408	0.091
LINC02591	1q21.1	37	408	0.091
LINC01138	1q21.2	37	408	0.091
LOC653513	1q21.2	37	408	0.091
NOTCH2NLA	1q21.1	37	408	0.091
GPR89A	1q21.1	37	408	0.091
PPIAL4A	1p11.2	37	408	0.091
NBPF12	1q21.1	37	408	0.091
PPIAL4E	1q21.1	37	408	0.091
LINC02584	11q13.3	37	408	0.091
PIAS3	1q21.1	37	408	0.091
POLR3C	1q21.1	37	408	0.091
TXNIP	1q21.1	37	408	0.091
SNHG18	5p15.31	37	408	0.091
CPM	12q15	37	408	0.091
ANXA9	1q21.3	37	408	0.091
MTDH	8q22.1	37	408	0.091
NBPF11	1q21.2	37	408	0.091
FMO5	1q21.1	37	408	0.091
LINC02112	5p15.31-p15.2	37	408	0.091
ROPN1L-AS1	5p15.2	37	408	0.091
ACP6	1q21.2	37	408	0.091
GPR89B	1q21.2	37	408	0.091
PDE4DIP	1q21.2	37	408	0.091
NUDT17	1q21.1	37	408	0.091
H2BP1	1p11.2	37	408	0.091
CD160	1q21.1	37	408	0.091
LINC02226	5p15.31	37	408	0.091
H2BC20P	1q21.2	37	408	0.091
H3C15	1q21.2	37	408	0.091
ANKRD34A	1q21.1	37	408	0.091
BOLA1	1q21.2	37	408	0.091
GNRHR2	1q21.1	37	408	0.091
RNF115	1q21.1	37	408	0.091
FAM72B	1p11.2	37	408	0.091
PPIAL4G	1q21.2	37	408	0.091
CCT5	5p15.2	37	408	0.091
LINC00623	1p11.2	37	408	0.091
PRKAB2	1q21.1	37	408	0.091
H2AC21	1q21.2	37	408	0.091
NBPF20	1q21.1	37	408	0.091
H3C13	1q21.2	37	408	0.091
H2BC18	1q21.2	37	408	0.091
LINC02199	5p15.31	37	408	0.091
ANKRD20A12P	4	37	408	0.091
SEMA5A	5p15.31	37	408	0.091
POLR3GL	1q21.1	37	408	0.091
NBPF10	1q21.1	37	408	0.091
NBPF8	1p11.2	37	408	0.091
FCGR1CP	1q21.1	37	408	0.091
SRGAP2-AS1	1p11.2	37	408	0.091
SV2A	1q21.2	37	408	0.091
FAM72D	1q21.1	37	408	0.091
GATA3	10p14	37	408	0.091
RBM8A	1q21.1	37	408	0.091
PPIAL4D	1q21.1	37	408	0.091
GATA3-AS1	10p14	37	408	0.091
LSP1P5	1q21.1	37	408	0.091
NBPF17P	1q21.1	37	408	0.091
ITGA10	1q21.1	37	408	0.091
PDZK1P1	1q21.2	37	408	0.091
PDZK1	1q21.1	37	408	0.091
C1ORF56	1q21.3	36	408	0.088
FASTKD3	5p15.31	36	408	0.088
NSD3	8p11.23	36	408	0.088
PRUNE1	1q21.3	36	408	0.088
ANKRD33B	5p15.2	36	408	0.088
RCSD1	1q24.2	36	408	0.088
C5ORF49	5p15.31	36	408	0.088
EIF4EBP1	8p11.23	36	408	0.088
CDC42SE1	1q21.3	36	408	0.088
POU2F1	1q24.2	36	408	0.088
CTNND2	5p15.2	36	408	0.088
MYEOV	11q13.3	36	408	0.088
BNIPL	1q21.3	36	408	0.088
LINC00708	10p14	36	408	0.088
VGLL4	3p25.3-p25.2	36	408	0.088
MTRR	5p15.31	36	408	0.088
ADCY10	1q24.2	36	408	0.088
IRX2	5p15.33	36	408	0.088
C5ORF38	5p15.33	36	408	0.088
LINC02212	5p15.2	36	408	0.088
LINC01363	1q24.1	36	408	0.088
DAP	5p15.2	36	408	0.088
MINDY1	1q21.3	36	408	0.088
MLLT11	1q21.3	36	408	0.088
MDM2	12q15	36	408	0.088
TMOD4	1q21.3	35	408	0.086
ADRB3	8p11.23	35	408	0.086
BAG4	8p11.23	35	408	0.086
PLEKHO1	1q21.2	35	408	0.086
PIP5K1A	1q21.3	35	408	0.086
MPC2	1q24.2	35	408	0.086
SCNM1	1q21.3	35	408	0.086
PRPF3	1q21.2	35	408	0.086
CREG1	1q24.2	35	408	0.086
LYSMD1	1q21.3	35	408	0.086
LINC01377	5p15.33	35	408	0.086
CPQ	8q22.1	35	408	0.086
TNFAIP8L2	1q21.3	35	408	0.086
PI4KB	1q21.3	35	408	0.086
ZNF687	1q21.3	35	408	0.086
GABPB2	1q21.3	35	408	0.086
PLPP5	8p11.23	35	408	0.086
PSMD4	1q21.3	35	408	0.086
RFX5	1q21.3	35	408	0.086
CD247	1q24.2	35	408	0.086
VPS72	1q21.3	35	408	0.086
DCAF6	1q24.2	35	408	0.086
VPS45	1q21.2	35	408	0.086
LSM1	8p11.23	35	408	0.086
CPSF6	12q15	35	408	0.086
STAR	8p11.23	35	408	0.086
MPZL1	1q24.2	35	408	0.086
SLC35E3	12q15	35	408	0.086
LINC01194	5p15.2	35	408	0.086
DDHD2	8p11.23	35	408	0.086
ASH2L	8p11.23	35	408	0.086
SEMA6C	1q21.3	35	408	0.086
APCS	1q23.2	35	408	0.086
GOT1L1	8p11.23	35	408	0.086
TNFAIP8L2-SCNM1	1q21.3	35	408	0.086
FADD	11q13.3	35	408	0.086
ANKRD36BP1	1q24.2	34	408	0.083
APH1A	1q21.2	34	408	0.083
ZFPM2	8q23	34	408	0.083
ITIH2	10p14	34	408	0.083
CA14	1q21.2	34	408	0.083
LRP12	8q22.3	34	408	0.083
SFT2D2	1q24.2	34	408	0.083
CIART	1q21.2	34	408	0.083
UBE2QL1	5p15.31	34	408	0.083
TIPRL	1q24.2	34	408	0.083
SF3B4	1q21.2	34	408	0.083
PSMB4	1q21.3	34	408	0.083
SNX27	1q21.3	34	408	0.083
MRPS21	1q21.2	34	408	0.083
ANP32E	1q21.2	34	408	0.083
LINC02145	5p15.31	34	408	0.083
DNAH5	5p15.2	34	408	0.083
POGZ	1q21.3	34	408	0.083
SETD5	3p25.3	34	408	0.083
C1ORF54	1q21.2	34	408	0.083
RAB3IP	12q15	34	408	0.083
CCT2	12q15	34	408	0.083
CGN	1q21.3	34	408	0.083
TUFT1	1q21.3	34	408	0.083
DPYS	8q22.3	34	408	0.083
LRRC10	12q15	34	408	0.083
SRD5A1	5p15.31	34	408	0.083
LINC02102	5p15.31	34	408	0.083
KIN	10p14	34	408	0.083
OR10J5	1q23.2	34	408	0.083
TENT4A	5p15.31	34	408	0.083
SLC6A1	3p25.3	34	408	0.083
MED10	5p15.31	34	408	0.083
SLC6A11	3p25.3	34	408	0.083
ATP5F1C	10p14	34	408	0.083
MTMR11	1q21.2	34	408	0.083
OTUD7B	1q21.2	34	408	0.083
TBX19	1q24.2	34	408	0.083
SELENBP1	1q21.3	34	408	0.083
BEST3	12q15	34	408	0.083
ITIH5	10p14	34	408	0.083
SDC2	8q22.1	34	408	0.083
C2CD4D	1q21.3	33	408	0.081
UQCRB	8q22.1	33	408	0.081
PTDSS1	8q22.1	33	408	0.081
FGFR1	8p11.23	33	408	0.081
SLC6A1-AS1	3p25.3	33	408	0.081
C8ORF86	8p11.22	33	408	0.081
LINC00970	1q24.2	33	408	0.081
HRH1	3p25.3	33	408	0.081
THUMPD3-AS1	3p25.3	33	408	0.081
GPR161	1q24.2	33	408	0.081
CELF3	1q21.3	33	408	0.081
OTULINL	5p15.2	33	408	0.081
FRS2	12q15	33	408	0.081
MRPL9	1q21.3	33	408	0.081
ADAM5	8p11.22	33	408	0.081
OTULIN	5p15.2	33	408	0.081
LINC01017	5p15.33	33	408	0.081
LYZ	12q15	33	408	0.081
ADAM32	8p11.22	33	408	0.081
LINC01019	5p15.33	33	408	0.081
C2CD4D-AS1	1q21.3	33	408	0.081
THEM5	1q21.3	33	408	0.081
RIIAD1	1q21.3	33	408	0.081
TRIO	5p15.2	33	408	0.081
IRX1	5p15.33	33	408	0.081
S100A10	1q21.3	33	408	0.081
THUMPD3	3p25.3	33	408	0.081
THEM4	1q21.3	33	408	0.081
RORC	1q21	33	408	0.081
LINC02149	5p15.1	33	408	0.081
FANCD2	3p25.3	33	408	0.081
NSUN2	5p15.31	33	408	0.081
ANKH	5p15.2	33	408	0.081
MTERF3	8q22.1	33	408	0.081
YEATS4	12q15	33	408	0.081
LINC01018	5p15.31	33	408	0.081
TSPYL5	8q22.1	33	408	0.081
LINGO4	1q21.3	33	408	0.081
SRGAP3	3p25.3	33	408	0.081
TDRKH	1q21.3	33	408	0.081
OAZ3	1q21.3	33	408	0.081
FANCD2OS	3p25.3	33	408	0.081
TADA3	3p25.3	32	408	0.078
CAMK1	3p25.3	32	408	0.078
LINC01020	5p15.32	32	408	0.078
BLZF1	1q24.2	32	408	0.078
IRAK2	3p25.3	32	408	0.078
TTLL3	3p25.3	32	408	0.078
CRELD1	3p25.3	32	408	0.078
TATDN2	3p25.3	32	408	0.078
C8ORF37-AS1	8q22.1	32	408	0.078
LETM2	8p11.23	32	408	0.078
PRRC2C	1q24.3	32	408	0.078
XCL2	1q24.2	32	408	0.078
ADAMTS16	5p15.32	32	408	0.078
TACC1	8p11.22	32	408	0.078
IL17RC	3p25.3	32	408	0.078
CCDC181	1q24.2	32	408	0.078
PRRT3-AS1	3p25.3	32	408	0.078
SELP	1q24.2	32	408	0.078
BRPF1	3p25.3	32	408	0.078
SELL	1q24.2	32	408	0.078
ICE1	5p15.32	32	408	0.078
EMC3-AS1	3p25.3	32	408	0.078
LINC00606	3p25.3	32	408	0.078
RPUSD3	3p25.3	32	408	0.078
PRRT3	3p25.3	32	408	0.078
NME7	1q24.2	32	408	0.078
VHL	3p25.3	32	408	0.078
ADAM3A	8p11.22	32	408	0.078
FBXL7	5p15.1	32	408	0.078
ATP1B1	1q24.2	32	408	0.078
OGG1	3p25.3	32	408	0.078
MTMR14	3p25.3	32	408	0.078
ARPC4-TTLL3	3p25.3	32	408	0.078
BRK1	3p25.3	32	408	0.078
F5	1q24.2	32	408	0.078
EMC3	3p25.3	32	408	0.078
DPT	1q24.2	32	408	0.078
NUP107	12q15	32	408	0.078
SHANK2-AS1	11q13.4	32	408	0.078
GDF6	8q22.1	32	408	0.078
LHFPL4	3p25.3	32	408	0.078
CIDECP1	3p25.3	32	408	0.078
DCSTAMP	8q22.3	32	408	0.078
LOC401052	3p25.3	32	408	0.078
ARPC4	3p25.3	32	408	0.078
ATG7	3p25.3	32	408	0.078
XCL1	1q24.2	32	408	0.078
SEC13	3p25.3	31	408	0.076
FCER1A	1q23.2	31	408	0.076
MYO10	5p15.1	31	408	0.076
NUP210	3p25.1	31	408	0.076
OR10J3	1q23.2	31	408	0.076
NBPF18P	1q21.3	31	408	0.076
TM2D2	8p11.22	31	408	0.076
LINC02114	5p15.32	31	408	0.076
RAD18	3p25.3	31	408	0.076
RETREG1	5p15.1	31	408	0.076
SRSF3P2	8q22.1	31	408	0.076
CIDEC	3p25.3	31	408	0.076
PLEKHA2	8p11.22	31	408	0.076
TPCN2	11q13.3	31	408	0.076
JAGN1	3p25.3	31	408	0.076
HDAC11	3p25.1	31	408	0.076
HTRA4	8p11.22	31	408	0.076
ATP2B2	3p25.3	31	408	0.076
S100A11	1q21.3	31	408	0.076
SLC19A2	1q24.2	31	408	0.076
CPNE9	3p25.3	31	408	0.076
LINC00626	1q24.2	31	408	0.076
IL17RE	3p25.3	31	408	0.076
OR10J1	1q23.2	31	408	0.076
ADAM18	8p11.22	31	408	0.076
ADAM9	8p11.22	31	408	0.076
SRGAP3-AS3	3p25.3	31	408	0.076
SFMBT2	10p14	31	408	0.076
OXR1	8q23.1	30	408	0.074
LINC02150	5p15.1	30	408	0.074
LINC00706	10p14	30	408	0.074
TOP1P1	1q24.3	30	408	0.074
MYOC	1q24.3	30	408	0.074
TASOR2	10p15.1	30	408	0.074
MARCHF11	5p15.1	30	408	0.074
LMBRD2	5p13.2	30	408	0.074
GHRL	3p25.3	30	408	0.074
CAV3	3p25.3	30	408	0.074
PFKFB3	10p15.1	30	408	0.074
LINC02111	5p15.1	30	408	0.074
SELE	1q24.2	30	408	0.074
BASP1	5p15.1	30	408	0.074
ADAM2	8p11.22	30	408	0.074
OXTR	3p25.3	30	408	0.074
ZNF622	5p15.1	30	408	0.074
ACKR1	1q23.2	30	408	0.074
CADM3	1q23.2	30	408	0.074
VAMP4	1q24.3	30	408	0.074
LINC00707	10p14	30	408	0.074
FMO4	1q24.3	30	408	0.074
CADM3-AS1	1q23.2	30	408	0.074
TCHHL1	1q21.3	30	408	0.074
LINC01142	1q24.2	30	408	0.074
GORAB	1q24.2	30	408	0.074
FBLN2	3p25.1	30	408	0.074
KIFAP3	1q24.2	30	408	0.074
GHRLOS	3p25.3	30	408	0.074
LINC00852	3p25.3	30	408	0.074
PRRX1	1q24.2	30	408	0.074
GDI2	10p15.1	30	408	0.074
LMCD1	3p25.3	29	408	0.071
FBH1	10p15.1	29	408	0.071
C1ORF112	1q24.2	29	408	0.071
AHR	7p21.1	29	408	0.071
ANKRD16	10p15.1	29	408	0.071
LINC02888	7p21.1	29	408	0.071
DNM3OS	1q24.3	29	408	0.071
POU5F1B	8q24.21	29	408	0.071
HCN1	5p12	29	408	0.071
METTL11B	1q24.2	29	408	0.071
LINC00620	3p25.1	29	408	0.071
LINC00312	3p25.3	29	408	0.071
UGT3A2	5p13.2	29	408	0.071
PIGC	1q24.3	29	408	0.071
RANBP3L	5p13.2	29	408	0.071
LINC02889	7p21.1	29	408	0.071
FMO3	1q24.3	29	408	0.071
FMO1	1q24.3	29	408	0.071
FMO2	1q24.3	29	408	0.071
BASP1-AS1	5p15.1	29	408	0.071
RBM17	10p15.1	29	408	0.071
RPTN	1q21.3	29	408	0.071
IL2RA	10p15.1	29	408	0.071
SUCO	1q24.3	29	408	0.071
LMCD1-AS1	3p26.1	29	408	0.071
CCAT2	8q24.21	29	408	0.071
SSUH2	3p25.3	29	408	0.071
SCYL3	1q24.2	29	408	0.071
TCHH	1q21.3	29	408	0.071
METTL18	1q24.2	29	408	0.071
C1ORF105	1q24.3	29	408	0.071
MROH9	1q24.3	29	408	0.071
DNM3	1q24.3	29	408	0.071
EEF1AKNMT	1q24.3	29	408	0.071
SKP2	5p13.2	29	408	0.071
PRKCQ	10p15.1	29	408	0.071
CASC8	8q24.21	29	408	0.071
NADK2	5p13.2	29	408	0.071
LINC02649	10p15.1	29	408	0.071
ASB13	10p15.1	29	408	0.071
IL15RA	10p15.1	29	408	0.071
FASLG	1q24.3	29	408	0.071
FMO6P	1q24.3	29	408	0.071
LINC02894	8q22.1	28	408	0.069
SPEF2	5p13.2	28	408	0.069
CDH17	8q22.1	28	408	0.069
KDM1B	6p22.3	28	408	0.069
PRKCQ-AS1	10p14	28	408	0.069
GRM7	3p26.1	28	408	0.069
PLEKHF2	8q22.1	28	408	0.069
PARP8	5q11.1	28	408	0.069
CCNE2	8q22.1	28	408	0.069
DPY19L4	8q22.1	28	408	0.069
INTS8	8q22.1	28	408	0.069
HRNR	1q21.3	28	408	0.069
LINC01298	8q22.1	28	408	0.069
SHANK2-AS3	11q13.4	28	408	0.069
AKR1C3	10p15.1	28	408	0.069
ESRP1	8q22.1	28	408	0.069
RAP1B	12q15	28	408	0.069
NDUFAF6	8q22.1	28	408	0.069
ANGPT1	8q23.1	28	408	0.069
IL7R	5p13.2	28	408	0.069
AIM2	1q23.1-q23.2	28	408	0.069
DEK	6p22.3	28	408	0.069
AKR1C1	10p15.1	28	408	0.069
AKR1C2	10p15.1	28	408	0.069
TP53INP1	8q22.1	28	408	0.069
UGT3A1	5p13.2	28	408	0.069
EMB	5q11.1	28	408	0.069
C8ORF37	8q22.1	28	408	0.069
GEM	8q22.1	28	408	0.069
KCNU1	8p11.23	27	408	0.066
C1QTNF3-AMACR	5p13.2	27	408	0.066
LINC01267	3p25.1	27	408	0.066
IFI16	1q23.1	27	408	0.066
AMACR	5p13.2	27	408	0.066
ABRA	8q23.1	27	408	0.066
PRLR	5p13.2	27	408	0.066
ZHX1	8q24.13	27	408	0.066
CALML3	10p15.1	27	408	0.066
SLC45A2	5p13.2	27	408	0.066
NET1	10p15.1	27	408	0.066
IDO2	8p11.21	27	408	0.066
CCAT1	8q24.21	27	408	0.066
NIPBL	5p13.2	27	408	0.066
CPLANE1	5p13.2	27	408	0.066
RAD54B	8q22.1	27	408	0.066
TUBAL3	10p15.1	27	408	0.066
RNF144B	6p22.3	27	408	0.066
WNT7A	3p25.1	27	408	0.066
FNTA	8p11.21	27	408	0.066
C1QTNF3	5p13.2	27	408	0.066
FSBP	8q22.1	27	408	0.066
ZHX1-C8ORF76	8q24.13	27	408	0.066
NIPBL-DT	5p13.2	27	408	0.066
C8ORF76	8q24.13	27	408	0.066
LSM3	3p25.1	27	408	0.066
VIRMA	8q22.1	27	408	0.066
RAI14	5p13.2	27	408	0.066
SLC1A3	5p13.2	27	408	0.066
TPRXL	3p25.1	27	408	0.066
SLC6A6	3p25.1	27	408	0.066
CALML5	10p15.1	27	408	0.066
MRGPRF	11q13.3	27	408	0.066
UCN3	10p15.1	27	408	0.066
CAPSL	5p13.2	27	408	0.066
PDP1	8q22.1	26	408	0.064
CAP1	1p34.2	26	408	0.064
CDH12	5p14.3	26	408	0.064
CDH10	5p14.2-p14.1	26	408	0.064
CHCHD4	3p25.1	26	408	0.064
MYC	8q24.21	26	408	0.064
MFSD2A	1p34.2	26	408	0.064
MYCL	1p34.2	26	408	0.064
BRIX1	5p13.2	26	408	0.064
RAD1	5p13.2	26	408	0.064
PVT1	8q24.21	26	408	0.064
LCE3D	1q21.3	26	408	0.064
PGLYRP3	1q21.3	26	408	0.064
TPMT	6p22.3	26	408	0.064
NTAQ1	8q24.13	26	408	0.064
CELF2-AS2	10p14	26	408	0.064
KIF13A	6p22.3	26	408	0.064
AGXT2	5p13.2	26	408	0.064
TTC23L	5p13.2	26	408	0.064
OXCT2	1p34.2	26	408	0.064
ATAD2	8q24.13	26	408	0.064
FLG2	1q21.3	26	408	0.064
FGD5P1	3p25.1	26	408	0.064
LORICRIN	1q21.3	26	408	0.064
LELP1	1q21.3	26	408	0.064
BMP8B	1p34.2	26	408	0.064
LCE5A	1q21.3	26	408	0.064
FLG-AS1	1q21.3	26	408	0.064
GRIP2	3p25.1	26	408	0.064
CELF2	10p14	26	408	0.064
KLF6	10p15.2	26	408	0.064
IVL	1q21.3	26	408	0.064
LCE6A	1q21.3	26	408	0.064
KPRP	1q21.3	26	408	0.064
SNORA70G	12q14	26	408	0.064
LCE3A	1q21.3	26	408	0.064
LCE2D	1q21.3	26	408	0.064
LCE3C	1q21.3	26	408	0.064
LCE3B	1q21.3	26	408	0.064
LCE3E	1q21.3	26	408	0.064
TMEM75	8q24.21	26	408	0.064
LCE2C	1q21.3	26	408	0.064
TMEM43	3p25.1	26	408	0.064
S100A9	1q21.3	26	408	0.064
LCE2A	1q21.3	26	408	0.064
S100A8	1q21.3	26	408	0.064
LCE1B	1q21.3	26	408	0.064
LCE1A	1q21.3	26	408	0.064
LCE1D	1q21.3	26	408	0.064
FLG	1q21.3	26	408	0.064
LCE1C	1q21.3	26	408	0.064
LCE1E	1q21.3	26	408	0.064
S100A12	1q21.3	26	408	0.064
S100A7L2	1q21.3	26	408	0.064
LCE4A	1q21.3	26	408	0.064
NUP155	5p13.2	26	408	0.064
TRIT1	1p34.2	26	408	0.064
ANK1	8p11.21	26	408	0.064
SFTA1P	10p14	26	408	0.064
LCE2B	1q21.3	26	408	0.064
PYHIN1	1q23.1	26	408	0.064
PRR9	1q21.3	26	408	0.064
LINC00710	10p14	26	408	0.064
SPRR2C	1q21.3	26	408	0.064
SPRR2E	1q21.3	26	408	0.064
SPRR2F	1q21.3	26	408	0.064
SPRR2G	1q21.3	26	408	0.064
PGLYRP4	1q21.3	26	408	0.064
PPT1	1p34.2	26	408	0.064
DNAJC21	5p13.2	26	408	0.064
C1ORF68	1q21.3	26	408	0.064
CRNN	1q21.3	26	408	0.064
XPC	3p25.1	26	408	0.064
CRCT1	1q21.3	26	408	0.064
PMCHL1	5p14.3	26	408	0.064
SMCP	1q21.3	26	408	0.064
WDR70	5p13.2	26	408	0.064
S100A7A	1q21.3	26	408	0.064
AKR1C6P	10p15.1	26	408	0.064
GHR	5p13.1-p12	26	408	0.064
IDO1	8p11.21	26	408	0.064
NKX6-3	8p11.21	25	408	0.061
CDH18	5p14.3	25	408	0.061
MTSS1	8q24.13	25	408	0.061
PPIE	1p34.2	25	408	0.061
FGF10	5p12	25	408	0.061
LINC00702	10p15.1	25	408	0.061
RBM12B	8q22.1	25	408	0.061
FAM83A-AS1	8q24.13	25	408	0.061
NHLRC1	6p22.3	25	408	0.061
RAD21-AS1	8q24.11	25	408	0.061
RAD21	8q24.11	25	408	0.061
POMK	8p11.21	25	408	0.061
HGSNAT	8p11.21-p11.1	25	408	0.061
GUSBP1	5p14.3	25	408	0.061
GPAT4	8p11.21	25	408	0.061
ZMPSTE24	1p34.2	25	408	0.061
LINC00703	10p15.1	25	408	0.061
POTEA	8p11.1	25	408	0.061
LINC00535	8q22.1	25	408	0.061
SMIM19	8p11.21	25	408	0.061
SNX13	7p21.1	25	408	0.061
OXCT1-AS1	5p13.1	25	408	0.061
ZMAT4	8p11.21	25	408	0.061
AKR1E2	10p15.1	25	408	0.061
MROH2B	5p13.1	25	408	0.061
ZHX2	8q24.13	25	408	0.061
OXCT1	5p13.1	25	408	0.061
RBM12B-AS1	8q22.1	25	408	0.061
PLCXD3	5p13.1	25	408	0.061
EIF3H	8q23.3-q24.11	25	408	0.061
AKR1C4	10p15.1	25	408	0.061
LCE1F	1q21.3	25	408	0.061
S100A6	1q21.3	25	408	0.061
S100A7	1q21.3	25	408	0.061
RLF	1p34.2	25	408	0.061
S100A3	1q21.3	25	408	0.061
S100A4	1q21.3	25	408	0.061
S100A5	1q21.3	25	408	0.061
FAM83A	8q24.13	25	408	0.061
FBXO4	5p13.1	25	408	0.061
AKR1C8P	10p15.1	25	408	0.061
DCDC2	6p22.3	25	408	0.061
IKBKB	8p11.21	25	408	0.061
C5ORF51	5p13.1	25	408	0.061
AARD	8q24.11	25	408	0.061
UTP23	8q24.11	25	408	0.061
SLC30A8	8q24.11	25	408	0.061
CAND1	12q14.3-q15	25	408	0.061
SPRR2B	1q21.3	25	408	0.061
TMEM67	8q22.1	25	408	0.061
C6	5p13.1	25	408	0.061
DAB2	5p13.1	25	408	0.061
C9	5p13.1	25	408	0.061
TMCO2	1p34.2	25	408	0.061
FGF10-AS1	5p12	25	408	0.061
PRDM9	5p14.2	25	408	0.061
KAT6A	8p11.21	25	408	0.061
LINC02239	5p14.1	25	408	0.061
ADAMTS12	5p13.3-p13.2	25	408	0.061
SLC20A2	8p11.21	25	408	0.061
NRSN1	6p22.3	25	408	0.061
TNFSF18	1q25.1	25	408	0.061
CIBAR1	8q22.1	25	408	0.061
MRGPRD	11q13.3	25	408	0.061
ECHDC3	10p14	25	408	0.061
SPRR4	1q21.3	25	408	0.061
FER1L6-AS1	8q24.13	24	408	0.059
GATAD2B	1q21.3	24	408	0.059
IFNG-AS1	12q15	24	408	0.059
RPL37	5p13.1	24	408	0.059
NT5C1A	1p34.2	24	408	0.059
TRMT12	8q24.13	24	408	0.059
COL9A2	1p34.2	24	408	0.059
FER1L6	8q24.13	24	408	0.059
CCL28	5p12	24	408	0.059
CCDC152	5p12	24	408	0.059
SMAP2	1p34.2	24	408	0.059
S100A14	1q21.3	24	408	0.059
RNF139	8q24.13	24	408	0.059
LINC02906	8q22.1	24	408	0.059
GDNF-AS1	5p13.2	24	408	0.059
GOLGA7	8p11.21	24	408	0.059
FER1L6-AS2	8q24.13	24	408	0.059
TCIM	8p11.21	24	408	0.059
MRPS30-DT	5p12	24	408	0.059
ZFP69B	1p34.2	24	408	0.059
TRIQK	8q22.1	24	408	0.059
FBXO32	8q24.13	24	408	0.059
HEYL	1p34.2	24	408	0.059
CCNE1	19q12	24	408	0.059
SELENOP	5p12	24	408	0.059
SPRR1A	1q21.3	24	408	0.059
SPRR1B	1q21.3	24	408	0.059
LINC00603	5p13.1	24	408	0.059
SNORD72	5p13.1	24	408	0.059
NIM1K	5p12	24	408	0.059
RNF139-AS1	8q24.13	24	408	0.059
FYB1	5p13.1	24	408	0.059
ZNF131	5p12	24	408	0.059
MRPS30	5p12	24	408	0.059
RSPO2	8q23.1	24	408	0.059
S100A2	1q21.3	24	408	0.059
TTC33	5p13.1	24	408	0.059
NDUFB9	8q24.13	24	408	0.059
S100A13	1q21.3	24	408	0.059
UPF2	10p14	24	408	0.059
DYRK2	12q15	24	408	0.059
HPCAL4	1p34.2	24	408	0.059
PCAT1	8q24.21	24	408	0.059
TATDN1	8q24.13	24	408	0.059
GINS4	8p11.21	24	408	0.059
LINC02104	5p13.1	24	408	0.059
SPRR2A	1q21.3	24	408	0.059
RXFP3	5p13.2	24	408	0.059
SPRR2D	1q21.3	24	408	0.059
DERL1	8q24.13	24	408	0.059
SPRR3	1q21.3	24	408	0.059
TBC1D31	8q24.13	24	408	0.059
HMGCS1	5p12	24	408	0.059
PRNCR1	8q24.21	24	408	0.059
PRKAA1	5p13.1	24	408	0.059
C7	5p13.1	24	408	0.059
AP3M2	8p11.21	24	408	0.059
PLAT	8p11.21	24	408	0.059
S100A16	1q21.3	24	408	0.059
MANCR	10p15.1	24	408	0.059
URI1	19q12	24	408	0.059
CARD6	5p13.1	24	408	0.059
ANXA2R	5p12	24	408	0.059
ANXA13	8q24.13	24	408	0.059
LINC00705	10p15.1	24	408	0.059
ZFP69	1p34.2	24	408	0.059
GDNF	5p13.2	24	408	0.059
PABPC4	1p34.3	24	408	0.059
GRM7-AS3	3p26.1	23	408	0.056
PURPL	5p14.1	23	408	0.056
DEPTOR	8q24.12	23	408	0.056
BHLHE40	3p26.1	23	408	0.056
TRIB1	8q24.13	23	408	0.056
EXO5	1p34.2	23	408	0.056
NPR3	5p13.3	23	408	0.056
NPR1	1q21.3	23	408	0.056
ACTE1P	11q13.4	23	408	0.056
PROSER2	10p14	23	408	0.056
MACF1	1p34.3	23	408	0.056
KAAG1	6p22.3	23	408	0.056
NR2C2	3p25.1	23	408	0.056
FGD5	3p25.1	23	408	0.056
OR6N2	1q23.1	23	408	0.056
PPIEL	1p34.3	23	408	0.056
PITRM1-AS1	10p15.2	23	408	0.056
LINC00534	8q21.3	23	408	0.056
DKK4	8p11.21	23	408	0.056
TMEM65	8q24.13	23	408	0.056
LSP1P3	5p13.3	23	408	0.056
NSMCE2	8q24.13	23	408	0.056
POLB	8p11.21	23	408	0.056
HAS2	8q24.13	23	408	0.056
TARS1	5p13.3	23	408	0.056
PFKP	10p15.2	23	408	0.056
EGFLAM-AS4	5p13.2	23	408	0.056
EGFLAM-AS2	5p13.2-p13.1	23	408	0.056
EGFLAM	5p13.2-p13.1	23	408	0.056
VDAC3	8p11.21	23	408	0.056
LIFR	5p13.1	23	408	0.056
ARL8B	3p26.1	23	408	0.056
FAM91A1	8q24.13	23	408	0.056
CPT1A	11q13.3	23	408	0.056
NNT	5p12	23	408	0.056
S100A1	1q21.3	23	408	0.056
SAMD12	8q24.11-q24.12	23	408	0.056
CHRNB3	8p11.21	23	408	0.056
SEC61A2	10p14	23	408	0.056
BHLHE40-AS1	3p26.1	23	408	0.056
KIAA0754	1p34.2	23	408	0.056
EXT1	8q24.11	23	408	0.056
TNFSF4	1q25.1	23	408	0.056
PROSER2-AS1	10p14	23	408	0.056
PTGER4	5p13.1	23	408	0.056
EDEM1	3p26.1	23	408	0.056
CHTOP	1q21.3	23	408	0.056
SAMD12-AS1	8q24.12	23	408	0.056
LINC02421	12q15	23	408	0.056
MRS2	6p22.3	23	408	0.056
OR6N1	1q23.1	23	408	0.056
LINC02408	12q15	23	408	0.056
SNAPIN	1q21.3	23	408	0.056
LINC02064	5p13.3	23	408	0.056
MRPS25	3p25.1	23	408	0.056
BMP8A	1p34.3	23	408	0.056
ZNF684	1p34.2	23	408	0.056
INTS3	1q21.3	23	408	0.056
LINC00861	8q24.13	23	408	0.056
DHTKD1	10p14	23	408	0.056
GPLD1	6p22.3	23	408	0.056
HAS2-AS1	8q24.13	23	408	0.056
SLC27A3	1q21.3	23	408	0.056
KLHL38	8q24.13	23	408	0.056
RBSN	3p25.1	23	408	0.056
SNORA55	1p34.3	23	408	0.056
LINC02120	5p13.3	23	408	0.056
CHRNA6	8p11.21	23	408	0.056
PITRM1	10p15.2	23	408	0.056
LRATD2	8q24.21	23	408	0.056
ILF2	1q21.3	23	408	0.056
USP6NL	10p14	23	408	0.056
NUP153	6p22.3	23	408	0.056
TPX2	20q11.21	23	408	0.056
SIRT5	6p23	22	408	0.054
GAS5-AS1	1q25.1	22	408	0.054
EIF3E	8q23.1	22	408	0.054
CNOT2	12q15	22	408	0.054
PRPF18	10p13	22	408	0.054
CAP2	6p22.3	22	408	0.054
OSMR-AS1	5p13.1	22	408	0.054
DSCC1	8q24.12	22	408	0.054
CDH9	5p14.1	22	408	0.054
ZBTB37	1q25.1	22	408	0.054
COL14A1	8q24.12	22	408	0.054
RIMS3	1p34.2	22	408	0.054
RICTOR	5p13.1	22	408	0.054
IFNG	12q15	22	408	0.054
SLC9C2	1q25.1	22	408	0.054
GAS5	1q25.1	22	408	0.054
NBN	8q21.3	22	408	0.054
NNT-AS1	5p12	22	408	0.054
SNORD47	1q25.1	22	408	0.054
SNORD44	1q25.1	22	408	0.054
BEND7	10p13	22	408	0.054
RANBP9	6p23	22	408	0.054
OR6K2	1q23.1	22	408	0.054
PRDX6	1q25.1	22	408	0.054
ERBB2	17q12	22	408	0.054
LINC00964	8q24.13	22	408	0.054
TAF2	8q24.12	22	408	0.054
HM13-AS1	20q11.21	22	408	0.054
SNORD79	1q25.1	22	408	0.054
SNORD80	1q25.1	22	408	0.054
CENPL	1q25.1	22	408	0.054
LINC00977	8q24.21	22	408	0.054
RALYL	8q21.2	22	408	0.054
C5ORF34	5p12	22	408	0.054
SNORD81	1q25.1	22	408	0.054
HOOK3	8p11.21	22	408	0.054
RC3H1	1q25.1	22	408	0.054
OSMR	5p13.1	22	408	0.054
SFRP1	8p11.21	22	408	0.054
NUDT5	10p14	22	408	0.054
OR6K3	1q23.1	22	408	0.054
LIFR-AS1	5p13.1	22	408	0.054
LINC00536	8q23.3	22	408	0.054
PAIP1	5p12	22	408	0.054
SERPINC1	1q25.1	22	408	0.054
ANKRD45	1q25.1	22	408	0.054
TMEM74	8q23.1	22	408	0.054
ZNF572	8q24.13	22	408	0.054
COX4I2	20q11.21	22	408	0.054
CCDC174	3p25.1	22	408	0.054
IGHMBP2	11q13.3	22	408	0.054
TMEM267	5p12	22	408	0.054
WASHC5	8q24.13	22	408	0.054
DARS2	1q25.1	22	408	0.054
THAP1	8p11.21	22	408	0.054
MIEN1	17q12	22	408	0.054
EMC2	8q23.1	22	408	0.054
FGD5-AS1	3p25.1	22	408	0.054
MCTS2P	20q11.21	22	408	0.054
SQLE	8q24.13	22	408	0.054
C3ORF20	3p25.1	22	408	0.054
SPTA1	1q23.1	22	408	0.054
OR6K6	1q23.1	22	408	0.054
LINC01265	5p13.1	22	408	0.054
MNDA	1q23.1	22	408	0.054
ID1	20q11.21	22	408	0.054
IL26	12q15	22	408	0.054
KLHL20	1q25.1	22	408	0.054
OSGIN2	8q21.3	22	408	0.054
MED30	8q24.11	22	408	0.054
PIP4P2	8q21.3	22	408	0.054
SNORD74	1q25.1	22	408	0.054
NECAB1	8q21.3	22	408	0.054
C8ORF88	8q21.3	22	408	0.054
HM13	20q11.21	22	408	0.054
RNF170	8p11.21	22	408	0.054
CALB1	8q21.3	22	408	0.054
SUB1	5p13.3	22	408	0.054
DECR1	8q21.3	22	408	0.054
RABGAP1L	1q25.1	22	408	0.054
TEX50	1q25.1	22	408	0.054
OTUD6B-AS1	8q21.3	22	408	0.054
NOL7	6p23	22	408	0.054
BCL2L1	20q11.21	22	408	0.054
OTUD6B	8q21.3	22	408	0.054
SNORD76	1q25.1	22	408	0.054
SNORD75	1q25.1	22	408	0.054
SNORD78	1q25.1	22	408	0.054
SNORD77	1q25.1	22	408	0.054
AGR3	7p21.1	22	408	0.054
ADARB2	10p15.3	21	408	0.051
C19ORF12	19q12	21	408	0.051
PGAP3	17q12	21	408	0.051
KCNMB4	12q15	21	408	0.051
CDH6	5p13.3	21	408	0.051
LRRC69	8q21.3	21	408	0.051
CSMD3	8q23.3	21	408	0.051
MYLK2	20q11.21	21	408	0.051
GALNT15	3p25.1	21	408	0.051
COL6A4P1	3p25.1	21	408	0.051
KIF3B	20q11.21	21	408	0.051
DHCR7	11q13.4	21	408	0.051
UBQLN4	1q22	21	408	0.051
MDM1	12q15	21	408	0.051
FRMD4A	10p13	21	408	0.051
RUNX1T1	8q21.3	21	408	0.051
SNTB1	8q24.12	21	408	0.051
HCK	20q11.21	21	408	0.051
MCUR1	6p23	21	408	0.051
TSPAN13	7p21.1	21	408	0.051
MRPL21	11q13.3	21	408	0.051
OR6Y1	1q23.1	21	408	0.051
PHACTR1	6p24.1	21	408	0.051
PHF12	17q11.2	21	408	0.051
KIRREL1	1q23.1	21	408	0.051
CDC123	10p14-p13	21	408	0.051
LINC01030	8q21.3	21	408	0.051
GOLPH3	5p13.3	21	408	0.051
FOXS1	20q11.21	21	408	0.051
TNFRSF11B	8q24.12	21	408	0.051
TRAF4	17q11.2	21	408	0.051
FLOT2	17q11.2	21	408	0.051
TRPS1	8q23.3	21	408	0.051
DHRS13	17q11.2	21	408	0.051
AGR2	7p21.1	21	408	0.051
FAM8A1	6p22.3	21	408	0.051
PDRG1	20q11.21	21	408	0.051
OR6P1	1q23.1	21	408	0.051
OR10X1	1q23.1	21	408	0.051
OR10Z1	1q23.1	21	408	0.051
ALDH5A1	6p22.3	21	408	0.051
PLEKHF1	19q12	21	408	0.051
SSR2	1q22	21	408	0.051
TMEM64	8q21.3	21	408	0.051
PDZD2	5p13.3	21	408	0.051
NEK8	17q11.2	21	408	0.051
GPR52	1q25.1	21	408	0.051
XKR7	20q11.21	21	408	0.051
DROSHA	5p13.3	21	408	0.051
IL22	12q15	21	408	0.051
SLC26A7	8q21.3	21	408	0.051
ANKRD28	3p25.1	21	408	0.051
MTMR12	5p13.3	21	408	0.051
ATXN1	6p22.3	21	408	0.051
POP4	19q12	21	408	0.051
GRB7	17q12	21	408	0.051
ZFR	5p13.3	21	408	0.051
RIPK2	8q21.3	21	408	0.051
ENPP2	8q24.12	21	408	0.051
C5ORF22	5p13.3	21	408	0.051
CCM2L	20q11.21	20	408	0.049
CITED4	1p34.2	20	408	0.049
LRRC72	7p21.1	20	408	0.049
MAL2	8q24.12	20	408	0.049
TM9SF4	20q11.21	20	408	0.049
RBM24	6p22.3	20	408	0.049
GGN	19q13.2	20	408	0.049
YIF1B	19q13.2	20	408	0.049
CYRIB	8q24.21	20	408	0.049
SLFNL1	1p34.2	20	408	0.049
TDP2	6p22.3	20	408	0.049
AGMO	7p21.2	20	408	0.049
ANKMY2	7p21.1	20	408	0.049
FAM222B	17q11.2	20	408	0.049
ASAP1	8q24.21-q24.22	20	408	0.049
CAPN7	3p25.1	20	408	0.049
NFYC-AS1	1p34.2	20	408	0.049
COP1	1q25.1-q25.2	20	408	0.049
WDR87	19q13.13	20	408	0.049
OR10R2	1q23.1	20	408	0.049
MEOX2	7p21.2	20	408	0.049
CATSPERG	19q13.2	20	408	0.049
C19ORF33	19q13.2	20	408	0.049
KCNQ4	1p34.2	20	408	0.049
DPF1	19q13.2	20	408	0.049
CRPPA	7p21.2	20	408	0.049
IKZF3	17q12-q21.1	20	408	0.049
VSTM2B	19q12	20	408	0.049
LMNA	1q22	20	408	0.049
UCMA	10p13	20	408	0.049
CTPS1	1p34.2	20	408	0.049
SPRED3	19q13	20	408	0.049
SH3BP5-AS1	3p25.1	20	408	0.049
MTBP	8q24.12	20	408	0.049
SEZ6	17q11.2	20	408	0.049
SPINT2	19q13.2	20	408	0.049
MRPL13	8q24.12	20	408	0.049
OR10K1	1q23.1	20	408	0.049
OR10K2	1q23.1	20	408	0.049
ITPR1	3p26.1	20	408	0.049
PHYH	10p13	20	408	0.049
RNF182	6p23	20	408	0.049
VSTM2B-DT	19q12	20	408	0.049
REM1	20q11.21	20	408	0.049
LINC00028	20q11.21	20	408	0.049
LAMTOR2	1q22	20	408	0.049
DUSP15	20q11.21	20	408	0.049
ASAP1-IT1	8q24.21	20	408	0.049
ASXL1	20q11.21	20	408	0.049
BZW2	7p21.1	20	408	0.049
KIAA0319	6p22.3	20	408	0.049
TRHR	8q23.1	20	408	0.049
ASAP1-IT2	8q24.21	20	408	0.049
NADSYN1	11q13.4	20	408	0.049
NDUFS5	1p34.3	20	408	0.049
ERAL1	17q11.2	20	408	0.049
DEFB124	20q11.21	20	408	0.049
CNBD1	8q21.3	20	408	0.049
COLEC10	8q24.12	20	408	0.049
PSMD8	19q13.2	20	408	0.049
KCNK6	19q13.2	20	408	0.049
ACOT13	6p22.3	20	408	0.049
TTLL9	20q11	20	408	0.049
CD1B	1q23.1	20	408	0.049
CD1E	1q23.1	20	408	0.049
CD5L	1q23.1	20	408	0.049
DEFB116	20q11.21	20	408	0.049
OR10T2	1q23.1	20	408	0.049
SH3BP5	3p25.1	20	408	0.049
RAB25	1q22	20	408	0.049
CAMK1D	10p13	20	408	0.049
DLGAP1	18p11.31	20	408	0.049
SLFNL1-AS1	1p34.2	20	408	0.049
OPTN	10p13	20	408	0.049
NUDCD1	8q23.1	20	408	0.049
DGKB	7p21.2	20	408	0.049
SCMH1	1p34.2	20	408	0.049
SEPHS1	10p13	20	408	0.049
LRRCC1	8q21.2	20	408	0.049
FCRL1	1q23.1	20	408	0.049
MEX3A	1q22	20	408	0.049
ENY2	8q23.1	20	408	0.049
MCM10	10p13	20	408	0.049
PKHD1L1	8q23.1-q23.2	20	408	0.049
SIPA1L3	19q13.13-q13.2	20	408	0.049
PPP1R14A	19q13.1	20	408	0.049
NFYC	1p34.2	20	408	0.049
LGALS7B	19q13.2	19	408	0.047
ADCY8	8q24.22	19	408	0.047
CCDC3	10p13	19	408	0.047
RPL23A	17q11.2	19	408	0.047
KRTAP5-7	11q13.4	19	408	0.047
CCN3	8q24.12	19	408	0.047
TCAP	17q12	19	408	0.047
IDI1	10p15.3	19	408	0.047
REXO1L2P	8q21.2	19	408	0.047
CREB3L4	1q21.3	19	408	0.047
HAX1	1q21.3	19	408	0.047
DEFB118	20q11.21	19	408	0.047
CRPPA-AS1	7p21.2	19	408	0.047
CRTC2	1q21.3	19	408	0.047
TMEM186	16p13.2	19	408	0.047
RAB13	1q21.3	19	408	0.047
TPM3	1q21.3	19	408	0.047
CD83	6p23	19	408	0.047
SNORD42A	17q11.2	19	408	0.047
SNORD42B	17q11.2	19	408	0.047
CA13	8q21.2	19	408	0.047
SLC39A1	1q21.3	19	408	0.047
TLCD1	17q11.2	19	408	0.047
EGFR	7p11.2	19	408	0.047
RAB34	17q11.2	19	408	0.047
GRIP1	12q14.3	19	408	0.047
PNMT	17q12	19	408	0.047
SNORD4B	17q11	19	408	0.047
SNORD4A	17q11	19	408	0.047
KRTAP5-8	11q13.4	19	408	0.047
MYO18A	17q11.2	19	408	0.047
CBFA2T2	20q11.21-q11.22	19	408	0.047
NECAB3	20q11.22	19	408	0.047
CHMP4C	8q21.13	19	408	0.047
USP7	16p13.2	19	408	0.047
GFOD1	6p24.1-p23	19	408	0.047
ARHGEF2	1q22	19	408	0.047
GUCA2A	1p34.2	19	408	0.047
GUCA2B	1p34.2	19	408	0.047
GAL	11q13.2	19	408	0.047
BTD	3p25.1	19	408	0.047
JTB	1q21.3	19	408	0.047
C20ORF144	20q11.22	19	408	0.047
LGALS4	19q13.2	19	408	0.047
WDR37	10p15.3	19	408	0.047
FOXJ3	1p34.2	19	408	0.047
DPH3	3p25.1	19	408	0.047
TSPY26P	20q11.21	19	408	0.047
RPS27	1q21.3	19	408	0.047
C16ORF72	16p13.2	19	408	0.047
AKIRIN1	1p34.3	19	408	0.047
SOSTDC1	7p21.2	19	408	0.047
RYR1	19q13.2	19	408	0.047
LINC01704	1q23.1	19	408	0.047
RBIS	8q21.2	19	408	0.047
POFUT1	20q11.21	19	408	0.047
C1ORF43	1q21.3	19	408	0.047
ELDR	7p11.2	19	408	0.047
UBAP2L	1q21.3	19	408	0.047
TESMIN	11q13.3	19	408	0.047
PROCA1	17q11.2	19	408	0.047
DEFB123	20q11.21	19	408	0.047
SLC10A5	8q21.13	19	408	0.047
CD1A	1q23.1	19	408	0.047
IDI2-AS1	10p15.3	19	408	0.047
ADARB2-AS1	10p15.3	19	408	0.047
CD1C	1q23.1	19	408	0.047
CD1D	1q23.1	19	408	0.047
FCRL2	1q23.1	19	408	0.047
TGIF1	18p11.31	19	408	0.047
DEFB115	20q11.21	19	408	0.047
CLPB	11q13.4	19	408	0.047
DEFB119	20q11.21	19	408	0.047
DEFB122	20q11.21	19	408	0.047
DEFB121	20q11.21	19	408	0.047
STMND1	6p22.3	19	408	0.047
TIAF1	17q11.2	19	408	0.047
MMP16	8q21.3	19	408	0.047
LINC01108	6p23	19	408	0.047
CARHSP1	16p13.2	19	408	0.047
OXNAD1	3p25.1-p24.3	19	408	0.047
COLQ	3p25.1	19	408	0.047
PIPOX	17q11.2	19	408	0.047
GSDMC	8q24.21	19	408	0.047
NDRG1	8q24.22	19	408	0.047
NUP210L	1q21.3	19	408	0.047
TBC1D7	6p24.1	19	408	0.047
GTPBP4	10p15.3	19	408	0.047
HACL1	3p25.1	19	408	0.047
ABAT	16p13.2	19	408	0.047
METTL6	3p25.1	19	408	0.047
E2F5	8q21.2	19	408	0.047
PLAGL2	20q11.21	19	408	0.047
CA1	8q21.2	19	408	0.047
CA2	8q21.2	19	408	0.047
CA3	8q21.2	19	408	0.047
ECH1	19q13.2	19	408	0.047
EGOT	3p26.1	19	408	0.047
ZMAT3	3q26.32	19	408	0.047
PMM2	16p13.2	19	408	0.047
DENND4B	1q21.3	19	408	0.047
C1ORF189	1q21.3	19	408	0.047
LINC02587	7p21.2	19	408	0.047
IDI2	10p15.3	19	408	0.047
PDE2A	11q13.4	19	408	0.047
TMEM114	16p13.2	19	408	0.047
LINC00200	10p15.3	19	408	0.047
LINC00701	10p15.3	19	408	0.047
KRTAP5-9	11q13.4	19	408	0.047
EGFR-AS1	7p11.2	19	408	0.047
SCARNA3	1q25.1	19	408	0.047
ZFAND1	8q21.13	19	408	0.047
LINC00700	10p15.3	19	408	0.047
IMPA1	8q21.13	19	408	0.047
HIVEP3	1p34.2	19	408	0.047
EAF1	3p25.1	19	408	0.047
HDAC9	7p21.1	18	408	0.044
CACYBP	1q25.1	18	408	0.044
EIF3K	19q13.2	18	408	0.044
PPP6R3	11q13	18	408	0.044
TBC1D5	3p24.3	18	408	0.044
ITPR1-DT	3p26.1	18	408	0.044
PYGO2	1q21.3	18	408	0.044
RASGRP4	19q13.2	18	408	0.044
TNR	1q25.1	18	408	0.044
EDN2	1p34.2	18	408	0.044
SEC61G	7p11.2	18	408	0.044
PAPPA2	1q25.2	18	408	0.044
C6ORF62	6p22.3	18	408	0.044
HEY1	8q21.13	18	408	0.044
SYT11	1q22	18	408	0.044
SUPT6H	17q11.2	18	408	0.044
CHL1-AS1	3p26.3	18	408	0.044
CNTN4-AS2	3p26.3	18	408	0.044
PRPS1L1	7p21.1	18	408	0.044
MAP4K1	19q13.2	18	408	0.044
RFTN1	3p24.3	18	408	0.044
ACTL10	20q11.22	18	408	0.044
NLK	17q11.2	18	408	0.044
EBAG9	8q23.2	18	408	0.044
MRPS14	1q25.1	18	408	0.044
SYBU	8q23.2	18	408	0.044
TNN	1q25.1	18	408	0.044
SETMAR	3p26.1	18	408	0.044
ATP8B2	1q21.3	18	408	0.044
STARD10	11q13.4	18	408	0.044
CCN4	8q24.22	18	408	0.044
SCARNA4	1q22	18	408	0.044
LRP5	11q13.2	18	408	0.044
SUMF1	3p26.1	18	408	0.044
CAPN12	19q13.2	18	408	0.044
FAM98C	19q13.2	18	408	0.044
LGALS7	19q13.13	18	408	0.044
SHC1	1q21.3	18	408	0.044
RXFP4	1q22	18	408	0.044
GMPR	6p22.3	18	408	0.044
KHDC4	1q22	18	408	0.044
ZFAT	8q24.22	18	408	0.044
PMVK	1q21.3	18	408	0.044
JARID2	6p22.3	18	408	0.044
ST3GAL1	8q24.22	18	408	0.044
FABP12	8q21.13	18	408	0.044
RINL	19q13.2	18	408	0.044
TDRD10	1q21.3	18	408	0.044
SHE	1q21.3	18	408	0.044
LINC01266	3p26.3	18	408	0.044
RIT1	1q22	18	408	0.044
WDR87BP	19q13.13	18	408	0.044
AQP10	1q21.3	18	408	0.044
KCNQ3	8q24.22	18	408	0.044
PBXIP1	1q21.3	18	408	0.044
IL6R	1q21.3	18	408	0.044
ETV1	7p21.2	18	408	0.044
NUFIP2	17q11.2	18	408	0.044
KIAA0040	1q25.1	18	408	0.044
TUBB8	10p15.3	18	408	0.044
TG	8q24.22	18	408	0.044
SEC61G-DT	7p11.2	18	408	0.044
FABP4	8q21.13	18	408	0.044
DLGAP1-AS1	18p11.31	18	408	0.044
KCNV1	8q23.2	18	408	0.044
MTX1	1q22	18	408	0.044
CNTN6	3p26.3	18	408	0.044
GON4L	1q22	18	408	0.044
ATG16L2	11q13.4	18	408	0.044
SLA	8q24.22	18	408	0.044
E2F1	20q11.22	18	408	0.044
SNORA80E	1q22	18	408	0.044
GAPLINC	18p11.31	18	408	0.044
CNTN4	3p26.3-p26.2	18	408	0.044
STMN2	8q21.13	18	408	0.044
FCRL3	1q23.1	18	408	0.044
HNRNPL	19q13.2	18	408	0.044
DIP2C-AS1	10p15.3	18	408	0.044
ACTN4	19q13.2	18	408	0.044
HHLA1	8q24.22	18	408	0.044
CRYBA1	17q11.2	18	408	0.044
GBA	1q22	18	408	0.044
ZMYND11	10p15.3	18	408	0.044
GBAP1	1q22	18	408	0.044
LINC01986	3p26.3	18	408	0.044
ARAP1	11q13.4	18	408	0.044
CHL1	3p26.3	18	408	0.044
DIP2C	10p15.3	18	408	0.044
ADAR	1q21.3	17	408	0.042
INPPL1	11q13.4	17	408	0.042
LANCL2	7p11.2	17	408	0.042
LINC00690	3p24.3	17	408	0.042
EIF2AK1	7p22.1	17	408	0.042
ZNF341-AS1	20q11.22	17	408	0.042
ADCYAP1	18p11.32	17	408	0.042
ZNF536	19q12	17	408	0.042
CCER2	19q13.2	17	408	0.042
RIPOR2	6p22.3	17	408	0.042
KRTAP5-11	11q13.4	17	408	0.042
TMEM97	17q11.2	17	408	0.042
MRPS12	19q13.2	17	408	0.042
FCRL5	1q23.1	17	408	0.042
FDPS	1q22	17	408	0.042
FCRL4	1q23.1	17	408	0.042
METTL22	16p13.2	17	408	0.042
RHBDL2	1p34.3	17	408	0.042
SARS2	19q13.2	17	408	0.042
RUSC1	1q22	17	408	0.042
TNFAIP1	17q11.2	17	408	0.042
AP1B1	22q12.2	17	408	0.042
UQCRFS1	19q12	17	408	0.042
COLEC12	18p11.32	17	408	0.042
SNORD125	22q12.2	17	408	0.042
SEBOX	17q11.2	17	408	0.042
KRTCAP2	1q22	17	408	0.042
KRTAP5-10	11q13.4	17	408	0.042
TPD52	8q21.13	17	408	0.042
CETN1	18p11.32	17	408	0.042
PLCL2	3p24.3	17	408	0.042
C1GALT1	7p22.1-p21.3	17	408	0.042
SLC50A1	1q22	17	408	0.042
CRBN	3p26.2	17	408	0.042
EFNA3	1q21.3	17	408	0.042
EFNA4	1q21.3	17	408	0.042
EFNA1	1q22	17	408	0.042
FBXO17	19q13.2	17	408	0.042
DCST1	1q21.3	17	408	0.042
MYL12B	18p11.31	17	408	0.042
RALY-AS1	20q11.22	17	408	0.042
DAP3	1q22	17	408	0.042
LARP4B	10p15.3	17	408	0.042
DCAF4L2	8q21.3	17	408	0.042
EFR3A	8q24.22	17	408	0.042
ROCK1P1	18p11.32	17	408	0.042
CLUL1	18p11.32	17	408	0.042
USP42	7p22.1	17	408	0.042
TRNT1	3p26.2	17	408	0.042
LENEP	1q21.3	17	408	0.042
C20ORF203	20q11.21	17	408	0.042
PHOX2A	11q13.4	17	408	0.042
LRTOMT	11q13.4	17	408	0.042
NOL4L	20q11.21	17	408	0.042
IFT20	17q11.2	17	408	0.042
HCN3	1q22	17	408	0.042
YY1AP1	1q22	17	408	0.042
RASL10A	22q12.2	17	408	0.042
GAS2L1	22q12.2	17	408	0.042
CHMP4B	20q11.22	17	408	0.042
ARMH2	6p22.3	17	408	0.042
LRRN1	3p26.2	17	408	0.042
RSKR	17q11.2	17	408	0.042
SPAG5-AS1	17q11.2	17	408	0.042
MRPS28	8q21.13	17	408	0.042
ASTN1	1q25.2	17	408	0.042
FABP9	8q21.13	17	408	0.042
PIK3CA	3q26.32	17	408	0.042
SLC2A1-AS1	1p34.2	17	408	0.042
VTN	17q11.2	17	408	0.042
LINC00470	18p11.32	17	408	0.042
MYL12A	18p11.31	17	408	0.042
SPAG5	17q11.2	17	408	0.042
ALDOC	17q11.2	17	408	0.042
DLGAP1-AS3	18p11.31	17	408	0.042
KCNJ12	17p11.2	17	408	0.042
DLGAP1-AS5	18p11.31	17	408	0.042
KCNN3	1q21.3	17	408	0.042
FCHSD2	11q13.4	17	408	0.042
ANAPC15	11q13.4	17	408	0.042
TMEM199	17q11.2	17	408	0.042
SLC46A1	17q11.2	17	408	0.042
OC90	8q24.22	17	408	0.042
CHRNB2	1q21.3	17	408	0.042
FOLR3	11q13.4	17	408	0.042
FOLR2	11q13.4	17	408	0.042
FOLR1	11q13.4	17	408	0.042
CKS1B	1q21.3	17	408	0.042
FOXN1	17q11.2	17	408	0.042
MSTO1	1q22	17	408	0.042
IL5RA	3p26.2	17	408	0.042
LPIN2	18p11.31	17	408	0.042
NFKBIB	19q13.2	17	408	0.042
CLK2	1q22	17	408	0.042
MSTO2P	1q22	17	408	0.042
EMILIN2	18p11.32-p11.31	17	408	0.042
ASH1L	1q22	17	408	0.042
VOPP1	7p11.2	17	408	0.042
TYMS	18p11.32	17	408	0.042
DTNBP1	6p22.3	17	408	0.042
GMNN	6p22.3	17	408	0.042
SEMA4A	1q22	17	408	0.042
ZNF341	20q11.22	17	408	0.042
ZBTB7B	1q21.3	17	408	0.042
THBS3	1q22	17	408	0.042
DCST1-AS1	1q21.3	17	408	0.042
TRIM46	1q22	17	408	0.042
RUSC1-AS1	1q22	17	408	0.042
POLDIP2	17q11.2	17	408	0.042
FABP5	8q21.13	17	408	0.042
PTPRB	12q15	17	408	0.042
MUC1	1q22	17	408	0.042
ZMYND12	1p34.2	17	408	0.042
TYMSOS	18p11.32	17	408	0.042
CYTH3	7p22.1	17	408	0.042
ENOSF1	18p11.32	17	408	0.042
STARD3	17q11-q12	17	408	0.042
DAZL	3p24.3	17	408	0.042
CCDC30	1p34.2	17	408	0.042
PKLR	1q22	17	408	0.042
DPM3	1q22	17	408	0.042
FAM189B	1q22	17	408	0.042
SIRT2	19q13.2	17	408	0.042
KRT18P55	17q11.2	17	408	0.042
ZFAT-AS1	8q24.22	17	408	0.042
SCAMP3	1q22	17	408	0.042
RALY	20q11.22	17	408	0.042
FLAD1	1q21.3	17	408	0.042
PXMP4	20q11.22	17	408	0.042
SLC13A2	17q11.2	17	408	0.042
DCST2	1q21.3	17	408	0.042
CHORDC1P4	18p11.31	17	408	0.042
PMP2	8q21.13	17	408	0.042
PPCS	1p34.2	17	408	0.042
YES1	18p11.32	17	408	0.042
UNC119	17q11.2	17	408	0.042
USP14	18p11.32	17	408	0.042
MYOM1	18p11.31	17	408	0.042
PIGS	17q11.2	17	408	0.042
ADAM15	1q21.3	17	408	0.042
SARM1	17q11.2	17	408	0.042
KIAA0100	17q11.2	17	408	0.042
UBE2Q1	1q21.3	17	408	0.042
SDF2	17q11.2	17	408	0.042
THOC1	18p11.32	17	408	0.042
RMDN1	8q21.3	16	408	0.039
CNGB3	8q21.3	16	408	0.039
ZNF815P	7p22.1	16	408	0.039
PHF20L1	8q24.22	16	408	0.039
RHBDD3	22q12.2	16	408	0.039
PPIH	1p34.2	16	408	0.039
INSRR	1q23.1	16	408	0.039
DOC2GP	11q13.2	16	408	0.039
DNAAF11	8q24.22	16	408	0.039
C1ORF50	1p34.2	16	408	0.039
ZBTB10	8q21.13	16	408	0.039
PTPRR	12q15	16	408	0.039
PPY2P	17q11.2	16	408	0.039
PYY2	17q11.2	16	408	0.039
ACY3	11q13.2	16	408	0.039
RNF121	11q13.4	16	408	0.039
CYCSP52	1q23.1	16	408	0.039
OCM	7p22.1	16	408	0.039
PAQR6	1q22	16	408	0.039
TMEM19	12q21.1	16	408	0.039
EDN1	6p24.1	16	408	0.039
AHCY	20q11.22	16	408	0.039
HPYR1	8q24.22	16	408	0.039
ANKRD61	7p22.1	16	408	0.039
PEAR1	1q23.1	16	408	0.039
MMP20	11q22.2	16	408	0.039
PMF1	1q22	16	408	0.039
IQGAP3	1q22	16	408	0.039
SVBP	1p34.2	16	408	0.039
EDEM3	1q25.3	16	408	0.039
ABHD15	17q11.2	16	408	0.039
NOL4L-DT	20q11.21	16	408	0.039
COMMD7	20q11.21	16	408	0.039
NAXE	1q22	16	408	0.039
ASH1L-AS1	1q22	16	408	0.039
POU5F1P4	1q22	16	408	0.039
SNTA1	20q11.21	16	408	0.039
RNF216	7p22.1	16	408	0.039
TMEM123	11q22.2	16	408	0.039
GSTP1	11q13.2	16	408	0.039
BGLAP	1q22	16	408	0.039
UNC93B1	11q13.2	16	408	0.039
DLGAP1-AS4	18p11.31	16	408	0.039
HORMAD2	22q12.2	16	408	0.039
MLLT10P1	20q11.21	16	408	0.039
DNMT3B	20q11.21	16	408	0.039
SMG5	1q22	16	408	0.039
FRG1BP	20q11.1	16	408	0.039
HIVEP1	6p24.1	16	408	0.039
ANKRD13B	17q11.2	16	408	0.039
ZNF573	19q13.12	16	408	0.039
FAM220A	7p22.1	16	408	0.039
THAP2	12q21.1	16	408	0.039
YBX1	1p34.2	16	408	0.039
OSM	22q12.2	16	408	0.039
NDC80	18p11.32	16	408	0.039
TSHZ3	19q12	16	408	0.039
PMF1-BGLAP	1q22	16	408	0.039
NTRK1	1q23.1	16	408	0.039
LRRC71	1q23.1	16	408	0.039
LIF	22q12.2	16	408	0.039
ZFC3H1	12q21.1	16	408	0.039
ARHGEF11	1q23.1	16	408	0.039
GIT1	17q11.2	16	408	0.039
EIF2S2	20q11.22	16	408	0.039
CPNE3	8q21.3	16	408	0.039
MTMR3	22q12.2	16	408	0.039
CLDN19	1p34.2	16	408	0.039
ALDH3B1	11q13.2	16	408	0.039
ALDH3B2	11q13.2	16	408	0.039
FBXO27	19q13.2	16	408	0.039
SNX16	8q21.13	16	408	0.039
LINC00293	8q11.1	16	408	0.039
SLC7A13	8q21.3	16	408	0.039
NDUFV1	11q13.2	16	408	0.039
NDUFS8	11q13.2	16	408	0.039
ZNF586	19q13.43	16	408	0.039
ERMAP	1p34.2	16	408	0.039
TAOK1	17q11.2	16	408	0.039
ZNF607	19q13.1	16	408	0.039
TCIRG1	11q13.2	16	408	0.039
ATP6V0D2	8q21.3	16	408	0.039
RSPH10B	7p22.1	16	408	0.039
ETV3	1q23.1	16	408	0.039
BRINP2	1q25.2	16	408	0.039
EWSR1	22q12.2	16	408	0.039
LLPH	12q14.3	16	408	0.039
RFPL1	22q12.2	16	408	0.039
NUDT8	11q13.2	16	408	0.039
ZNF691	1p34.2	16	408	0.039
VSTM2A	7p11.2	16	408	0.039
C1ORF21	1q25.3	16	408	0.039
VSTM2A-OT1	7p11.2	16	408	0.039
TTC24	1q22	16	408	0.039
SMCHD1	18p11.32	16	408	0.039
PAG1	8q21.13	16	408	0.039
MMP7	11q22.2	16	408	0.039
VENTXP7	3p24.3	16	408	0.039
KREMEN1	22q12.1	16	408	0.039
CCZ1B	7p22.1	16	408	0.039
HORMAD2-AS1	22q12.2	16	408	0.039
GPATCH4	1q22-q23.1	16	408	0.039
ITCH	20q11.22	16	408	0.039
TMEM71	8q24.22	16	408	0.039
SDK1	7p22.2	16	408	0.039
ZNF704	8q21.13	16	408	0.039
ZNF479	7p11.2	16	408	0.039
WWP1	8q21.3	16	408	0.039
AIMP2	7p22.1	16	408	0.039
PKIA	8q21.13	16	408	0.039
SLC2A1	1p34.2	16	408	0.039
HAPLN2	1q23.1	16	408	0.039
P3H1	1p34.2	16	408	0.039
RIMKLA	1p34.2	16	408	0.039
LINC01111	8q21.13	16	408	0.039
RAB21	12q21.1	16	408	0.039
FAM86C2P	11q13.2	16	408	0.039
MAPRE1	20q11.21	16	408	0.039
PSKH2	8q21.3	16	408	0.039
METTL4	18p11.32	16	408	0.039
SEC14L4	22q12.2	16	408	0.039
PMS2	7p22.1	16	408	0.039
RNU6-48P	1p36.11	16	408	0.039
CDK5RAP1	20q11.21	16	408	0.039
TTYH3	7p22.3	16	408	0.039
TMEM269	1p34.2	16	408	0.039
ZNF385D	3p24.3	16	408	0.039
TP53I13	17q11.2	16	408	0.039
EMID1	22q12.2	16	408	0.039
CBX3P2	18p11.32	16	408	0.039
TBX10	11q13.2	16	408	0.039
CCZ1	7p22.1	16	408	0.039
RFPL1S	22q12.2	16	408	0.039
CRLF3	17q11.2	15	408	0.037
KMT5B	11q13.2	15	408	0.037
ZC2HC1A	8q21.13	15	408	0.037
FAM107B	10p13	15	408	0.037
LRRC37BP1	17q11.2	15	408	0.037
TACC3	4p16.3	15	408	0.037
LGR5	12q21.1	15	408	0.037
INTS1	7p22.3	15	408	0.037
PSMG3-AS1	7p22.3	15	408	0.037
NCOA2	8q13.3	15	408	0.037
GRID2IP	7p22.1	15	408	0.037
ATAD5	17q11.2	15	408	0.037
MIR9-1HG	1q22	15	408	0.037
TBC1D15	12q21.1	15	408	0.037
TSPAN8	12q21.1	15	408	0.037
THOC5	22q12.2	15	408	0.037
TNRC18	7p22.1	15	408	0.037
RHOT1	17q11.2	15	408	0.037
TRAPPC9	8q24.3	15	408	0.037
GLCCI1-DT	7p21.3	15	408	0.037
FKBP9P1	7p11.2	15	408	0.037
WIPI2	7p22.1	15	408	0.037
LAMTOR1	11q13.4	15	408	0.037
FGFR3	4p16.3	15	408	0.037
PAK4	19q13.2	15	408	0.037
MRS2P2	12q21.1	15	408	0.037
ASCC2	22q12.2	15	408	0.037
SF3A1	22q12.2	15	408	0.037
MCCC1	3q27.1	15	408	0.037
RAB5A	3p24.3	15	408	0.037
COL28A1	7p21.3	15	408	0.037
FKBP1AP1	19q13.43	15	408	0.037
ATP11B	3q26.33	15	408	0.037
RAC1	7p22.1	15	408	0.037
RNF215	22q12.2	15	408	0.037
PAPOLB	7p22.1	15	408	0.037
NDUFA4	7p21.3	15	408	0.037
MACC1	7p21.1	15	408	0.037
CASTOR1	22q12.2	15	408	0.037
ZMAT5	22q12.2	15	408	0.037
TSACC	1q22	15	408	0.037
RBAKDN	7p22.1	15	408	0.037
ZNF853	7p22.1	15	408	0.037
UMAD1	7p21.3	15	408	0.037
LINC01994	3q26.33	15	408	0.037
KCNMB2	3q26.32	15	408	0.037
NIBAN1	1q25.3	15	408	0.037
BPIFB4	20q11.21	15	408	0.037
MIOS-DT	7p21.3	15	408	0.037
POLR1F	7p21.1	15	408	0.037
IRAK3	12q14.3	15	408	0.037
HPVC1	7p11.2	15	408	0.037
TBC1D10A	22q12.2	15	408	0.037
TBC1D3H	17q12	15	408	0.037
VWDE	7p21.3	15	408	0.037
SEC14L3	22q12.2	15	408	0.037
C7ORF26	7p22.1	15	408	0.037
FBXL18	7p22.1	15	408	0.037
MACC1-AS1	7p21.1	15	408	0.037
MEF2D	1q22	15	408	0.037
ZNF705E	11q13.4	15	408	0.037
UQCR10	22q12.2	15	408	0.037
SGO1-AS1	3p24.3	15	408	0.037
FSCN1	7p22.1	15	408	0.037
PRDM14	8q13.3	15	408	0.037
RADIL	7p22.1	15	408	0.037
MMP27	11q22.2	15	408	0.037
NXPH1	7p21.3	15	408	0.037
MIOS	7p21.3	15	408	0.037
ISG20L2	1q23.1	15	408	0.037
GLMP	1q22	15	408	0.037
AMZ1	7p22.3	15	408	0.037
GNB4	3q26.33	15	408	0.037
HDGF	1q23.1	15	408	0.037
MED1	17q12	15	408	0.037
DUSP18	22q12.2	15	408	0.037
SOX5	12p12.1	15	408	0.037
ZNF713	7p11.2	15	408	0.037
RRNAD1	1q23.1	15	408	0.037
CABP7	22q12.2	15	408	0.037
PPP1R1B	17q12	15	408	0.037
BPIFA2	20q11.21	15	408	0.037
SEC14L6	22q12.2	15	408	0.037
RHBDL3	17q11.2	15	408	0.037
PEX5L	3q26.33	15	408	0.037
SDC4P	22q12.2	15	408	0.037
WTAPP1	11q22.2	15	408	0.037
DNAI7	12p12.1	15	408	0.037
VHLL	1q22	15	408	0.037
SH3GL1P2	17q11.2	15	408	0.037
ETFRF1	12p12.1	15	408	0.037
KAT2B	3p24.3	15	408	0.037
FERD3L	7p21.1	15	408	0.037
LETM1	4p16.3	15	408	0.037
BPIFA3	20q11.21	15	408	0.037
ASIP	20q11.22	15	408	0.037
GNA12	7p22.3-p22.2	15	408	0.037
MTFP1	22q12.2	15	408	0.037
NUMA1	11q13.4	15	408	0.037
CFAP57	1p34.2	15	408	0.037
EFHB	3p24.3	15	408	0.037
BPIFB6	20q11.21	15	408	0.037
FAM183A	1p34.2	15	408	0.037
ZFP30	19q13.12	15	408	0.037
SGO1	3p24.3	15	408	0.037
PP2D1	3p24.3	15	408	0.037
CDK12	17q12	15	408	0.037
GLCCI1	7p21.3	15	408	0.037
RAB12	18p11.22	15	408	0.037
CCT3	1q22	15	408	0.037
FAM86C1P	11q13.4	15	408	0.037
CMAHP	6p22.3	15	408	0.037
CRABP2	1q23.1	15	408	0.037
ALG1L9P	11q13.4	15	408	0.037
CHKA	11q13.2	15	408	0.037
SEC16B	1q25.2	15	408	0.037
OMG	17q11.2	15	408	0.037
SEC14L2	22q12.2	15	408	0.037
CCDC157	22q12.2	15	408	0.037
SWT1	1q25.3	15	408	0.037
PER3P1	7p21.3	15	408	0.037
SPIDR	8q11.21	15	408	0.037
BCAS3	17q23.2	15	408	0.037
ACAP2	3q29	15	408	0.037
NEFH	22q12.2	15	408	0.037
RNF2	1q25.3	15	408	0.037
NF1	17q11.2	15	408	0.037
OSBP2	22q12.2	15	408	0.037
ZNF552	19q13.43	15	408	0.037
IL7	8q21.13	15	408	0.037
NF2	22q12.2	15	408	0.037
ZDHHC4	7p22.1	15	408	0.037
ZNF890P	7p22.1	15	408	0.037
EVI2B	17q11.2	15	408	0.037
MECOM	3q26.2	15	408	0.037
EVI2A	17q11.2	15	408	0.037
PHF14	7p21.3	15	408	0.037
SLC25A44	1q22	15	408	0.037
PSMD11	17q11.2	15	408	0.037
TWIST1	7p21.1	15	408	0.037
TMEM106B	7p21.3	15	408	0.037
BPIFB2	20q11.21	15	408	0.037
RASAL2-AS1	1q25.2	15	408	0.037
MCF2L2	3q27.1	15	408	0.037
DEFB108B	11q13.4	15	408	0.037
RASAL2	1q25.2	15	408	0.037
DPRXP4	17q11.2	15	408	0.037
ARL4A	7p21.3	15	408	0.037
MMP8	11q22.2	15	408	0.037
RNF216P1	7p22.1	15	408	0.037
PMS2CL	7p22.1	15	408	0.037
MMP1	11q22.2	15	408	0.037
SEPTIN14	7p11.2	15	408	0.037
BPIFA1	20q11.21	15	408	0.037
MRPL47	3q26.33	15	408	0.037
RHBG	1q22	15	408	0.037
ICA1	7p21.3	15	408	0.037
DAGLB	7p22.1	15	408	0.037
MMP10	11q22.2	15	408	0.037
ADAP2	17q11.2	15	408	0.037
CORO6	17q11.2	15	408	0.037
PTPRM	18p11.23	15	408	0.037
MMD2	7p22.1	15	408	0.037
PRCC	1q23.1	15	408	0.037
DEFB131B	11q13.4	15	408	0.037
FOXK1	7p22.1	15	408	0.037
ETV3L	1q23.1	15	408	0.037
ZNF781	19q13.12	15	408	0.037
TMEM170B	6p24.2	15	408	0.037
TMEM184A	7p22.3	15	408	0.037
BCAN	1q23.1	15	408	0.037
ASIC2	17q11.2-q12	15	408	0.037
IQCE	7p22.3	15	408	0.037
MAFK	7p22.3	15	408	0.037
HELB	12q14.3	15	408	0.037
SUZ12P1	17q11.2	15	408	0.037
EBNA1BP2	1p34.2	15	408	0.037
KDELR2	7p22.1	15	408	0.037
ACTB	7p22.1	15	408	0.037
HMGA2	12q14.3	15	408	0.037
IL18BP	11q13.4	15	408	0.037
SH2D2A	1q23.1	15	408	0.037
KCNH8	3p24.3	15	408	0.037
PSMG3	7p22.3	15	408	0.037
SSH2	17q11.2	15	408	0.037
C17ORF75	17q11.2	15	408	0.037
B3GNT5	3q27.1	15	408	0.037
MRPL24	1q23.1	15	408	0.037
ACTL6A	3q26.33	15	408	0.037
ZNF207	17q11.2	15	408	0.037
NAALADL2	3q26.31	15	408	0.037
SCIN	7p21.3	15	408	0.037
LINC00578	3q26.32	15	408	0.037
AP5Z1	7p22.1	15	408	0.037
MTCL1	18p11.22	15	408	0.037
TMEM196	7p21.1	15	408	0.037
RNF135	17q11.2	15	408	0.037
TMEM79	1q22	15	408	0.037
LOC100287846	8q11.1	15	408	0.037
RBAK	7p22.1	15	408	0.037
RBAK-RBAKDN	7p22.1	15	408	0.037
NES	1q23.1	15	408	0.037
DCUN1D1	3q26.33	15	408	0.037
TEFM	17q11.2	15	408	0.037
KRAS	12p12.1	15	408	0.037
CARD11	7p22.2	15	408	0.037
BPIFA4P	20q11.21	15	408	0.037
ACP7	19q13.2	15	408	0.037
ZNF12	7p22.1	15	408	0.037
ZNF316	7p22.1	15	408	0.037
NIPSNAP1	22q12.2	15	408	0.037
ZNF587B	19q13.43	15	408	0.037
RAB11FIP4	17q11.2	15	408	0.037
BPIFB1	20q11.21	15	408	0.037
RPA3	7p21.3	15	408	0.037
THEG5	19q12	15	408	0.037
CRYZL2P	1q25.2	15	408	0.037
SUN5	20q11.21	15	408	0.037
MRPS17	7p11.2	14	408	0.034
LACTB2	8q13.3	14	408	0.034
ADTRP	6p24.1	14	408	0.034
UBE2V2	8q11.21	14	408	0.034
NOS2	17q11.2	14	408	0.034
ELFN1	7p22.3	14	408	0.034
NMRAL2P	3q27.2	14	408	0.034
LINC01446	7p12.1	14	408	0.034
YWHAEP7	17q12	14	408	0.034
TM4SF19-DYNLT2B	3q29	14	408	0.034
LRRIQ4	3q26.2	14	408	0.034
SAMD7	3q26.2	14	408	0.034
KCNJ18	17p11.2	14	408	0.034
MAP6D1	3q27.1	14	408	0.034
ZIM2	19q13.43	14	408	0.034
FNDC3B	3q26.31	14	408	0.034
GAL3ST1	22q12.2	14	408	0.034
GJA9	1p34.3	14	408	0.034
ITGB8	7p21.1	14	408	0.034
PEX2	8q21.13	14	408	0.034
YAP1	11q22.1	14	408	0.034
TFAMP1	7p22.3	14	408	0.034
LINC01741	1q25.2	14	408	0.034
MYO1D	17q11.2	14	408	0.034
ZNF606	19q13.43	14	408	0.034
MRM2	7p22.3	14	408	0.034
EFCAB5	17q11.2	14	408	0.034
IFNL4	19q13.2	14	408	0.034
PEX5L-AS2	3q26.33	14	408	0.034
USP29	19q13.43	14	408	0.034
ZSCAN1	19q13.43	14	408	0.034
TUG1	22q12.2	14	408	0.034
RRAGC	1p34.3	14	408	0.034
PES1	22q12.2	14	408	0.034
AHSG	3q27.3	14	408	0.034
LINC00667	18p11.31	14	408	0.034
RAB6A	11q13.4	14	408	0.034
RTP4	3q27.3	14	408	0.034
ZNF639	3q26.33	14	408	0.034
XKR9	8q13.3	14	408	0.034
ABCC5	3q27.1	14	408	0.034
PLEKHB1	11q13.4	14	408	0.034
NCF2	1q25.3	14	408	0.034
ADIPOQ-AS1	3q27.3	14	408	0.034
FAM168A	11q13.4	14	408	0.034
DLG1-AS1	3q29	14	408	0.034
MAD1L1	7p22.3	14	408	0.034
LRRC30	18p11.23	14	408	0.034
TRAM1	8q13.3	14	408	0.034
ABCC5-AS1	3q27.1	14	408	0.034
LINC01591	8q24.22	14	408	0.034
MASP1	3q27.3	14	408	0.034
GRIN2A	16p13.2	14	408	0.034
PHC3	3q26.2	14	408	0.034
TBC1D3	17q12	14	408	0.034
LINC00885	3q29	14	408	0.034
ADIPOQ	3q27.3	14	408	0.034
INPP5J	22q12.2	14	408	0.034
TMEM125	1p34.2	14	408	0.034
HRG	3q27.3	14	408	0.034
EIF4A2	3q27.3	14	408	0.034
ZNF540	19q13.13	14	408	0.034
DLG1	3q29	14	408	0.034
LINC00526	18p11.31	14	408	0.034
DNAJB11	3q27.3	14	408	0.034
YEATS2	3q27.1	14	408	0.034
BPIFB3	20q11.21	14	408	0.034
ZNF329	19q13.43	14	408	0.034
POLD4	11q13.2	14	408	0.034
MFN1	3q26.33	14	408	0.034
SHISA7	19q13.42	14	408	0.034
SNTG1	8q11.21	14	408	0.034
GALP	19q13.43	14	408	0.034
TM4SF19	3q29	14	408	0.034
BDH1	3q29	14	408	0.034
RDH13	19q13.42	14	408	0.034
MORC2-AS1	22q12.2	14	408	0.034
EPB41L3	18p11.31	14	408	0.034
FETUB	3q27.3	14	408	0.034
GPR160	3q26.2	14	408	0.034
SYCN	19q13.2	14	408	0.034
NCCRP1	19q13.2	14	408	0.034
KCNMB3	3q26.32	14	408	0.034
TRMT1L	1q25.3	14	408	0.034
LAMC2	1q25.3	14	408	0.034
LAMC1	1q25.3	14	408	0.034
ZNRF3	22q12.1	14	408	0.034
LINC00888	3q27.1	14	408	0.034
LINC02693	17p11.2	14	408	0.034
SLBP	4p16.3	14	408	0.034
C22ORF31	22q12.1	14	408	0.034
[truncated: 9,979 more rows]

## Sheet: Mutation
Gene	Mutation	Profiled Samples	Freq
TP53	202	410	0.493
TTN	193	410	0.471
MUC16	119	410	0.29
KMT2D	117	410	0.285
KDM6A	106	410	0.259
ARID1A	105	410	0.256
PIK3CA	90	410	0.22
SYNE1	87	410	0.212
KMT2C	81	410	0.198
RB1	78	410	0.19
RYR2	76	410	0.185
HMCN1	75	410	0.183
FLG	68	410	0.166
FAT4	63	410	0.154
EP300	63	410	0.154
OBSCN	59	410	0.144
MACF1	59	410	0.144
FGFR3	59	410	0.144
CSMD3	58	410	0.141
STAG2	57	410	0.139
ATM	55	410	0.134
ELF3	54	410	0.132
BIRC6	54	410	0.132
NEB	54	410	0.132
CUBN	53	410	0.129
SYNE2	52	410	0.127
DNAH11	52	410	0.127
LRP1B	52	410	0.127
CREBBP	51	410	0.124
XIRP2	51	410	0.124
DNAH5	51	410	0.124
AHNAK2	51	410	0.124
RYR1	50	410	0.122
ERBB2	50	410	0.122
MUC17	49	410	0.12
FAT3	49	410	0.12
FAT1	49	410	0.12
ZFHX4	48	410	0.117
ADGRV1	47	410	0.115
SPTAN1	47	410	0.115
AKAP9	46	410	0.112
ANK2	46	410	0.112
KMT2A	46	410	0.112
RYR3	45	410	0.11
PDE4DIP	44	410	0.107
SPTA1	44	410	0.107
ABCA13	43	410	0.105
ERBB3	43	410	0.105
MDN1	42	410	0.102
SACS	42	410	0.102
UBR4	41	410	0.1
DNAH8	41	410	0.1
DNAH7	41	410	0.1
AHNAK	41	410	0.1
DNAH3	41	410	0.1
LRP2	41	410	0.1
PCLO	41	410	0.1
CDKN1A	40	410	0.098
USH2A	40	410	0.098
BRCA2	40	410	0.098
DST	39	410	0.095
MYCBP2	38	410	0.093
DMD	38	410	0.093
TRRAP	38	410	0.093
USP34	38	410	0.093
FREM2	38	410	0.093
ERCC2	38	410	0.093
RNF213	37	410	0.09
VPS13D	37	410	0.09
UTRN	37	410	0.09
HERC2	37	410	0.09
KIAA1109	36	410	0.088
DMXL2	36	410	0.088
LAMA3	36	410	0.088
VCAN	36	410	0.088
PKHD1L1	36	410	0.088
DNAH17	36	410	0.088
ALMS1	36	410	0.088
MKI67	36	410	0.088
DIDO1	35	410	0.085
SRCAP	35	410	0.085
ASXL2	35	410	0.085
TRIO	35	410	0.085
TSC1	35	410	0.085
ANK3	35	410	0.085
MED13	35	410	0.085
TENM3	35	410	0.085
VPS13B	35	410	0.085
MUC5B	34	410	0.083
FRAS1	34	410	0.083
PCDH15	34	410	0.083
DCHS2	34	410	0.083
PCNT	34	410	0.083
LRRK2	34	410	0.083
FBN2	34	410	0.083
WDFY3	33	410	0.08
COL7A1	33	410	0.08
DNAH9	33	410	0.08
NCOR1	33	410	0.08
FBXW7	33	410	0.08
HERC1	33	410	0.08
PLEC	33	410	0.08
LRP1	33	410	0.08
LYST	32	410	0.078
FRY	32	410	0.078
DYNC1H1	32	410	0.078
CSMD2	32	410	0.078
TCHH	32	410	0.078
BDP1	32	410	0.078
DNAH10	32	410	0.078
HYDIN	32	410	0.078
GON4L	32	410	0.078
PKHD1	32	410	0.078
ARID2	32	410	0.078
RELN	32	410	0.078
NF1	32	410	0.078
HECTD4	31	410	0.076
APOB	31	410	0.076
FLG2	31	410	0.076
HRNR	31	410	0.076
ASH1L	31	410	0.076
ATR	31	410	0.076
MYH9	31	410	0.076
ITPR2	30	410	0.073
LAMA2	30	410	0.073
PHF3	30	410	0.073
GOLGB1	30	410	0.073
CHD7	30	410	0.073
ZFP36L1	30	410	0.073
SCN1A	30	410	0.073
ANKHD1	30	410	0.073
CSMD1	30	410	0.073
NAV3	30	410	0.073
LAMA1	29	410	0.071
SPEN	29	410	0.071
CHD6	29	410	0.071
COL6A3	29	410	0.071
SRRM2	29	410	0.071
COL6A6	29	410	0.071
DCC	29	410	0.071
POLQ	29	410	0.071
AKAP6	29	410	0.071
COL14A1	29	410	0.071
SVIL	29	410	0.071
UBR5	29	410	0.071
MYO9A	29	410	0.071
HSPG2	29	410	0.071
FAT2	29	410	0.071
CDK12	29	410	0.071
FBN1	29	410	0.071
CHD2	28	410	0.068
COL11A1	28	410	0.068
FBN3	28	410	0.068
SPAG17	28	410	0.068
EPG5	28	410	0.068
TNXB	28	410	0.068
CCDC88A	28	410	0.068
BSN	28	410	0.068
KALRN	28	410	0.068
ATAD5	28	410	0.068
PRKDC	28	410	0.068
USF3	28	410	0.068
CDKN2A	27	410	0.066
NUP205	27	410	0.066
ACACA	27	410	0.066
DSP	27	410	0.066
CELSR3	27	410	0.066
LRRC7	27	410	0.066
NRXN1	27	410	0.066
TPR	27	410	0.066
CACNA1A	27	410	0.066
SMARCA2	27	410	0.066
VPS13C	27	410	0.066
PTPRD	27	410	0.066
RANBP2	27	410	0.066
BPTF	27	410	0.066
SETX	26	410	0.063
HECTD1	26	410	0.063
IGSF10	26	410	0.063
DNAH1	26	410	0.063
TENM1	26	410	0.063
DMXL1	26	410	0.063
RP1L1	26	410	0.063
SPHKAP	26	410	0.063
SETD2	26	410	0.063
FMN2	26	410	0.063
DOP1B	26	410	0.063
WNK1	26	410	0.063
CPLANE1	26	410	0.063
COL22A1	26	410	0.063
CNTNAP2	26	410	0.063
UTP20	26	410	0.063
ABCA12	26	410	0.063
NFE2L2	26	410	0.063
CIT	25	410	0.061
ADGRG4	25	410	0.061
MYO16	25	410	0.061
KANSL1	25	410	0.061
SZT2	25	410	0.061
MGA	25	410	0.061
ARHGAP35	25	410	0.061
TENM2	25	410	0.061
ARID1B	25	410	0.061
TET1	25	410	0.061
TG	25	410	0.061
ANKRD11	25	410	0.061
APC	25	410	0.061
EIF4G3	25	410	0.061
RHOB	25	410	0.061
DNAH2	25	410	0.061
FCGBP	25	410	0.061
BAZ2B	25	410	0.061
POLE	25	410	0.061
FLNB	24	410	0.059
CENPF	24	410	0.059
ZNF292	24	410	0.059
CNOT1	24	410	0.059
EXPH5	24	410	0.059
CHD4	24	410	0.059
C2ORF16	24	410	0.059
ANKRD12	24	410	0.059
LAMA4	24	410	0.059
COL12A1	24	410	0.059
SF3B1	24	410	0.059
HUWE1	24	410	0.059
CTNNA2	24	410	0.059
GOLGA4	24	410	0.059
MEGF8	24	410	0.059
EPHA2	24	410	0.059
PARD3	24	410	0.059
ATAD2	24	410	0.059
JMJD1C	24	410	0.059
FAM193A	24	410	0.059
ADAMTS9	24	410	0.059
THSD7B	24	410	0.059
KMT2E	24	410	0.059
ASXL1	24	410	0.059
SMARCA4	24	410	0.059
LRBA	24	410	0.059
TASOR2	24	410	0.059
TIAM2	24	410	0.059
MYO3A	24	410	0.059
PTPN13	24	410	0.059
MYH11	24	410	0.059
REV3L	24	410	0.059
F8	24	410	0.059
FN1	23	410	0.056
SMG1	23	410	0.056
ZZEF1	23	410	0.056
DNAJC13	23	410	0.056
SMCHD1	23	410	0.056
PLXNB2	23	410	0.056
NCKAP5	23	410	0.056
EP400	23	410	0.056
ZFYVE9	23	410	0.056
CHD9	23	410	0.056
MICAL2	23	410	0.056
PREX2	23	410	0.056
ADAMTS12	23	410	0.056
ADCY2	23	410	0.056
ARHGAP32	23	410	0.056
TP53BP1	23	410	0.056
AHR	23	410	0.056
CEP350	23	410	0.056
TRANK1	23	410	0.056
TTC3	23	410	0.056
KIF21A	23	410	0.056
MED12	23	410	0.056
PLXNA4	23	410	0.056
RXRA	23	410	0.056
SALL1	23	410	0.056
SVEP1	23	410	0.056
INO80	23	410	0.056
SYTL2	23	410	0.056
NSD1	23	410	0.056
HCN1	23	410	0.056
CMYA5	23	410	0.056
KDM5A	23	410	0.056
MYH10	23	410	0.056
EPHA5	23	410	0.056
ASPM	22	410	0.054
FRYL	22	410	0.054
UNC13C	22	410	0.054
PDZD2	22	410	0.054
LRRIQ1	22	410	0.054
CNTNAP4	22	410	0.054
CUL9	22	410	0.054
VIRMA	22	410	0.054
CPD	22	410	0.054
SF3B3	22	410	0.054
ABCC5	22	410	0.054
ICE1	22	410	0.054
NALCN	22	410	0.054
ZFYVE26	22	410	0.054
STAG1	22	410	0.054
KNL1	22	410	0.054
DSCAML1	22	410	0.054
PCNX2	22	410	0.054
BRWD1	22	410	0.054
RIMS2	22	410	0.054
KIAA0100	22	410	0.054
KMT2B	22	410	0.054
BCLAF1	22	410	0.054
RB1CC1	22	410	0.054
HELZ	22	410	0.054
NCOA1	22	410	0.054
ATRX	22	410	0.054
ZNF91	22	410	0.054
KLF5	22	410	0.054
PCDH9	22	410	0.054
ZNF804A	22	410	0.054
PEG3	22	410	0.054
SPTBN1	22	410	0.054
PTPRZ1	22	410	0.054
MYH7	22	410	0.054
EFCAB5	22	410	0.054
F5	22	410	0.054
NKTR	22	410	0.054
MYT1L	21	410	0.051
MXRA5	21	410	0.051
STAB1	21	410	0.051
CEP250	21	410	0.051
ADGRL3	21	410	0.051
ADGRL2	21	410	0.051
LAMA5	21	410	0.051
GRM1	21	410	0.051
GTF3C1	21	410	0.051
DIAPH2	21	410	0.051
TACC2	21	410	0.051
SORCS1	21	410	0.051
TEX15	21	410	0.051
KIDINS220	21	410	0.051
MYH15	21	410	0.051
SORCS3	21	410	0.051
ZDBF2	21	410	0.051
CEP192	21	410	0.051
BRIP1	21	410	0.051
CFAP43	21	410	0.051
TAF1L	21	410	0.051
TLN1	21	410	0.051
ZNF536	21	410	0.051
ADCY8	21	410	0.051
ANK1	21	410	0.051
ROS1	21	410	0.051
PHLDB2	21	410	0.051
ZFHX3	21	410	0.051
BRCA1	21	410	0.051
SI	21	410	0.051
SOS1	21	410	0.051
MYO15A	21	410	0.051
PPL	21	410	0.051
ADAMTS18	21	410	0.051
MUC4	21	410	0.051
HSP90AA1	21	410	0.051
KDM3B	21	410	0.051
FLNC	20	410	0.049
BOD1L1	20	410	0.049
CENPE	20	410	0.049
DOP1A	20	410	0.049
AKAP13	20	410	0.049
PSIP1	20	410	0.049
AFF3	20	410	0.049
MED12L	20	410	0.049
HIVEP3	20	410	0.049
PIKFYVE	20	410	0.049
DHX9	20	410	0.049
PAPPA2	20	410	0.049
IPO7	20	410	0.049
DSCAM	20	410	0.049
ARHGAP31	20	410	0.049
LMTK2	20	410	0.049
UNC79	20	410	0.049
ZMYM4	20	410	0.049
SCAF4	20	410	0.049
GCN1	20	410	0.049
CHD8	20	410	0.049
FANCM	20	410	0.049
OTOF	20	410	0.049
TRPM6	20	410	0.049
HEATR1	20	410	0.049
TRPM3	20	410	0.049
ALPK2	20	410	0.049
RC3H1	20	410	0.049
RIF1	20	410	0.049
PBRM1	20	410	0.049
TECTA	20	410	0.049
TIAM1	20	410	0.049
CUL1	20	410	0.049
TNS1	20	410	0.049
ACAN	20	410	0.049
TPTE	20	410	0.049
OTOGL	20	410	0.049
TUT7	20	410	0.049
CADPS	20	410	0.049
RICTOR	20	410	0.049
ROBO2	20	410	0.049
MPDZ	20	410	0.049
VWF	20	410	0.049
CLIP1	20	410	0.049
RBM26	20	410	0.049
TICRR	20	410	0.049
SCN3A	20	410	0.049
CACNA2D1	20	410	0.049
ZNF236	20	410	0.049
FAM135B	20	410	0.049
LTBP1	20	410	0.049
C2CD3	20	410	0.049
ZNF638	20	410	0.049
SUPT6H	20	410	0.049
MIA2	20	410	0.049
HIVEP2	20	410	0.049
SPTBN5	20	410	0.049
PLEKHH2	20	410	0.049
MYO1F	20	410	0.049
PCF11	20	410	0.049
RBBP6	20	410	0.049
MYH2	20	410	0.049
MYH3	20	410	0.049
EPHA3	20	410	0.049
MECOM	20	410	0.049
CDH4	19	410	0.046
ITSN2	19	410	0.046
KIF1B	19	410	0.046
ZNF423	19	410	0.046
MYOM3	19	410	0.046
DOCK7	19	410	0.046
PTPRT	19	410	0.046
CLTC	19	410	0.046
IMPG2	19	410	0.046
COL5A2	19	410	0.046
PDE11A	19	410	0.046
RPGRIP1L	19	410	0.046
ZNF521	19	410	0.046
C3ORF70	19	410	0.046
SEMA3D	19	410	0.046
STON1-GTF2A1L	19	410	0.046
ECPAS	19	410	0.046
DENND4A	19	410	0.046
NUP188	19	410	0.046
GRIA4	19	410	0.046
CCDC180	19	410	0.046
DLC1	19	410	0.046
HFM1	19	410	0.046
EGF	19	410	0.046
FER1L6	19	410	0.046
GPR158	19	410	0.046
RNF17	19	410	0.046
MYH7B	19	410	0.046
ASCC3	19	410	0.046
SHROOM3	19	410	0.046
SPTBN4	19	410	0.046
CELSR1	19	410	0.046
GPR179	19	410	0.046
GCC2	19	410	0.046
ESPL1	19	410	0.046
PARP4	19	410	0.046
TP53BP2	19	410	0.046
TMEM132D	19	410	0.046
ZEB2	19	410	0.046
DYNC2H1	19	410	0.046
DCHS1	19	410	0.046
NBPF1	19	410	0.046
RHOA	19	410	0.046
RLF	19	410	0.046
BRD2	19	410	0.046
RNF216	19	410	0.046
MYH13	19	410	0.046
RP1	19	410	0.046
ASXL3	19	410	0.046
SDK1	19	410	0.046
SCN2A	19	410	0.046
ZNF208	19	410	0.046
FREM1	19	410	0.046
ABCB5	19	410	0.046
DENND5B	19	410	0.046
PRRC2A	19	410	0.046
SOX5	19	410	0.046
LPA	19	410	0.046
CHD5	19	410	0.046
TENM4	19	410	0.046
MAP1B	19	410	0.046
MED1	19	410	0.046
NIN	19	410	0.046
FAM83H	19	410	0.046
MAP3K4	19	410	0.046
MROH2B	19	410	0.046
FANCA	19	410	0.046
NBEA	19	410	0.046
OGDH	18	410	0.044
CDH10	18	410	0.044
ITGAL	18	410	0.044
PLCH1	18	410	0.044
ITPR1	18	410	0.044
CHD1	18	410	0.044
NIPBL	18	410	0.044
SUPT16H	18	410	0.044
ACACB	18	410	0.044
GPATCH8	18	410	0.044
LRRCC1	18	410	0.044
CAMSAP2	18	410	0.044
POLR1A	18	410	0.044
NUP210	18	410	0.044
PLCB1	18	410	0.044
SMC4	18	410	0.044
USP24	18	410	0.044
GLI3	18	410	0.044
DOT1L	18	410	0.044
SLX4	18	410	0.044
CTNND2	18	410	0.044
ABCA8	18	410	0.044
GRM5	18	410	0.044
ARFGEF1	18	410	0.044
ADAMTSL3	18	410	0.044
PRRC2B	18	410	0.044
ZNF462	18	410	0.044
ZNFX1	18	410	0.044
NES	18	410	0.044
RAI1	18	410	0.044
PHRF1	18	410	0.044
METTL3	18	410	0.044
SLIT2	18	410	0.044
NUP214	18	410	0.044
CD101	18	410	0.044
ATG2B	18	410	0.044
ADAMTS20	18	410	0.044
CTTNBP2	18	410	0.044
NUP155	18	410	0.044
DEPDC5	18	410	0.044
KNTC1	18	410	0.044
TRPS1	18	410	0.044
NBEAL1	18	410	0.044
KIF15	18	410	0.044
ROBO1	18	410	0.044
HEATR5B	18	410	0.044
ZAN	18	410	0.044
PEAK1	18	410	0.044
SYNJ1	18	410	0.044
MCM3AP	18	410	0.044
CACNA1G	18	410	0.044
SPEF2	18	410	0.044
TRPA1	18	410	0.044
ADAMTSL1	18	410	0.044
CACNA1E	18	410	0.044
RNF111	18	410	0.044
SYNPO2	18	410	0.044
MORC1	18	410	0.044
CFAP65	18	410	0.044
AUTS2	18	410	0.044
SMARCC2	18	410	0.044
LTN1	18	410	0.044
TNRC6A	18	410	0.044
MAP1A	18	410	0.044
NAV2	18	410	0.044
TANC2	18	410	0.044
HIVEP1	18	410	0.044
MST1R	18	410	0.044
HRAS	18	410	0.044
MYH4	18	410	0.044
MYLK	18	410	0.044
MYO10	18	410	0.044
CDH8	17	410	0.041
CNTRL	17	410	0.041
KIF21B	17	410	0.041
TRIOBP	17	410	0.041
FBF1	17	410	0.041
ZC3H13	17	410	0.041
KDR	17	410	0.041
ZNF831	17	410	0.041
ACTB	17	410	0.041
KNDC1	17	410	0.041
TANC1	17	410	0.041
PSME4	17	410	0.041
AHCTF1	17	410	0.041
RTTN	17	410	0.041
WDR17	17	410	0.041
TUT4	17	410	0.041
CAMTA1	17	410	0.041
SP140	17	410	0.041
KATNIP	17	410	0.041
DICER1	17	410	0.041
CRB1	17	410	0.041
HPS3	17	410	0.041
FNBP4	17	410	0.041
TMEM131	17	410	0.041
SCRIB	17	410	0.041
ABCA6	17	410	0.041
GRIA1	17	410	0.041
GRIK2	17	410	0.041
ZMYND8	17	410	0.041
GTF2I	17	410	0.041
ATP10A	17	410	0.041
ATN1	17	410	0.041
ANKRD26	17	410	0.041
TEX14	17	410	0.041
MAST1	17	410	0.041
ACIN1	17	410	0.041
TDRD6	17	410	0.041
RASAL2	17	410	0.041
SBNO1	17	410	0.041
DYSF	17	410	0.041
DCDC1	17	410	0.041
AXIN2	17	410	0.041
TEP1	17	410	0.041
GREB1	17	410	0.041
RAPGEF2	17	410	0.041
DOCK4	17	410	0.041
RIPK4	17	410	0.041
PCDHA9	17	410	0.041
AGL	17	410	0.041
TPP2	17	410	0.041
TPO	17	410	0.041
ANKRD30A	17	410	0.041
ITGA8	17	410	0.041
MAGI2	17	410	0.041
CEP170	17	410	0.041
PRUNE2	17	410	0.041
KIF16B	17	410	0.041
DOCK10	17	410	0.041
PAN2	17	410	0.041
KIF14	17	410	0.041
DLEC1	17	410	0.041
MAGEC1	17	410	0.041
DENND4C	17	410	0.041
THRAP3	17	410	0.041
MYOM1	17	410	0.041
ATP12A	17	410	0.041
NEK11	17	410	0.041
TRERF1	17	410	0.041
ZFC3H1	17	410	0.041
SCN5A	17	410	0.041
C3	17	410	0.041
NEXMIF	17	410	0.041
PRDM2	17	410	0.041
STIL	17	410	0.041
PXDNL	17	410	0.041
AFF4	17	410	0.041
CNTLN	17	410	0.041
RAI14	17	410	0.041
KAT6A	17	410	0.041
SSH3	17	410	0.041
PCDHB5	17	410	0.041
PPP1R3A	17	410	0.041
MET	17	410	0.041
PHF20	17	410	0.041
ANAPC1	17	410	0.041
PTCH1	17	410	0.041
PTPRF	17	410	0.041
PTPRC	17	410	0.041
RAD21	17	410	0.041
MYOF	17	410	0.041
MYH1	17	410	0.041
MYO9B	17	410	0.041
TNC	17	410	0.041
FANCD2	17	410	0.041
ZNF318	17	410	0.041
PKD1L1	17	410	0.041
NRCAM	17	410	0.041
GPC5	17	410	0.041
AFF2	16	410	0.039
ITGB4	16	410	0.039
CFTR	16	410	0.039
TNN	16	410	0.039
PPRC1	16	410	0.039
TTLL5	16	410	0.039
HECW1	16	410	0.039
NLRC5	16	410	0.039
PRRC2C	16	410	0.039
TBC1D1	16	410	0.039
ERICH3	16	410	0.039
BAZ2A	16	410	0.039
TOGARAM1	16	410	0.039
COL4A4	16	410	0.039
SHANK1	16	410	0.039
UBR2	16	410	0.039
ARAP2	16	410	0.039
PLCL2	16	410	0.039
COL16A1	16	410	0.039
NLRP8	16	410	0.039
MED13L	16	410	0.039
ABCC9	16	410	0.039
CSPG4	16	410	0.039
CFAP47	16	410	0.039
PATJ	16	410	0.039
LCOR	16	410	0.039
GOLGA2	16	410	0.039
SYCP2	16	410	0.039
ABCA9	16	410	0.039
SPEG	16	410	0.039
DDX3X	16	410	0.039
MYO18B	16	410	0.039
FNDC1	16	410	0.039
DNM2	16	410	0.039
MYPN	16	410	0.039
SMC2	16	410	0.039
CNTNAP5	16	410	0.039
TXNIP	16	410	0.039
BTAF1	16	410	0.039
NFAT5	16	410	0.039
LATS1	16	410	0.039
SCAF11	16	410	0.039
PPARGC1A	16	410	0.039
ZNF608	16	410	0.039
CD109	16	410	0.039
ZNF507	16	410	0.039
HEG1	16	410	0.039
PCNX1	16	410	0.039
KIAA1522	16	410	0.039
NINL	16	410	0.039
KCNB2	16	410	0.039
PLA2R1	16	410	0.039
LY75-CD302	16	410	0.039
PCDHB16	16	410	0.039
FSIP2	16	410	0.039
SPG11	16	410	0.039
SLC9A4	16	410	0.039
NCOA3	16	410	0.039
RBM10	16	410	0.039
DOCK8	16	410	0.039
PPFIA2	16	410	0.039
STAB2	16	410	0.039
PPFIA3	16	410	0.039
PRDM9	16	410	0.039
UNC5C	16	410	0.039
TULP4	16	410	0.039
TP63	16	410	0.039
C15ORF39	16	410	0.039
E2F8	16	410	0.039
ASTN1	16	410	0.039
ADGRB3	16	410	0.039
RREB1	16	410	0.039
CDH23	16	410	0.039
BLM	16	410	0.039
PAPPA	16	410	0.039
CACNA1B	16	410	0.039
CAD	16	410	0.039
CALD1	16	410	0.039
TBC1D8B	16	410	0.039
ATP8B1	16	410	0.039
PHKA1	16	410	0.039
PIK3C2A	16	410	0.039
PIK3C2B	16	410	0.039
LRP6	16	410	0.039
EXOSC10	16	410	0.039
TRHDE	16	410	0.039
NBR1	16	410	0.039
INTS1	16	410	0.039
NAV1	16	410	0.039
RGS22	16	410	0.039
CFAP70	16	410	0.039
MAP3K5	16	410	0.039
CCDC178	16	410	0.039
PTEN	16	410	0.039
PTPRK	16	410	0.039
PTPRB	16	410	0.039
TNS3	16	410	0.039
KCNH8	16	410	0.039
MUC6	16	410	0.039
PCDH20	16	410	0.039
MYH8	16	410	0.039
MYO7B	16	410	0.039
EPRS1	16	410	0.039
RSF1	16	410	0.039
NOS1	16	410	0.039
A2M	15	410	0.037
CDH2	15	410	0.037
CDH12	15	410	0.037
ITGA4	15	410	0.037
CCDC18	15	410	0.037
PDS5B	15	410	0.037
ZSWIM8	15	410	0.037
TLK2	15	410	0.037
ADAM29	15	410	0.037
KIF13A	15	410	0.037
PRDM16	15	410	0.037
SULF1	15	410	0.037
AKAP11	15	410	0.037
USP48	15	410	0.037
CIC	15	410	0.037
CAMTA2	15	410	0.037
EPB41L3	15	410	0.037
SMC5	15	410	0.037
ATG2A	15	410	0.037
KRAS	15	410	0.037
MAGI3	15	410	0.037
COL3A1	15	410	0.037
COL2A1	15	410	0.037
WASHC4	15	410	0.037
CUX2	15	410	0.037
XIRP1	15	410	0.037
SCN11A	15	410	0.037
VWA3B	15	410	0.037
CR2	15	410	0.037
LRPPRC	15	410	0.037
ARHGEF12	15	410	0.037
DOCK9	15	410	0.037
VPS8	15	410	0.037
GLI2	15	410	0.037
MPHOSPH9	15	410	0.037
GOLGA3	15	410	0.037
GRIK3	15	410	0.037
GRIN2A	15	410	0.037
NDC80	15	410	0.037
UNC13B	15	410	0.037
PIBF1	15	410	0.037
DMBT1	15	410	0.037
ARFGEF2	15	410	0.037
RALGAPA2	15	410	0.037
RALGAPB	15	410	0.037
CELSR2	15	410	0.037
YME1L1	15	410	0.037
AXDND1	15	410	0.037
LAMB4	15	410	0.037
ZNF626	15	410	0.037
TLN2	15	410	0.037
MYOM2	15	410	0.037
NYNRIN	15	410	0.037
DISP3	15	410	0.037
CEP126	15	410	0.037
DOCK6	15	410	0.037
KIAA1217	15	410	0.037
PCDH10	15	410	0.037
MAGI1	15	410	0.037
PCDHA7	15	410	0.037
DLG5	15	410	0.037
PCDHA2	15	410	0.037
KLHL1	15	410	0.037
USP28	15	410	0.037
ANKAR	15	410	0.037
EML5	15	410	0.037
KCNQ5	15	410	0.037
AP3B2	15	410	0.037
ROCK2	15	410	0.037
UACA	15	410	0.037
KIF26B	15	410	0.037
SETD5	15	410	0.037
SMC1A	15	410	0.037
USP9X	15	410	0.037
RESF1	15	410	0.037
NCOR2	15	410	0.037
BAP1	15	410	0.037
MDC1	15	410	0.037
TRAPPC10	15	410	0.037
CDC42BPA	15	410	0.037
SBF2	15	410	0.037
CUL7	15	410	0.037
TRPC4	15	410	0.037
TRPM2	15	410	0.037
NUP210L	15	410	0.037
CARMIL1	15	410	0.037
SEC16A	15	410	0.037
EIF3A	15	410	0.037
NLRP9	15	410	0.037
MBTPS1	15	410	0.037
ABCC3	15	410	0.037
SEMA5B	15	410	0.037
GBF1	15	410	0.037
AKNA	15	410	0.037
XRN1	15	410	0.037
MIOS	15	410	0.037
NSD2	15	410	0.037
PLEKHA7	15	410	0.037
QSER1	15	410	0.037
COL24A1	15	410	0.037
BCL9	15	410	0.037
NPHP3	15	410	0.037
ZFP36L2	15	410	0.037
BUB1	15	410	0.037
SCN10A	15	410	0.037
FILIP1	15	410	0.037
CACNA1D	15	410	0.037
PDGFRA	15	410	0.037
CASP8	15	410	0.037
PXDN	15	410	0.037
UHRF1BP1	15	410	0.037
VIT	15	410	0.037
USP7	15	410	0.037
KIAA2026	15	410	0.037
AGBL1	15	410	0.037
ANKRD17	15	410	0.037
SORL1	15	410	0.037
PLCL1	15	410	0.037
UPF2	15	410	0.037
PCDH11X	15	410	0.037
MAN2A1	15	410	0.037
MAP2	15	410	0.037
PPARG	15	410	0.037
KMT5B	15	410	0.037
IFT172	15	410	0.037
PPP2R3A	15	410	0.037
AFF1	15	410	0.037
AFDN	15	410	0.037
TRPM1	15	410	0.037
HTT	15	410	0.037
WAC	15	410	0.037
PTPN4	15	410	0.037
EVC2	15	410	0.037
PTPRS	15	410	0.037
ADAMTS16	15	410	0.037
PZP	15	410	0.037
EFCAB6	15	410	0.037
RARG	15	410	0.037
ARID4A	15	410	0.037
MYH6	15	410	0.037
MYO1A	15	410	0.037
EGFLAM	15	410	0.037
NCAM2	15	410	0.037
IGF2R	15	410	0.037
RPS6KC1	15	410	0.037
NOTCH3	15	410	0.037
COL5A3	15	410	0.037
NUMA1	15	410	0.037
CDH11	14	410	0.034
ITGAM	14	410	0.034
CDH18	14	410	0.034
ITGAV	14	410	0.034
EIF2AK4	14	410	0.034
NCOA6	14	410	0.034
MTOR	14	410	0.034
DCAF12	14	410	0.034
NISCH	14	410	0.034
ABCA1	14	410	0.034
CLASP2	14	410	0.034
PLXND1	14	410	0.034
TNKS1BP1	14	410	0.034
MCF2L2	14	410	0.034
ZNF644	14	410	0.034
POT1	14	410	0.034
GABRA4	14	410	0.034
CNGB1	14	410	0.034
COL4A3	14	410	0.034
COL4A1	14	410	0.034
IBTK	14	410	0.034
EHBP1	14	410	0.034
DNAAF9	14	410	0.034
PPIP5K2	14	410	0.034
RPRD2	14	410	0.034
SCAPER	14	410	0.034
VPS13A	14	410	0.034
LAMB1	14	410	0.034
LCT	14	410	0.034
COL19A1	14	410	0.034
CR1	14	410	0.034
ENAM	14	410	0.034
HIPK3	14	410	0.034
ATP13A2	14	410	0.034
PUM2	14	410	0.034
CTNNB1	14	410	0.034
RGPD4	14	410	0.034
USPL1	14	410	0.034
CARD11	14	410	0.034
CEBPZ	14	410	0.034
EXOC4	14	410	0.034
RUSC1	14	410	0.034
DGKG	14	410	0.034
COG5	14	410	0.034
KDM2B	14	410	0.034
ATP10D	14	410	0.034
SLC26A8	14	410	0.034
SLC44A2	14	410	0.034
CTCF	14	410	0.034
FOXQ1	14	410	0.034
SAMD9L	14	410	0.034
CHL1	14	410	0.034
KDM5B	14	410	0.034
FERMT3	14	410	0.034
NID2	14	410	0.034
USP8	14	410	0.034
CBFA2T2	14	410	0.034
HGS	14	410	0.034
CFHR4	14	410	0.034
ALPK3	14	410	0.034
COBLL1	14	410	0.034
SIPA1L2	14	410	0.034
ARHGAP20	14	410	0.034
PCDHA12	14	410	0.034
TAS1R3	14	410	0.034
IKZF2	14	410	0.034
HEPHL1	14	410	0.034
DIP2C	14	410	0.034
USP29	14	410	0.034
USP47	14	410	0.034
SHANK2	14	410	0.034
ARHGAP21	14	410	0.034
ARHGAP29	14	410	0.034
KIAA0754	14	410	0.034
NAA25	14	410	0.034
ADAMTS3	14	410	0.034
SLC32A1	14	410	0.034
CEP290	14	410	0.034
MIS18BP1	14	410	0.034
WDR33	14	410	0.034
NLRP7	14	410	0.034
NFE2L3	14	410	0.034
PUM1	14	410	0.034
THBS2	14	410	0.034
CEP104	14	410	0.034
BMS1	14	410	0.034
MAP4K3	14	410	0.034
KIF27	14	410	0.034
ATP13A3	14	410	0.034
SFI1	14	410	0.034
PPFIA1	14	410	0.034
HEPH	14	410	0.034
ALK	14	410	0.034
SETDB1	14	410	0.034
DENND4B	14	410	0.034
SYBU	14	410	0.034
LRRC66	14	410	0.034
ACSS3	14	410	0.034
CDK13	14	410	0.034
WDR36	14	410	0.034
DNHD1	14	410	0.034
N4BP2	14	410	0.034
CCAR1	14	410	0.034
UGGT2	14	410	0.034
TTLL7	14	410	0.034
PALB2	14	410	0.034
ZNF750	14	410	0.034
ANKIB1	14	410	0.034
ATP8B4	14	410	0.034
TEX2	14	410	0.034
KIF1A	14	410	0.034
ADCY10	14	410	0.034
KDM3A	14	410	0.034
BOC	14	410	0.034
MGAM	14	410	0.034
ZNF99	14	410	0.034
SCN9A	14	410	0.034
NUTM1	14	410	0.034
PARP14	14	410	0.034
AMER3	14	410	0.034
CACNA1F	14	410	0.034
PDE3A	14	410	0.034
PIK3C3	14	410	0.034
PI4KB	14	410	0.034
PCDH17	14	410	0.034
NPC1L1	14	410	0.034
ZNF106	14	410	0.034
CD1E	14	410	0.034
ERC2	14	410	0.034
SLITRK5	14	410	0.034
ARHGAP9	14	410	0.034
ZNF804B	14	410	0.034
PLXNA2	14	410	0.034
OSBPL3	14	410	0.034
TMEM132E	14	410	0.034
SPTBN2	14	410	0.034
ZEB1	14	410	0.034
SPATA5	14	410	0.034
PROS1	14	410	0.034
PTPRG	14	410	0.034
PTPRM	14	410	0.034
FOXA1	14	410	0.034
RBM15	14	410	0.034
PYGM	14	410	0.034
MUC3A	14	410	0.034
ANO4	14	410	0.034
MYO5B	14	410	0.034
UPF1	14	410	0.034
NFATC1	14	410	0.034
PNPLA7	14	410	0.034
NID1	14	410	0.034
CFAP54	14	410	0.034
NOTCH1	14	410	0.034
NRAP	14	410	0.034
FGA	14	410	0.034
NRDC	14	410	0.034
RNF123	14	410	0.034
OAS2	14	410	0.034
CFAP251	14	410	0.034
FLNA	13	410	0.032
OPA1	13	410	0.032
CDH7	13	410	0.032
CDH6	13	410	0.032
CDH17	13	410	0.032
CDH16	13	410	0.032
PRDM5	13	410	0.032
EMILIN2	13	410	0.032
ZRANB3	13	410	0.032
QRICH2	13	410	0.032
TOPBP1	13	410	0.032
USP33	13	410	0.032
ABCC11	13	410	0.032
SIPA1L3	13	410	0.032
VWA8	13	410	0.032
UHRF1BP1L	13	410	0.032
CHD3	13	410	0.032
ASAP1	13	410	0.032
WDR6	13	410	0.032
ABCA4	13	410	0.032
BAZ1A	13	410	0.032
KAT7	13	410	0.032
ACTN4	13	410	0.032
SSH2	13	410	0.032
WDR62	13	410	0.032
ZNF737	13	410	0.032
COL5A1	13	410	0.032
CLASP1	13	410	0.032
ANKS1A	13	410	0.032
NUP160	13	410	0.032
ZBTB21	13	410	0.032
RNF19A	13	410	0.032
ZFPM2	13	410	0.032
SMG5	13	410	0.032
ESYT1	13	410	0.032
ABCC4	13	410	0.032
TNPO3	13	410	0.032
BRD4	13	410	0.032
POLA2	13	410	0.032
RTN3	13	410	0.032
GRIK5	13	410	0.032
DAPK1	13	410	0.032
GUCY1A2	13	410	0.032
GUCY2C	13	410	0.032
GYS2	13	410	0.032
LRRC41	13	410	0.032
FLRT2	13	410	0.032
NPAP1	13	410	0.032
CARD6	13	410	0.032
DNAH6	13	410	0.032
TNRC18	13	410	0.032
DOCK3	13	410	0.032
DOCK1	13	410	0.032
DPYS	13	410	0.032
DPYD	13	410	0.032
ABCC12	13	410	0.032
VARS2	13	410	0.032
OVCH1	13	410	0.032
TRAF3IP2	13	410	0.032
SLC12A7	13	410	0.032
PCDHB10	13	410	0.032
PCDHB8	13	410	0.032
PCDHB11	13	410	0.032
UBR1	13	410	0.032
DZIP1	13	410	0.032
RPTOR	13	410	0.032
FNDC3A	13	410	0.032
CC2D2A	13	410	0.032
FRMPD1	13	410	0.032
TAOK1	13	410	0.032
ZNF471	13	410	0.032
USP54	13	410	0.032
PCDHB6	13	410	0.032
CLCA4	13	410	0.032
KIAA1210	13	410	0.032
TSPOAP1	13	410	0.032
COL6A5	13	410	0.032
COPB2	13	410	0.032
RIMS1	13	410	0.032
IGSF9B	13	410	0.032
DPP10	13	410	0.032
LRRN1	13	410	0.032
LEO1	13	410	0.032
DIP2B	13	410	0.032
TRIP12	13	410	0.032
TAOK2	13	410	0.032
PREX1	13	410	0.032
DHX30	13	410	0.032
KIFAP3	13	410	0.032
EHMT2	13	410	0.032
NLRP3	13	410	0.032
ADGRD1	13	410	0.032
KIAA1614	13	410	0.032
ANO8	13	410	0.032
PRX	13	410	0.032
ARHGAP30	13	410	0.032
SEMA6D	13	410	0.032
FASTKD3	13	410	0.032
RAD51AP2	13	410	0.032
FANCI	13	410	0.032
NAT10	13	410	0.032
DSEL	13	410	0.032
NAA15	13	410	0.032
ZGRF1	13	410	0.032
CILP2	13	410	0.032
MARF1	13	410	0.032
H3C2	13	410	0.032
ECE2	13	410	0.032
ADAM10	13	410	0.032
ADCY5	13	410	0.032
ZFYVE16	13	410	0.032
TM9SF4	13	410	0.032
NSMAF	13	410	0.032
CKAP5	13	410	0.032
AP1B1	13	410	0.032
TNR	13	410	0.032
IRS4	13	410	0.032
JAG1	13	410	0.032
PRSS12	13	410	0.032
KCNT2	13	410	0.032
DGKH	13	410	0.032
DNAJC6	13	410	0.032
IHO1	13	410	0.032
AP3B1	13	410	0.032
SHOC1	13	410	0.032
VPS50	13	410	0.032
EMSY	13	410	0.032
NOP14	13	410	0.032
FAM184A	13	410	0.032
NUP153	13	410	0.032
RGS12	13	410	0.032
PPP4R1	13	410	0.032
SLC4A4	13	410	0.032
PLEKHA5	13	410	0.032
ZNF385D	13	410	0.032
FBXO42	13	410	0.032
FGD6	13	410	0.032
RERE	13	410	0.032
ATP2B4	13	410	0.032
WDR11	13	410	0.032
WNK3	13	410	0.032
CARF	13	410	0.032
CCHCR1	13	410	0.032
TECRL	13	410	0.032
DCAF6	13	410	0.032
DHX29	13	410	0.032
NLRP4	13	410	0.032
ZNF160	13	410	0.032
ZNF845	13	410	0.032
BRINP3	13	410	0.032
SPATA31D1	13	410	0.032
CACNA1H	13	410	0.032
THSD7A	13	410	0.032
BRAF	13	410	0.032
CPED1	13	410	0.032
ZNF600	13	410	0.032
CACNA1C	13	410	0.032
ZNF180	13	410	0.032
ITSN1	13	410	0.032
PCSK5	13	410	0.032
RGPD3	13	410	0.032
WDR81	13	410	0.032
RUNX1	13	410	0.032
BCOR	13	410	0.032
ABCB1	13	410	0.032
SLIT1	13	410	0.032
TMCO4	13	410	0.032
TRPM7	13	410	0.032
CDHR2	13	410	0.032
BBS9	13	410	0.032
CNTN6	13	410	0.032
MIA3	13	410	0.032
SIGLEC1	13	410	0.032
ADAM22	13	410	0.032
NSD3	13	410	0.032
RALGAPA1	13	410	0.032
PTPN22	13	410	0.032
MCM4	13	410	0.032
NDST4	13	410	0.032
GCFC2	13	410	0.032
MME	13	410	0.032
TMPRSS15	13	410	0.032
CFH	13	410	0.032
HDLBP	13	410	0.032
CNTN5	13	410	0.032
LRRC37A3	13	410	0.032
MYO1B	13	410	0.032
MSH2	13	410	0.032
MSH4	13	410	0.032
ANKFY1	13	410	0.032
ESF1	13	410	0.032
CNNM4	13	410	0.032
NBAS	13	410	0.032
MYBPC1	13	410	0.032
RBP3	13	410	0.032
LRFN5	13	410	0.032
MARK2	13	410	0.032
EPHA7	13	410	0.032
EPHB1	13	410	0.032
A2ML1	13	410	0.032
NHS	13	410	0.032
NOTCH4	13	410	0.032
NPC1	13	410	0.032
IGSF1	13	410	0.032
FMO3	12	410	0.029
FLT4	12	410	0.029
ITGA2B	12	410	0.029
CPT1C	12	410	0.029
C3ORF20	12	410	0.029
MON2	12	410	0.029
TNIK	12	410	0.029
LILRB3	12	410	0.029
PCIF1	12	410	0.029
PLB1	12	410	0.029
CLSPN	12	410	0.029
WAPL	12	410	0.029
NUP42	12	410	0.029
KCNC4	12	410	0.029
PTPN21	12	410	0.029
MAPK8IP3	12	410	0.029
FCHO1	12	410	0.029
ANKLE2	12	410	0.029
ZNF394	12	410	0.029
ACTN2	12	410	0.029
KIT	12	410	0.029
CCDC30	12	410	0.029
TNPO1	12	410	0.029
FBXL7	12	410	0.029
COL4A2	12	410	0.029
CDON	12	410	0.029
SEC31B	12	410	0.029
AGTPBP1	12	410	0.029
DENND2C	12	410	0.029
ATP11A	12	410	0.029
GARNL3	12	410	0.029
LAMB3	12	410	0.029
COL11A2	12	410	0.029
COL15A1	12	410	0.029
COPA	12	410	0.029
LIFR	12	410	0.029
LIPE	12	410	0.029
GRIP1	12	410	0.029
RAD50	12	410	0.029
SRGAP2	12	410	0.029
CSNK2A1	12	410	0.029
SEZ6L	12	410	0.029
C8ORF34	12	410	0.029
KAT6B	12	410	0.029
ALYREF	12	410	0.029
BACH2	12	410	0.029
GRID2	12	410	0.029
GRID1	12	410	0.029
CYP11B2	12	410	0.029
EPHA6	12	410	0.029
PRKD3	12	410	0.029
LAMC3	12	410	0.029
GRM7	12	410	0.029
DACH1	12	410	0.029
DGKB	12	410	0.029
GUCY1A1	12	410	0.029
DHX8	12	410	0.029
DDX11	12	410	0.029
UNC13D	12	410	0.029
NCOA2	12	410	0.029
CAP1	12	410	0.029
ECI2	12	410	0.029
ZNF594	12	410	0.029
USP32	12	410	0.029
DOCK2	12	410	0.029
IPO8	12	410	0.029
BUD13	12	410	0.029
EPPK1	12	410	0.029
DSG2	12	410	0.029
NUP107	12	410	0.029
ZMIZ1	12	410	0.029
LRGUK	12	410	0.029
GNA13	12	410	0.029
EIF4A2	12	410	0.029
EIF4G1	12	410	0.029
BAZ1B	12	410	0.029
IQGAP2	12	410	0.029
NCKAP1	12	410	0.029
PCDHGB3	12	410	0.029
PCDHGA7	12	410	0.029
PCDHGA5	12	410	0.029
PCDHGA3	12	410	0.029
PCDHB7	12	410	0.029
CNST	12	410	0.029
KANK4	12	410	0.029
DISP1	12	410	0.029
INPP5F	12	410	0.029
MTUS1	12	410	0.029
INTS2	12	410	0.029
ZHX2	12	410	0.029
HECW2	12	410	0.029
ELAPOR1	12	410	0.029
SLC38A10	12	410	0.029
KIF17	12	410	0.029
DDIAS	12	410	0.029
XPR1	12	410	0.029
PCDHB4	12	410	0.029
SLC12A5	12	410	0.029
ITGA11	12	410	0.029
PCDHA1	12	410	0.029
PIWIL1	12	410	0.029
CEP131	12	410	0.029
CEP152	12	410	0.029
UVSSA	12	410	0.029
FAM83G	12	410	0.029
RAB3GAP1	12	410	0.029
SERINC3	12	410	0.029
NOL8	12	410	0.029
TSHZ3	12	410	0.029
RIC1	12	410	0.029
NRXN2	12	410	0.029
B4GALNT3	12	410	0.029
SLC6A15	12	410	0.029
PPP4R4	12	410	0.029
ABCG2	12	410	0.029
DPY19L2	12	410	0.029
PLEKHG6	12	410	0.029
UBA6	12	410	0.029
YY1AP1	12	410	0.029
RAB11FIP1	12	410	0.029
STXBP5L	12	410	0.029
ZNF493	12	410	0.029
NWD1	12	410	0.029
STK32B	12	410	0.029
MBD6	12	410	0.029
TMEM132B	12	410	0.029
POTEG	12	410	0.029
TTC37	12	410	0.029
LRRC36	12	410	0.029
TIE1	12	410	0.029
ICAM5	12	410	0.029
BRD7	12	410	0.029
LRRC37B	12	410	0.029
DHX34	12	410	0.029
ST18	12	410	0.029
SEMA3E	12	410	0.029
ADAR	12	410	0.029
EEA1	12	410	0.029
ADD1	12	410	0.029
SLK	12	410	0.029
TTF2	12	410	0.029
AP2B1	12	410	0.029
CADPS2	12	410	0.029
SLC39A12	12	410	0.029
FAM171A1	12	410	0.029
CD163L1	12	410	0.029
ZCCHC8	12	410	0.029
CEP97	12	410	0.029
ZC3HAV1	12	410	0.029
ALAS1	12	410	0.029
RUSC2	12	410	0.029
UGGT1	12	410	0.029
ELP1	12	410	0.029
POM121	12	410	0.029
MADD	12	410	0.029
UBAP2L	12	410	0.029
TMEM67	12	410	0.029
SMC6	12	410	0.029
ICE2	12	410	0.029
PARP8	12	410	0.029
RAPH1	12	410	0.029
DDX60	12	410	0.029
ZNF407	12	410	0.029
APLP1	12	410	0.029
UBE3A	12	410	0.029
ARHGAP5	12	410	0.029
USP4	12	410	0.029
ZNF665	12	410	0.029
KCNH7	12	410	0.029
ATF7IP	12	410	0.029
SLC38A2	12	410	0.029
ARVCF	12	410	0.029
MBD5	12	410	0.029
ANLN	12	410	0.029
CFAP44	12	410	0.029
RSRC2	12	410	0.029
ATP2A1	12	410	0.029
ATP2B1	12	410	0.029
ATP2B2	12	410	0.029
IKBIP	12	410	0.029
SLCO1B3	12	410	0.029
TRIM24	12	410	0.029
ATP6V0A1	12	410	0.029
IQGAP1	12	410	0.029
CATSPERB	12	410	0.029
ZKSCAN7	12	410	0.029
CSPP1	12	410	0.029
ZIC1	12	410	0.029
ARHGEF7	12	410	0.029
MTMR3	12	410	0.029
RRBP1	12	410	0.029
SALL2	12	410	0.029
RBM47	12	410	0.029
SLC28A3	12	410	0.029
TIMELESS	12	410	0.029
KIAA0319L	12	410	0.029
ARMC3	12	410	0.029
CROT	12	410	0.029
SLFN11	12	410	0.029
SCN4A	12	410	0.029
MYO5C	12	410	0.029
PCDH1	12	410	0.029
PCDH7	12	410	0.029
DENND2A	12	410	0.029
ZNF777	12	410	0.029
ZNF217	12	410	0.029
BNC2	12	410	0.029
ZNF229	12	410	0.029
PDE4A	12	410	0.029
SKIL	12	410	0.029
KRIT1	12	410	0.029
SCG2	12	410	0.029
HAUS6	12	410	0.029
SAMD9	12	410	0.029
PIK3R4	12	410	0.029
CDH1	12	410	0.029
PKD1	12	410	0.029
SON	12	410	0.029
ZBTB7B	12	410	0.029
PLCG1	12	410	0.029
LRP4	12	410	0.029
SETBP1	12	410	0.029
LRP12	12	410	0.029
SRP68	12	410	0.029
POLR2B	12	410	0.029
GAPVD1	12	410	0.029
PPP1R10	12	410	0.029
TARBP1	12	410	0.029
GIGYF1	12	410	0.029
PRKD1	12	410	0.029
CAMSAP1	12	410	0.029
KHDRBS2	12	410	0.029
ZNF354A	12	410	0.029
TCF20	12	410	0.029
HGF	12	410	0.029
HIP1	12	410	0.029
HK1	12	410	0.029
AASDH	12	410	0.029
CRNKL1	12	410	0.029
TAOK3	12	410	0.029
SLCO1C1	12	410	0.029
SESN3	12	410	0.029
PTPN3	12	410	0.029
HLCS	12	410	0.029
SUCO	12	410	0.029
FNDC3B	12	410	0.029
ZNF800	12	410	0.029
ADAMTS15	12	410	0.029
CADM2	12	410	0.029
TRIM37	12	410	0.029
LARS1	12	410	0.029
MARCHF7	12	410	0.029
YTHDC2	12	410	0.029
PLEKHG2	12	410	0.029
SRRT	12	410	0.029
TTC7B	12	410	0.029
ERBB4	12	410	0.029
EPS15	12	410	0.029
EPS8	12	410	0.029
DHX36	12	410	0.029
NEO1	12	410	0.029
NFATC2	12	410	0.029
ETV1	12	410	0.029
EVPL	12	410	0.029
IGF1R	12	410	0.029
FASN	12	410	0.029
ATP8A2	12	410	0.029
PRPF6	12	410	0.029
RAPGEF6	12	410	0.029
ARID4B	12	410	0.029
NKX2-2	12	410	0.029
NOS3	12	410	0.029
NOTCH2	12	410	0.029
NPAT	12	410	0.029
NPAS4	12	410	0.029
ZBTB38	12	410	0.029
THADA	12	410	0.029
NUP98	12	410	0.029
OCA2	12	410	0.029
IRF4	11	410	0.027
IREB2	11	410	0.027
CDH5	11	410	0.027
ITGA9	11	410	0.027
ITGB8	11	410	0.027
ITIH2	11	410	0.027
TUBGCP6	11	410	0.027
HORMAD1	11	410	0.027
CNTN4	11	410	0.027
DAAM1	11	410	0.027
SLC27A2	11	410	0.027
ZNF335	11	410	0.027
ZNF667	11	410	0.027
ITPR3	11	410	0.027
ADAM30	11	410	0.027
SLC45A1	11	410	0.027
ZNF791	11	410	0.027
PRDM15	11	410	0.027
KCNA5	11	410	0.027
KCNMA1	11	410	0.027
KCNQ3	11	410	0.027
KIF5A	11	410	0.027
ZC3H4	11	410	0.027
CLK2	11	410	0.027
ZIM3	11	410	0.027
SEC23IP	11	410	0.027
AMER1	11	410	0.027
RAB3GAP2	11	410	0.027
RAD54L2	11	410	0.027
ACTG1	11	410	0.027
POLR3A	11	410	0.027
NFASC	11	410	0.027
ZNF518B	11	410	0.027
KPNB1	11	410	0.027
MTHFD1L	11	410	0.027
GABRA1	11	410	0.027
KTN1	11	410	0.027
GAK	11	410	0.027
CNTN1	11	410	0.027
IQSEC3	11	410	0.027
NOA1	11	410	0.027
DDX42	11	410	0.027
SIN3A	11	410	0.027
SGO2	11	410	0.027
DNMBP	11	410	0.027
PDS5A	11	410	0.027
TET3	11	410	0.027
COBL	11	410	0.027
MTCL1	11	410	0.027
RRP12	11	410	0.027
LAMB2	11	410	0.027
LAMC1	11	410	0.027
LDLR	11	410	0.027
CPS1	11	410	0.027
CRAT	11	410	0.027
CCDC88C	11	410	0.027
NLRP5	11	410	0.027
BPIFB6	11	410	0.027
SPECC1L	11	410	0.027
PSD3	11	410	0.027
PHF24	11	410	0.027
DNAJC16	11	410	0.027
MYO3B	11	410	0.027
GLDC	11	410	0.027
GNAS	11	410	0.027
RIMBP2	11	410	0.027
MTREX	11	410	0.027
SPIDR	11	410	0.027
ZNF513	11	410	0.027
BRSK1	11	410	0.027
RBM6	11	410	0.027
FNIP1	11	410	0.027
PLXNC1	11	410	0.027
AASS	11	410	0.027
CYP2A7	11	410	0.027
GRIK1	11	410	0.027
EDC4	11	410	0.027
TFG	11	410	0.027
PDE12	11	410	0.027
COL25A1	11	410	0.027
KLHDC2	11	410	0.027
CWC27	11	410	0.027
DCT	11	410	0.027
ACE	11	410	0.027
DDX5	11	410	0.027
DHX15	11	410	0.027
KIAA1841	11	410	0.027
TSHZ2	11	410	0.027
MACC1	11	410	0.027
MERTK	11	410	0.027
MS4A14	11	410	0.027
NEK10	11	410	0.027
DLG4	11	410	0.027
DLG2	11	410	0.027
VPS35L	11	410	0.027
ZBTB49	11	410	0.027
CCDC141	11	410	0.027
SLU7	11	410	0.027
ANKRD50	11	410	0.027
DCLK2	11	410	0.027
PLVAP	11	410	0.027
DSC3	11	410	0.027
OR6N1	11	410	0.027
TRIM51	11	410	0.027
PAXBP1	11	410	0.027
PRUNE1	11	410	0.027
ZNF607	11	410	0.027
POSTN	11	410	0.027
HEXIM1	11	410	0.027
MASTL	11	410	0.027
MDGA2	11	410	0.027
BNIP5	11	410	0.027
FAM71A	11	410	0.027
ARFGEF3	11	410	0.027
PLK4	11	410	0.027
POLN	11	410	0.027
PCDHGA4	11	410	0.027
PCDHGA2	11	410	0.027
OR4N2	11	410	0.027
PCDHB14	11	410	0.027
PCDHB12	11	410	0.027
MTMR4	11	410	0.027
RBM17	11	410	0.027
TMEM200A	11	410	0.027
KCNH6	11	410	0.027
MAP3K13	11	410	0.027
TRAPPC8	11	410	0.027
NLGN1	11	410	0.027
CEP162	11	410	0.027
SLCO4C1	11	410	0.027
DCLK1	11	410	0.027
ZMYM3	11	410	0.027
ZMYM6	11	410	0.027
ADGRF5	11	410	0.027
LRRFIP2	11	410	0.027
PCDHA8	11	410	0.027
PCDHA6	11	410	0.027
ITCH	11	410	0.027
GPR50	11	410	0.027
STK31	11	410	0.027
RPS6KA5	11	410	0.027
LRFN2	11	410	0.027
ZBTB22	11	410	0.027
PRTG	11	410	0.027
TRPV5	11	410	0.027
ZSWIM5	11	410	0.027
CIP2A	11	410	0.027
PLEKHA4	11	410	0.027
HERC6	11	410	0.027
CACHD1	11	410	0.027
FBXO34	11	410	0.027
USP37	11	410	0.027
KIF6	11	410	0.027
CD163	11	410	0.027
KCNT1	11	410	0.027
YLPM1	11	410	0.027
ZNF687	11	410	0.027
PAPOLA	11	410	0.027
BRD8	11	410	0.027
ANO1	11	410	0.027
ANKRD52	11	410	0.027
NCKAP5L	11	410	0.027
MIER1	11	410	0.027
TJP2	11	410	0.027
NRDE2	11	410	0.027
KIF23	11	410	0.027
KIRREL1	11	410	0.027
TDRD3	11	410	0.027
NPEPPS	11	410	0.027
H6PD	11	410	0.027
CDC42BPB	11	410	0.027
AK9	11	410	0.027
KIF20B	11	410	0.027
VCPIP1	11	410	0.027
AKAP12	11	410	0.027
SHPRH	11	410	0.027
USP9Y	11	410	0.027
IRX1	11	410	0.027
BCL9L	11	410	0.027
TTI1	11	410	0.027
UBE3C	11	410	0.027
TGFBR3	11	410	0.027
CDHR1	11	410	0.027
TLR3	11	410	0.027
TLL2	11	410	0.027
DROSHA	11	410	0.027
HAUS3	11	410	0.027
ADAMTS10	11	410	0.027
EFHB	11	410	0.027
ULK2	11	410	0.027
CCDC144A	11	410	0.027
AQR	11	410	0.027
ZNF646	11	410	0.027
ADCY6	11	410	0.027
PARP1	11	410	0.027
CUL2	11	410	0.027
FMN1	11	410	0.027
TNKS2	11	410	0.027
HSP90B1	11	410	0.027
SUPT20H	11	410	0.027
BMP2K	11	410	0.027
MIPOL1	11	410	0.027
DHTKD1	11	410	0.027
CRYBG1	11	410	0.027
ARHGEF11	11	410	0.027
ARHGEF17	11	410	0.027
ELMO1	11	410	0.027
LCMT2	11	410	0.027
CNTNAP1	11	410	0.027
FSTL5	11	410	0.027
TBC1D4	11	410	0.027
HIRA	11	410	0.027
LRIG3	11	410	0.027
YEATS2	11	410	0.027
VAC14	11	410	0.027
PPP1R9A	11	410	0.027
RNF10	11	410	0.027
AMBRA1	11	410	0.027
DCLRE1A	11	410	0.027
GOLGA5	11	410	0.027
INTS8	11	410	0.027
NLRP2	11	410	0.027
MVP	11	410	0.027
CCDC158	11	410	0.027
MFN1	11	410	0.027
NR1D2	11	410	0.027
SMARCAD1	11	410	0.027
INTS13	11	410	0.027
RBM27	11	410	0.027
VCAM1	11	410	0.027
VWA7	11	410	0.027
EZR	11	410	0.027
ACAD10	11	410	0.027
ATP1A2	11	410	0.027
MATN4	11	410	0.027
XDH	11	410	0.027
IPO9	11	410	0.027
NOL6	11	410	0.027
ZNF502	11	410	0.027
MPEG1	11	410	0.027
WWC3	11	410	0.027
SLTM	11	410	0.027
DDX4	11	410	0.027
ATP6V1A	11	410	0.027
HHIPL2	11	410	0.027
TMC5	11	410	0.027
NRP1	11	410	0.027
ATP7B	11	410	0.027
ASAP2	11	410	0.027
EPB41L4B	11	410	0.027
BARD1	11	410	0.027
EIF2B4	11	410	0.027
CENPJ	11	410	0.027
EMILIN3	11	410	0.027
MAST4	11	410	0.027
CLSTN2	11	410	0.027
ANKRD35	11	410	0.027
CFB	11	410	0.027
ZNF75D	11	410	0.027
SCNN1A	11	410	0.027
PCSK6	11	410	0.027
ERBIN	11	410	0.027
PAK3	11	410	0.027
UBN2	11	410	0.027
P3H1	11	410	0.027
STK36	11	410	0.027
GRAMD1C	11	410	0.027
CACNA1S	11	410	0.027
PDE1C	11	410	0.027
SIM1	11	410	0.027
ZNF543	11	410	0.027
KCNH5	11	410	0.027
KIF19	11	410	0.027
CASP1	11	410	0.027
CBLB	11	410	0.027
SLC8A2	11	410	0.027
SLC12A4	11	410	0.027
ZNF483	11	410	0.027
SLIT3	11	410	0.027
PHKB	11	410	0.027
PIK3C2G	11	410	0.027
PIK3CG	11	410	0.027
PI4KA	11	410	0.027
BCAS3	11	410	0.027
CDH19	11	410	0.027
KCTD19	11	410	0.027
CD1D	11	410	0.027
TOR1AIP1	11	410	0.027
CFAP61	11	410	0.027
ZNF546	11	410	0.027
HACL1	11	410	0.027
NOC3L	11	410	0.027
PLCB4	11	410	0.027
LMO7	11	410	0.027
PLXNB1	11	410	0.027
FAM120C	11	410	0.027
TMEM132A	11	410	0.027
ULK4	11	410	0.027
LRIG1	11	410	0.027
ACOT11	11	410	0.027
ZZZ3	11	410	0.027
RPS6KA6	11	410	0.027
PNLDC1	11	410	0.027
PCNX4	11	410	0.027
NOM1	11	410	0.027
POLR2A	11	410	0.027
STAT1	11	410	0.027
MAP4	11	410	0.027
MBD1	11	410	0.027
CDH22	11	410	0.027
PHF20L1	11	410	0.027
CLHC1	11	410	0.027
RFTN2	11	410	0.027
SUPT5H	11	410	0.027
TAF1	11	410	0.027
MAP3K1	11	410	0.027
FBXO43	11	410	0.027
PRKG1	11	410	0.027
PCDH12	11	410	0.027
MAP3K9	11	410	0.027
CDHR5	11	410	0.027
ELOA2	11	410	0.027
TBCD	11	410	0.027
MMS22L	11	410	0.027
PSD	11	410	0.027
MMP16	11	410	0.027
ABCC1	11	410	0.027
HCRTR2	11	410	0.027
UBE3B	11	410	0.027
ZNF829	11	410	0.027
PSMC6	11	410	0.027
PTPN9	11	410	0.027
HNRNPA2B1	11	410	0.027
C10ORF90	11	410	0.027
ZNF107	11	410	0.027
POLK	11	410	0.027
ANAPC5	11	410	0.027
LIMA1	11	410	0.027
MTTP	11	410	0.027
MX1	11	410	0.027
HES1	11	410	0.027
RASGRF2	11	410	0.027
RBL2	11	410	0.027
MYO5A	11	410	0.027
MYO7A	11	410	0.027
HSP90AB1	11	410	0.027
EML1	11	410	0.027
NBN	11	410	0.027
NASP	11	410	0.027
ADGRF1	11	410	0.027
EPHB6	11	410	0.027
EPHA8	11	410	0.027
NF2	11	410	0.027
EVC	11	410	0.027
AGRN	11	410	0.027
NOS2	11	410	0.027
IKBKB	11	410	0.027
IL16	11	410	0.027
FOXM1	10	410	0.024
INPPL1	10	410	0.024
INSR	10	410	0.024
INSRR	10	410	0.024
SLX4IP	10	410	0.024
FOLH1	10	410	0.024
CDH13	10	410	0.024
ITIH1	10	410	0.024
PRDM4	10	410	0.024
HNRNPUL1	10	410	0.024
ANKRD27	10	410	0.024
FNBP1	10	410	0.024
PDZRN3	10	410	0.024
DDX52	10	410	0.024
COL27A1	10	410	0.024
DCAF4L2	10	410	0.024
SPINK5	10	410	0.024
ZNF441	10	410	0.024
ZNF567	10	410	0.024
JAK3	10	410	0.024
JARID2	10	410	0.024
KARS1	10	410	0.024
ADAMTS5	10	410	0.024
KCND2	10	410	0.024
CHGB	10	410	0.024
ZNF615	10	410	0.024
CKMT2	10	410	0.024
CLCN2	10	410	0.024
LETMD1	10	410	0.024
XPO6	10	410	0.024
CHEK2	10	410	0.024
DDX20	10	410	0.024
COG4	10	410	0.024
DNAJC14	10	410	0.024
ABCA2	10	410	0.024
ABCA3	10	410	0.024
PRAM1	10	410	0.024
WDHD1	10	410	0.024
ACLY	10	410	0.024
IL1RAPL1	10	410	0.024
COLGALT2	10	410	0.024
ACP3	10	410	0.024
MAST2	10	410	0.024
FAM161A	10	410	0.024
TNRC6B	10	410	0.024
KPNA1	10	410	0.024
KANK1	10	410	0.024
PHLDB1	10	410	0.024
GANAB	10	410	0.024
FAM120A	10	410	0.024
ITPRID1	10	410	0.024
GABRB3	10	410	0.024
SLC9C1	10	410	0.024
ABCC2	10	410	0.024
PLK3	10	410	0.024
COL9A1	10	410	0.024
HDAC6	10	410	0.024
WDR7	10	410	0.024
ARAP1	10	410	0.024
ATMIN	10	410	0.024
NCAPD3	10	410	0.024
GEMIN5	10	410	0.024
HEATR5A	10	410	0.024
MTUS2	10	410	0.024
MCF2L	10	410	0.024
CLEC16A	10	410	0.024
XPOT	10	410	0.024
ASTN2	10	410	0.024
TMEM131L	10	410	0.024
PSD2	10	410	0.024
ATXN2L	10	410	0.024
ATP13A4	10	410	0.024
SYNRG	10	410	0.024
PLEKHG4	10	410	0.024
INTS7	10	410	0.024
ABI3BP	10	410	0.024
SGIP1	10	410	0.024
GBP1	10	410	0.024
FAM13A	10	410	0.024
ADGRG2	10	410	0.024
NOMO1	10	410	0.024
GPR156	10	410	0.024
ZNF263	10	410	0.024
KCNH3	10	410	0.024
SIRT1	10	410	0.024
CMSS1	10	410	0.024
GPC6	10	410	0.024
PIP5K1C	10	410	0.024
[truncated: 7,414 more rows]
