# Supplementary material for: Exploitation of tumor antigens and construction of immune subtype classifier for mRNA vaccine development in bladder cancer
Source: Front Immunol. 2022 Nov 16;13:1014638. doi: 10.3389/fimmu.2022.1014638 (PMC9769457; doi:10.3389/fimmu.2022.1014638)
Supplement: Supplementary Table 3 — Survival analysis of OS/DFS for overlapping genes. [file Table_3.xlsx]

## Sheet: OS
Gene	HR	HR.95L	HR.95H	P-value (Univariable COX)	P-value (Log-rank test)
SLC6A17	1.33583	1.0578	1.68692	0.015018	0.00688348
ABCA4	1.15903	1.05551	1.2727	0.00199044	0.025418
PCSK9	1.1403	1.05102	1.23717	0.00159893	0.00305369
ZIC2	1.11086	1.01388	1.21713	0.0240921	0.0402937
IGF2BP2	1.10627	1.03082	1.18724	0.00507768	0.0114005
MMP9	1.09352	1.02524	1.16635	0.00657026	0.0170241
TGM1	1.0804	1.00854	1.15738	0.0276667	0.0270971
KLK6	1.07932	1.02307	1.13866	0.00518419	0.000136926

## Sheet: DFS
Gene	HR	HR.95L	HR.95H	P-value (Univariable COX)	P-value (Log-rank test)
SLC6A17	1.31796	1.02246	1.69885	0.0330502	0.00709545
ZIC2	1.12701	1.01572	1.2505	0.0241985	0.0207756
IGF2BP2	1.121	1.03574	1.21328	0.00465484	0.0315575
PCSK9	1.11708	1.01724	1.22671	0.0204597	0.00266816
MMP9	1.09747	1.01974	1.18113	0.0130831	0.0495215
