# Supplementary material for: Exploitation of tumor antigens and construction of immune subtype classifier for mRNA vaccine development in bladder cancer
Source: Front Immunol. 2022 Nov 16;13:1014638. doi: 10.3389/fimmu.2022.1014638 (PMC9769457; doi:10.3389/fimmu.2022.1014638)
Supplement: Supplementary Table 4 — Correlation between potential tumor antigens and APCs or APC markers. [file Table_4.xlsx]

## Sheet: APCs
APCs	Gene	Cor	P-value
B cells naive_CIBERSORT	MMP9	0.0563126	0.0917016
B cells memory_CIBERSORT	MMP9	0.0276765	0.407457
B cell_TIMER	MMP9	-0.0606909	0.0690877
B cell_EPIC	MMP9	0.217424	4.53919e-11
B cell_QUANTISEQ	MMP9	0.225375	8.34929e-12
B lineage_MCPCOUNTER	MMP9	0.263737	9.35913e-16
B-cells_XCELL	MMP9	0.369682	1.83346e-30
Memory B-cells_XCELL	MMP9	0.240773	2.61343e-13
naive B-cells_XCELL	MMP9	0.118171	0.00038713
pro B-cells_XCELL	MMP9	0.238412	4.51654e-13
Activated.B.cellna_ssGSEA	MMP9	0.378447	5.8847e-32
Immature..B.cellna_ssGSEA	MMP9	0.461278	1.62809e-48
Dendritic cells resting_CIBERSORT	MMP9	-0.153904	3.60092e-06
Dendritic cells activated_CIBERSORT	MMP9	-0.0374328	0.262473
Myeloid dendritic cell_TIMER	MMP9	0.508865	2.57687e-60
Myeloid dendritic cell_QUANTISEQ	MMP9	0.0898413	0.00706126
Myeloid dendritic cells_MCPCOUNTER	MMP9	0.263954	8.84863e-16
aDC_XCELL	MMP9	0.582219	1.30637e-82
cDC_XCELL	MMP9	0.381732	1.57838e-32
DC_XCELL	MMP9	0.505601	1.91113e-59
iDC_XCELL	MMP9	0.343269	3.11264e-26
pDC_XCELL	MMP9	0.38636	2.40857e-33
Activated.dendritic.cellna_ssGSEA	MMP9	0.516943	1.64594e-62
Immature.dendritic.cellna_ssGSEA	MMP9	0.201254	1.16584e-09
Plasmacytoid.dendritic.cellna_ssGSEA	MMP9	0.388105	1.17622e-33
Macrophages M0_CIBERSORT	MMP9	0.593699	1.23892e-86
Macrophages M1_CIBERSORT	MMP9	0.182441	3.67468e-08
Macrophages M2_CIBERSORT	MMP9	-0.108729	0.00110092
Macrophage_TIMER	MMP9	0.0801852	0.0162431
Macrophage_EPIC	MMP9	0.546349	5.10764e-71
Macrophage M1_QUANTISEQ	MMP9	0.489156	3.34985e-55
Macrophage M2_QUANTISEQ	MMP9	0.124741	0.000178595
Macrophages_XCELL	MMP9	0.424662	1.27032e-40
Macrophages M1_XCELL	MMP9	0.534514	1.71221e-67
Macrophages M2_XCELL	MMP9	0.00672926	0.840405
Macrophagena_ssGSEA	MMP9	0.368287	3.13897e-30
B cells naive_CIBERSORT	IGF2BP2	-0.0451316	0.176616
B cells memory_CIBERSORT	IGF2BP2	-0.116573	0.000464618
B cell_TIMER	IGF2BP2	-0.200379	1.3793e-09
B cell_EPIC	IGF2BP2	-0.113277	0.000671997
B cell_QUANTISEQ	IGF2BP2	0.0305132	0.361075
B lineage_MCPCOUNTER	IGF2BP2	-0.060816	0.0685156
B-cells_XCELL	IGF2BP2	0.12229	0.000239416
Memory B-cells_XCELL	IGF2BP2	0.0560523	0.0932144
naive B-cells_XCELL	IGF2BP2	0.0739537	0.0266852
pro B-cells_XCELL	IGF2BP2	0.195581	3.42324e-09
Activated.B.cellna_ssGSEA	IGF2BP2	0.111152	0.000848237
Immature..B.cellna_ssGSEA	IGF2BP2	0.199443	1.65003e-09
Dendritic cells resting_CIBERSORT	IGF2BP2	-0.0668958	0.0450596
Dendritic cells activated_CIBERSORT	IGF2BP2	0.00352414	0.916011
Myeloid dendritic cell_TIMER	IGF2BP2	0.2984	6.32679e-20
Myeloid dendritic cell_QUANTISEQ	IGF2BP2	-0.125581	0.000161336
Myeloid dendritic cells_MCPCOUNTER	IGF2BP2	0.0582935	0.0808262
aDC_XCELL	IGF2BP2	0.208755	2.67194e-10
cDC_XCELL	IGF2BP2	0.118253	0.000383516
DC_XCELL	IGF2BP2	0.0921264	0.00573165
iDC_XCELL	IGF2BP2	0.0159666	0.632772
pDC_XCELL	IGF2BP2	0.153435	3.85786e-06
Activated.dendritic.cellna_ssGSEA	IGF2BP2	0.265403	6.08301e-16
Immature.dendritic.cellna_ssGSEA	IGF2BP2	0.154296	3.39828e-06
Plasmacytoid.dendritic.cellna_ssGSEA	IGF2BP2	0.253922	1.11358e-14
Macrophages M0_CIBERSORT	IGF2BP2	0.138945	2.93812e-05
Macrophages M1_CIBERSORT	IGF2BP2	0.112447	0.000736363
Macrophages M2_CIBERSORT	IGF2BP2	-0.0105715	0.751729
Macrophage_TIMER	IGF2BP2	0.0891246	0.00753188
Macrophage_EPIC	IGF2BP2	0.269568	2.04495e-16
Macrophage M1_QUANTISEQ	IGF2BP2	0.390333	4.68099e-34
Macrophage M2_QUANTISEQ	IGF2BP2	-0.109687	0.000993675
Macrophages_XCELL	IGF2BP2	0.193109	5.41909e-09
Macrophages M1_XCELL	IGF2BP2	0.262822	1.18427e-15
Macrophages M2_XCELL	IGF2BP2	-0.10665	0.00137125
Macrophagena_ssGSEA	IGF2BP2	0.183519	3.04402e-08
B cells naive_CIBERSORT	SLC6A17	-0.0172529	0.605624
B cells memory_CIBERSORT	SLC6A17	-0.0559591	0.0937611
B cell_TIMER	SLC6A17	-0.0795948	0.0170488
B cell_EPIC	SLC6A17	-0.0314419	0.346639
B cell_QUANTISEQ	SLC6A17	-0.0350763	0.293728
B lineage_MCPCOUNTER	SLC6A17	-0.0160264	0.631499
B-cells_XCELL	SLC6A17	-0.0113785	0.733472
Memory B-cells_XCELL	SLC6A17	0.0049968	0.881136
naive B-cells_XCELL	SLC6A17	0.0471947	0.157631
pro B-cells_XCELL	SLC6A17	0.107346	0.00127461
Activated.B.cellna_ssGSEA	SLC6A17	0.00683264	0.837987
Immature..B.cellna_ssGSEA	SLC6A17	-0.00585562	0.860899
Dendritic cells resting_CIBERSORT	SLC6A17	-0.0752845	0.0240654
Dendritic cells activated_CIBERSORT	SLC6A17	0.0134293	0.687766
Myeloid dendritic cell_TIMER	SLC6A17	0.0541438	0.104924
Myeloid dendritic cell_QUANTISEQ	SLC6A17	0.004909	0.883209
Myeloid dendritic cells_MCPCOUNTER	SLC6A17	0.00111263	0.973439
aDC_XCELL	SLC6A17	0.0424247	0.20404
cDC_XCELL	SLC6A17	-0.00356925	0.91494
DC_XCELL	SLC6A17	-0.0144625	0.665152
iDC_XCELL	SLC6A17	-0.0283233	0.396582
pDC_XCELL	SLC6A17	0.0463884	0.164858
Activated.dendritic.cellna_ssGSEA	SLC6A17	0.0557101	0.0952333
Immature.dendritic.cellna_ssGSEA	SLC6A17	-0.00354792	0.915446
Plasmacytoid.dendritic.cellna_ssGSEA	SLC6A17	0.0779957	0.0194093
Macrophages M0_CIBERSORT	SLC6A17	0.142059	1.93048e-05
Macrophages M1_CIBERSORT	SLC6A17	0.0315507	0.344971
Macrophages M2_CIBERSORT	SLC6A17	-0.0355615	0.287097
Macrophage_TIMER	SLC6A17	0.0560034	0.0935008
Macrophage_EPIC	SLC6A17	0.0607796	0.0686818
Macrophage M1_QUANTISEQ	SLC6A17	0.170361	2.81219e-07
Macrophage M2_QUANTISEQ	SLC6A17	-0.0918563	0.00587608
Macrophages_XCELL	SLC6A17	0.0818641	0.0141318
Macrophages M1_XCELL	SLC6A17	0.0726236	0.0295456
Macrophages M2_XCELL	SLC6A17	0.0951719	0.00431056
Macrophagena_ssGSEA	SLC6A17	0.0345436	0.301126
B cells naive_CIBERSORT	ZIC2	-0.0988984	0.00300914
B cells memory_CIBERSORT	ZIC2	-0.0342323	0.305505
B cell_TIMER	ZIC2	-0.0793203	0.0174352
B cell_EPIC	ZIC2	-0.109447	0.00101955
B cell_QUANTISEQ	ZIC2	-0.0560557	0.0931948
B lineage_MCPCOUNTER	ZIC2	-0.0690063	0.0386897
B-cells_XCELL	ZIC2	0.0120531	0.718322
Memory B-cells_XCELL	ZIC2	-0.0330644	0.322311
naive B-cells_XCELL	ZIC2	-0.0223548	0.503464
pro B-cells_XCELL	ZIC2	0.163473	8.43272e-07
Activated.B.cellna_ssGSEA	ZIC2	-0.0492546	0.140257
Immature..B.cellna_ssGSEA	ZIC2	0.0481137	0.149689
Dendritic cells resting_CIBERSORT	ZIC2	0.0982151	0.00321701
Dendritic cells activated_CIBERSORT	ZIC2	0.0715116	0.0321355
Myeloid dendritic cell_TIMER	ZIC2	0.0721195	0.0306965
Myeloid dendritic cell_QUANTISEQ	ZIC2	-0.0203928	0.541652
Myeloid dendritic cells_MCPCOUNTER	ZIC2	0.058995	0.0772351
aDC_XCELL	ZIC2	0.115643	0.000516087
cDC_XCELL	ZIC2	0.0507775	0.128387
DC_XCELL	ZIC2	0.0675522	0.04299
iDC_XCELL	ZIC2	-0.0486254	0.1454
pDC_XCELL	ZIC2	0.108166	0.00116884
Activated.dendritic.cellna_ssGSEA	ZIC2	0.135342	4.72497e-05
Immature.dendritic.cellna_ssGSEA	ZIC2	0.0547694	0.100963
Plasmacytoid.dendritic.cellna_ssGSEA	ZIC2	0.0497925	0.135972
Macrophages M0_CIBERSORT	ZIC2	0.115252	0.000539264
Macrophages M1_CIBERSORT	ZIC2	0.102529	0.00209594
Macrophages M2_CIBERSORT	ZIC2	-0.109609	0.00100204
Macrophage_TIMER	ZIC2	-0.0175777	0.598851
Macrophage_EPIC	ZIC2	0.11089	0.000872743
Macrophage M1_QUANTISEQ	ZIC2	0.115755	0.000509627
Macrophage M2_QUANTISEQ	ZIC2	-0.125947	0.000154312
Macrophages_XCELL	ZIC2	-0.0157475	0.637447
Macrophages M1_XCELL	ZIC2	0.0549273	0.0999831
Macrophages M2_XCELL	ZIC2	-0.167159	4.71182e-07
Macrophagena_ssGSEA	ZIC2	-0.0970299	0.00360873
B cells naive_CIBERSORT	PCSK9	-0.0133602	0.689289
B cells memory_CIBERSORT	PCSK9	-0.10869	0.00110547
B cell_TIMER	PCSK9	-0.128995	0.000106024
B cell_EPIC	PCSK9	-0.0940786	0.00477915
B cell_QUANTISEQ	PCSK9	0.0320763	0.336992
B lineage_MCPCOUNTER	PCSK9	-0.0356524	0.285866
B-cells_XCELL	PCSK9	0.0641502	0.0546474
Memory B-cells_XCELL	PCSK9	0.0585875	0.0793052
naive B-cells_XCELL	PCSK9	0.0793113	0.017448
pro B-cells_XCELL	PCSK9	0.206337	4.32265e-10
Activated.B.cellna_ssGSEA	PCSK9	-0.0175808	0.598787
Immature..B.cellna_ssGSEA	PCSK9	0.0775559	0.0201065
Dendritic cells resting_CIBERSORT	PCSK9	-0.0186809	0.576111
Dendritic cells activated_CIBERSORT	PCSK9	-0.00832976	0.803151
Myeloid dendritic cell_TIMER	PCSK9	0.150451	5.95332e-06
Myeloid dendritic cell_QUANTISEQ	PCSK9	-0.0490326	0.142055
Myeloid dendritic cells_MCPCOUNTER	PCSK9	0.0654773	0.0498197
aDC_XCELL	PCSK9	0.0816771	0.0143544
cDC_XCELL	PCSK9	0.0483364	0.147811
DC_XCELL	PCSK9	0.0298491	0.371627
iDC_XCELL	PCSK9	0.00607675	0.855702
pDC_XCELL	PCSK9	0.156173	2.5721e-06
Activated.dendritic.cellna_ssGSEA	PCSK9	0.136622	3.99667e-05
Immature.dendritic.cellna_ssGSEA	PCSK9	0.0882699	0.00812968
Plasmacytoid.dendritic.cellna_ssGSEA	PCSK9	0.100763	0.00250277
Macrophages M0_CIBERSORT	PCSK9	0.144841	1.31647e-05
Macrophages M1_CIBERSORT	PCSK9	0.0565609	0.0902776
Macrophages M2_CIBERSORT	PCSK9	-0.0427187	0.200919
Macrophage_TIMER	PCSK9	0.105822	0.00149503
Macrophage_EPIC	PCSK9	0.161609	1.12631e-06
Macrophage M1_QUANTISEQ	PCSK9	0.286539	1.97039e-18
Macrophage M2_QUANTISEQ	PCSK9	-0.0196455	0.556569
Macrophages_XCELL	PCSK9	0.145563	1.19054e-05
Macrophages M1_XCELL	PCSK9	0.171171	2.46433e-07
Macrophages M2_XCELL	PCSK9	0.0636895	0.056412
Macrophagena_ssGSEA	PCSK9	0.0732624	0.0281406

## Sheet: markers of APCs
Markers	Gene	Cor	P-value
CD80	MMP9	0.573223	2.34689e-121
CD40	MMP9	0.155336	6.61259e-09
CD86	MMP9	0.656111	1.14739e-170
CD19	MMP9	0.429988	3.35354e-63
CD27	MMP9	0.55324	1.79036e-111
CD68	MMP9	0.396922	2.70966e-53
CD163	MMP9	0.65876	1.66877e-172
ImmuneScore	MMP9	0.700986	1.55015e-204
CD80	IGF2BP2	0.264037	1.91785e-23
CD40	IGF2BP2	0.0286748	0.287114
CD86	IGF2BP2	0.266584	6.97627e-24
CD19	IGF2BP2	0.0505367	0.060538
CD27	IGF2BP2	0.135923	4.01395e-07
CD68	IGF2BP2	0.249539	4.92161e-21
CD163	IGF2BP2	0.28326	7.06978e-27
ImmuneScore	IGF2BP2	0.227629	1.11899e-17
CD80	SLC6A17	0.172745	1.04692e-10
CD40	SLC6A17	-0.0195839	0.467275
CD86	SLC6A17	0.029297	0.276779
CD19	SLC6A17	-0.000276978	0.991798
CD27	SLC6A17	-0.0302129	0.262034
CD68	SLC6A17	0.0650756	0.0156137
CD163	SLC6A17	0.0419013	0.119747
ImmuneScore	SLC6A17	0.0269789	0.316587
CD80	ZIC2	0.155868	5.86369e-09
CD40	ZIC2	-0.146663	4.42535e-08
CD86	ZIC2	0.0630945	0.0190747
CD19	ZIC2	-0.0220868	0.412304
CD27	ZIC2	0.0160824	0.550554
CD68	ZIC2	0.0138261	0.607829
CD163	ZIC2	0.0777908	0.0038333
ImmuneScore	ZIC2	0.0139506	0.6046
CD80	PCSK9	0.199569	7.30084e-14
CD40	PCSK9	-0.063194	0.018886
CD86	PCSK9	0.172147	1.21627e-10
CD19	PCSK9	0.0306066	0.255865
CD27	PCSK9	0.0191272	0.477725
CD68	PCSK9	0.0881648	0.00104325
CD163	PCSK9	0.172665	1.06834e-10
ImmuneScore	PCSK9	0.0938812	0.000479262
