# Supplementary material for: Exploitation of tumor antigens and construction of immune subtype classifier for mRNA vaccine development in bladder cancer
Source: Front Immunol. 2022 Nov 16;13:1014638. doi: 10.3389/fimmu.2022.1014638 (PMC9769457; doi:10.3389/fimmu.2022.1014638)
Supplement: Supplementary Table 5 — Fisher’s test of different age, sex, race category, T stage, N stage, M stage, neoplasm histologic grade, and pathological stage in three subtypes in the TCGA cohort. [file Table_5.xlsx]

## Sheet: Sheet1
Variable	Cluster	Total	C1	C2	C3	Pvalue
Age	<=65	161(39.85%)	33(34.38%)	46(37.7%)	82(44.09%)	0.2433
Age	>65	243(60.15%)	63(65.62%)	76(62.3%)	104(55.91%)
M_stage	M0	195(48.27%)	29(30.21%)	50(40.98%)	116(62.37%)	<0.05
M_stage	M1	11(2.72%)	4(4.17%)	3(2.46%)	4(2.15%)
M_stage	MX	198(49.01%)	63(65.62%)	69(56.56%)	66(35.48%)
N_stage	N0	235(58.75%)	47(48.96%)	68(56.67%)	120(65.22%)	<0.05
N_stage	N1	46(11.5%)	12(12.5%)	21(17.5%)	13(7.07%)
N_stage	N2	75(18.75%)	31(32.29%)	19(15.83%)	25(13.59%)
N_stage	N3	8(2%)	1(1.04%)	3(2.5%)	4(2.17%)
N_stage	NX	36(9%)	5(5.21%)	9(7.5%)	22(11.96%)
Pathological_Stage	Stage I	2(0.5%)	0(0%)	0(0%)	2(1.08%)	<0.05
Pathological_Stage	Stage II	128(31.76%)	12(12.5%)	33(27.05%)	83(44.86%)
Pathological_Stage	Stage III	140(34.74%)	40(41.67%)	45(36.89%)	55(29.73%)
Pathological_Stage	Stage IV	133(33%)	44(45.83%)	44(36.07%)	45(24.32%)
T_stage	T0	1(0.27%)	0(0%)	0(0%)	1(0.6%)	<0.05
T_stage	T1	3(0.8%)	0(0%)	1(0.88%)	2(1.2%)
T_stage	T2	118(31.55%)	14(14.74%)	28(24.78%)	76(45.78%)
T_stage	T3	194(51.87%)	65(68.42%)	63(55.75%)	66(39.76%)
T_stage	T4	58(15.51%)	16(16.84%)	21(18.58%)	21(12.65%)
Neoplasm Histologic Grade	High Grade	380(94.76%)	95(100%)	121(99.18%)	164(89.13%)	<0.05
Neoplasm Histologic Grade	Low Grade	21(5.24%)	0(0%)	1(0.82%)	20(10.87%)
Race Category	ASIAN	43(11.11%)	2(2.08%)	4(3.51%)	37(20.9%)	<0.05
Race Category	BLACK OR AFRICAN AMERICAN	23(5.94%)	2(2.08%)	11(9.65%)	10(5.65%)
Race Category	WHITE	321(82.95%)	92(95.83%)	99(86.84%)	130(73.45%)
Sex	Female	106(26.24%)	26(27.08%)	36(29.51%)	44(23.66%)	0.5091
Sex	Male	298(73.76%)	70(72.92%)	86(70.49%)	142(76.34%)
