# Supplementary material for: Exploitation of tumor antigens and construction of immune subtype classifier for mRNA vaccine development in bladder cancer
Source: Front Immunol. 2022 Nov 16;13:1014638. doi: 10.3389/fimmu.2022.1014638 (PMC9769457; doi:10.3389/fimmu.2022.1014638)
Supplement: Supplementary Table 6 — Differential gene mutation in the three subtypes. [file Table_6.xlsx]

## Sheet: Sheet1
Gene	Mutation	Total	C1	C2	C3	Pvalue
FAT4	Mutation	50(12.29%)	10(10.53%)	21(16.94%)	19(10.11%)	0.1662
FAT4	Wild	357(87.71%)	85(89.47%)	103(83.06%)	169(89.89%)
FLG	Mutation	52(12.78%)	9(9.47%)	21(16.94%)	22(11.7%)	0.2177
FLG	Wild	355(87.22%)	86(90.53%)	103(83.06%)	166(88.3%)
ATM	Mutation	48(11.79%)	8(8.42%)	15(12.1%)	25(13.3%)	0.4822
ATM	Wild	359(88.21%)	87(91.58%)	109(87.9%)	163(86.7%)
RYR2	Mutation	57(14%)	11(11.58%)	12(9.68%)	34(18.09%)	0.0824
RYR2	Wild	350(86%)	84(88.42%)	112(90.32%)	154(81.91%)
MUC16	Mutation	97(23.83%)	19(20%)	29(23.39%)	49(26.06%)	0.5226
MUC16	Wild	310(76.17%)	76(80%)	95(76.61%)	139(73.94%)
RB1	Mutation	59(14.5%)	13(13.68%)	27(21.77%)	19(10.11%)	0.016
RB1	Wild	348(85.5%)	82(86.32%)	97(78.23%)	169(89.89%)
MACF1	Mutation	55(13.51%)	11(11.58%)	16(12.9%)	28(14.89%)	0.7225
MACF1	Wild	352(86.49%)	84(88.42%)	108(87.1%)	160(85.11%)
SYNE1	Mutation	72(17.69%)	14(14.74%)	20(16.13%)	38(20.21%)	0.4497
SYNE1	Wild	335(82.31%)	81(85.26%)	104(83.87%)	150(79.79%)
OBSCN	Mutation	47(11.55%)	7(7.37%)	10(8.06%)	30(15.96%)	0.0355
OBSCN	Wild	360(88.45%)	88(92.63%)	114(91.94%)	158(84.04%)
TP53	Mutation	189(46.44%)	38(40%)	77(62.1%)	74(39.36%)	0.0002
TP53	Wild	218(53.56%)	57(60%)	47(37.9%)	114(60.64%)
HMCN1	Mutation	58(14.25%)	12(12.63%)	17(13.71%)	29(15.43%)	0.8002
HMCN1	Wild	349(85.75%)	83(87.37%)	107(86.29%)	159(84.57%)
PIK3CA	Mutation	83(20.39%)	16(16.84%)	27(21.77%)	40(21.28%)	0.6145
PIK3CA	Wild	324(79.61%)	79(83.16%)	97(78.23%)	148(78.72%)
STAG2	Mutation	49(12.04%)	9(9.47%)	14(11.29%)	26(13.83%)	0.5419
STAG2	Wild	358(87.96%)	86(90.53%)	110(88.71%)	162(86.17%)
KMT2C	Mutation	58(14.25%)	10(10.53%)	20(16.13%)	28(14.89%)	0.4724
KMT2C	Wild	349(85.75%)	85(89.47%)	104(83.87%)	160(85.11%)
TTN	Mutation	160(39.31%)	31(32.63%)	54(43.55%)	75(39.89%)	0.2546
TTN	Wild	247(60.69%)	64(67.37%)	70(56.45%)	113(60.11%)
KDM6A	Mutation	89(21.87%)	10(10.53%)	26(20.97%)	53(28.19%)	0.003
KDM6A	Wild	318(78.13%)	85(89.47%)	98(79.03%)	135(71.81%)
EP300	Mutation	54(13.27%)	9(9.47%)	21(16.94%)	24(12.77%)	0.262
EP300	Wild	353(86.73%)	86(90.53%)	103(83.06%)	164(87.23%)
ARID1A	Mutation	97(23.83%)	24(25.26%)	27(21.77%)	46(24.47%)	0.8032
ARID1A	Wild	310(76.17%)	71(74.74%)	97(78.23%)	142(75.53%)
FGFR3	Mutation	57(14%)	4(4.21%)	9(7.26%)	44(23.4%)	0
FGFR3	Wild	350(86%)	91(95.79%)	115(92.74%)	144(76.6%)
KMT2D	Mutation	102(25.06%)	19(20%)	35(28.23%)	48(25.53%)	0.3717
KMT2D	Wild	305(74.94%)	76(80%)	89(71.77%)	140(74.47%)
