# Supplementary material for: Exploitation of tumor antigens and construction of immune subtype classifier for mRNA vaccine development in bladder cancer
Source: Front Immunol. 2022 Nov 16;13:1014638. doi: 10.3389/fimmu.2022.1014638 (PMC9769457; doi:10.3389/fimmu.2022.1014638)
Supplement: Supplementary Table 7 — Differential expression of immune-related genes in three subtypes. [file Table_7.xlsx]

## Sheet: C2-C1
Gene	logFC	AveExpr	P.Value	adj.P.Val
DES	-5.68334	5.02456	9.35835e-46	6.70546e-44
CCL21	-3.46609	3.33682	2.59008e-32	6.18617e-31
MMP9	-3.15325	4.37858	2.97112e-36	1.04179e-34
TNC	-3.13398	4.20384	3.71017e-51	4.07624e-49
IGHG1	-3.13017	7.51347	1.82949e-15	1.28846e-14
IGHM	-2.98877	4.86419	6.74057e-18	5.69665e-17
CTGF	-2.92998	6.50712	2.62722e-47	2.27877e-45
IGKV3-20	-2.91644	6.19365	8.8915e-15	5.76897e-14
IGKV4-1	-2.90634	5.49454	9.76208e-16	7.02529e-15
GREM1	-2.86259	2.63646	7.15568e-45	4.91357e-43
TPM2	-2.83493	6.52829	3.33585e-59	7.85354e-57
IGHG3	-2.81724	5.93108	3.39851e-15	2.29539e-14
CCL19	-2.81691	3.0326	1.19141e-24	1.62268e-23
CXCL12	-2.80062	2.99832	1.34441e-54	2.01417e-52
ANXA6	-2.76485	4.93905	2.99522e-71	2.46806e-68
IGHV4-39	-2.76182	4.68221	3.04961e-15	2.06822e-14
IGHG4	-2.76134	5.97443	3.6075e-13	1.98172e-12
IGKC	-2.74184	7.95716	3.00706e-13	1.66856e-12
IGLV3-21	-2.73884	5.0173	5.37407e-13	2.85692e-12
IGLV2-14	-2.7212	5.07752	7.54893e-15	4.93676e-14
FCGR3A	-2.70815	4.50683	7.18553e-34	1.97362e-32
IGKV1-5	-2.68793	5.43842	1.2758e-13	7.45575e-13
IGHV1-18	-2.64488	4.64424	4.23196e-14	2.5361e-13
PTGDS	-2.63351	4.03434	1.38225e-29	2.81228e-28
IGHG2	-2.60472	7.22489	1.05881e-12	5.369e-12
IGHV3-23	-2.60056	5.17024	2.82804e-13	1.58524e-12
TGFB3	-2.59173	3.21712	8.83039e-75	1.45525e-71
IGKV3-11	-2.58888	5.32322	1.34109e-13	7.7835e-13
CD14	-2.58629	5.70174	1.96623e-41	9.53044e-40
IGLC2	-2.5738	7.14721	4.84713e-13	2.59353e-12
IGHV3-30	-2.56742	4.03984	1.8391e-15	1.28972e-14
IGLV3-25	-2.56152	4.72314	1.79566e-12	8.65275e-12
FGF7	-2.55411	1.6438	2.4711e-63	8.14473e-61
COLEC12	-2.55334	1.89722	3.06832e-62	8.42765e-60
IGHV5-51	-2.54572	4.77244	2.96023e-13	1.65372e-12
IGLC3	-2.54554	6.42	4.02661e-12	1.83819e-11
IGLV1-40	-2.54213	5.09472	8.2152e-13	4.23083e-12
ELN	-2.51885	3.27451	2.74025e-40	1.22052e-38
CCL18	-2.49606	3.90837	2.68046e-20	2.71006e-19
IGKV3-15	-2.4809	4.43347	3.93398e-14	2.37076e-13
IGLV2-23	-2.47904	4.58035	4.06153e-13	2.20499e-12
VIM	-2.47831	7.38326	2.37954e-58	4.90186e-56
CYR61	-2.47456	6.80445	2.97849e-42	1.5834e-40
IGLV1-44	-2.46181	4.3693	9.8562e-13	5.01832e-12
PDGFRB	-2.44584	4.64245	1.63114e-57	2.98679e-55
CSF1R	-2.42875	3.68964	4.27089e-42	2.19951e-40
NRP2	-2.42181	2.73696	5.32339e-69	2.92432e-66
CTSG	-2.4159	1.40734	1.6965e-51	2.15065e-49
IGHV4-34	-2.38646	3.79914	2.34102e-14	1.47068e-13
FGFR1	-2.38523	2.7376	1.30121e-56	2.1444e-54
IGHA1	-2.3819	8.06819	1.1256e-10	4.4272e-10
ITGB2	-2.35827	3.86749	1.74272e-35	5.63138e-34
TYROBP	-2.35585	6.01179	2.61837e-36	9.38059e-35
C3	-2.34794	5.53242	3.85825e-20	3.85357e-19
ANGPTL2	-2.34207	4.55459	3.13515e-47	2.58336e-45
FCER1G	-2.33069	5.45603	3.6392e-34	1.03403e-32
IGLV1-47	-2.32834	4.26936	1.63919e-12	7.99228e-12
IGHV3-15	-2.31919	3.98962	8.70917e-13	4.45736e-12
CCL11	-2.31255	3.08875	2.88268e-26	4.35841e-25
INHBA	-2.30174	3.14936	1.36295e-34	4.238e-33
OGN	-2.28579	1.04508	1.83345e-54	2.51794e-52
CYBB	-2.27049	3.488	6.94549e-32	1.61214e-30
IGKV1-9	-2.26998	3.71719	1.73657e-12	8.41726e-12
LYZ	-2.26612	5.78055	6.65112e-18	5.65002e-17
IGHV3-21	-2.26499	3.89459	3.93562e-12	1.80164e-11
IGLV2-11	-2.26423	4.13263	3.4293e-12	1.58305e-11
C3AR1	-2.24546	2.96614	3.11976e-39	1.28534e-37
IGLV6-57	-2.23998	3.71404	3.68569e-12	1.69665e-11
THBS1	-2.23817	5.95829	6.64188e-36	2.28038e-34
IGLV3-19	-2.23634	4.86174	8.88507e-10	3.11545e-09
IGHV4-59	-2.22187	3.91296	7.31708e-12	3.27678e-11
IGHV3-11	-2.22147	3.56933	1.31581e-12	6.47299e-12
IGHV3-33	-2.21379	3.4469	4.35993e-13	2.34045e-12
IGHV1-24	-2.21009	3.35699	2.86229e-12	1.34389e-11
IGLV3-1	-2.20051	4.0647	3.29624e-11	1.38931e-10
SPP1	-2.1749	6.24838	6.67092e-17	5.26013e-16
CLEC11A	-2.13225	4.29263	2.60239e-44	1.64952e-42
CCL2	-2.12609	4.21673	2.4916e-28	4.39728e-27
IGLV1-51	-2.11789	4.86441	1.73645e-11	7.55058e-11
IGLV3-10	-2.11534	3.44304	1.39279e-10	5.37546e-10
IGHV3-49	-2.11481	2.99291	2.46735e-12	1.16845e-11
IGHV1-2	-2.10446	3.46437	1.30362e-10	5.0431e-10
FPR1	-2.1029	2.30378	3.65866e-38	1.43559e-36
CXCL9	-2.10273	3.99703	5.87552e-13	3.0642e-12
CXCL13	-2.09472	3.57368	2.22208e-13	1.26276e-12
A2M	-2.08311	7.01799	5.0526e-44	2.97382e-42
IGLV2-8	-2.06623	3.10375	8.59131e-13	4.41074e-12
ICAM1	-2.04721	4.74052	1.16955e-26	1.85329e-25
IL6	-2.04359	2.40999	2.04729e-21	2.27968e-20
IGHV1-69	-2.03666	2.39423	2.60662e-13	1.47073e-12
IGLV3-9	-2.0333	2.41847	7.00095e-14	4.13533e-13
VCAM1	-2.02585	2.94297	8.96769e-33	2.23921e-31
C5AR1	-2.02374	3.1879	7.33784e-41	3.3591e-39
IGKV1-17	-2.0228	3.32101	8.31033e-11	3.30807e-10
HLA-DPB1	-2.01093	6.63202	6.86607e-22	7.96851e-21
OSMR	-1.99432	3.91337	1.02835e-35	3.38944e-34
IGLV4-69	-1.99091	3.29958	4.27735e-10	1.55953e-09
HLA-DPA1	-1.98474	5.56676	1.37967e-18	1.23571e-17
IGLV8-61	-1.96837	2.63657	5.68585e-13	2.98417e-12
IGHJ3	-1.96601	2.96139	1.11236e-11	4.88847e-11
IGHV1-46	-1.95667	3.27106	3.9411e-11	1.636e-10
HCK	-1.95237	3.16787	1.58554e-31	3.57942e-30
EDNRA	-1.95161	2.68685	1.97776e-51	2.32811e-49
PDGFC	-1.94749	2.67301	3.44724e-46	2.5823e-44
CD209	-1.94638	1.87466	1.55717e-34	4.75226e-33
HLA-DQA1	-1.94369	4.19187	7.31444e-18	6.08798e-17
HLA-DRA	-1.94062	9.16973	1.28074e-16	9.90917e-16
IGHV4-31	-1.93949	2.99899	2.23947e-11	9.58609e-11
IGKV1-16	-1.92865	3.33991	2.98647e-10	1.11351e-09
IL7R	-1.92236	2.60769	1.98686e-28	3.59819e-27
PLA2G2A	-1.92056	4.5581	4.81156e-09	1.54872e-08
CD79A	-1.89728	2.67348	4.2984e-15	2.89133e-14
IGKV1-6	-1.89125	3.194	1.4118e-10	5.43608e-10
HLA-DRB1	-1.888	8.63797	2.29329e-16	1.72572e-15
TRAC	-1.87459	3.88415	1.71733e-20	1.75786e-19
IGHV2-70	-1.86546	2.19404	2.61047e-12	1.23268e-11
NGFR	-1.85121	1.92285	7.01664e-22	8.08631e-21
APLNR	-1.8471	3.26119	1.80827e-35	5.73081e-34
PDGFRL	-1.84688	2.48459	3.03342e-30	6.49232e-29
LTBP2	-1.8411	4.36503	9.70182e-32	2.22064e-30
SLIT2	-1.82799	1.1959	9.73106e-64	4.0092e-61
CCL13	-1.82786	2.84295	8.63935e-18	7.1546e-17
PDGFRA	-1.82683	2.54388	3.43642e-38	1.38127e-36
RBP1	-1.8258	3.40109	1.14664e-21	1.30321e-20
MSR1	-1.82246	2.2734	7.46272e-36	2.50991e-34
IGKV1-27	-1.81961	2.98909	1.77107e-10	6.75631e-10
HLA-DRB5	-1.81479	6.79555	1.53431e-13	8.84109e-13
LTF	-1.80183	1.85764	1.72865e-11	7.53653e-11
ANGPTL1	-1.80122	1.03317	7.28223e-44	4.13832e-42
IL32	-1.79776	4.87729	1.34355e-20	1.38386e-19
CMKLR1	-1.79175	1.98183	2.39734e-33	6.27114e-32
FAM19A5	-1.7902	1.66989	9.60656e-45	6.33264e-43
HLA-DQB1	-1.78854	5.06839	8.5866e-16	6.2338e-15
IGKV3D-20	-1.78037	2.2352	1.17984e-12	5.92799e-12
CXCR4	-1.75813	5.1666	2.22139e-29	4.41067e-28
CCL5	-1.74802	5.36535	7.61103e-13	3.93197e-12
IL10RA	-1.74536	2.48389	1.85828e-31	4.13843e-30
CMA1	-1.73714	0.788853	4.40377e-41	2.07355e-39
APOD	-1.72691	4.04675	3.22872e-10	1.19304e-09
PTPRC	-1.71741	2.57857	2.11732e-22	2.56569e-21
IGHV2-26	-1.7121	2.23134	3.56902e-10	1.31289e-09
HLA-DQA2	-1.7057	3.8725	4.75103e-11	1.94769e-10
CSF2RB	-1.6986	2.5363	1.06657e-26	1.70651e-25
PTX3	-1.69612	1.76192	2.8322e-19	2.66712e-18
LRP1	-1.69295	4.86032	2.36758e-39	1.00045e-37
SECTM1	-1.6839	3.97718	1.4065e-15	9.99102e-15
SAA1	-1.6706	3.73592	4.55763e-08	1.32003e-07
HCST	-1.66898	3.52809	6.05111e-23	7.67095e-22
CSF2RA	-1.65909	2.20838	1.11777e-27	1.87969e-26
RARRES3	-1.6514	5.81705	3.19178e-11	1.34873e-10
MARCO	-1.64652	2.00319	5.63853e-15	3.72437e-14
OLR1	-1.64251	3.09426	6.87455e-12	3.08699e-11
CD48	-1.63697	2.41621	9.53801e-22	1.09157e-20
IGHV3-74	-1.63468	3.58548	4.57532e-10	1.66082e-09
IGHV3-48	-1.63191	2.41983	5.17219e-10	1.86109e-09
CSF1	-1.62031	4.02025	2.51604e-26	3.83929e-25
AKT3	-1.61347	2.58805	6.73369e-32	1.5853e-30
SDC2	-1.61268	4.3036	8.56832e-25	1.17672e-23
CXCL10	-1.60927	5.09068	3.94537e-08	1.15283e-07
HLA-DMB	-1.60576	3.66964	1.50316e-18	1.33183e-17
CD4	-1.59856	4.0841	3.34995e-24	4.41658e-23
CD86	-1.59465	2.70188	9.10395e-29	1.74457e-27
IGKV2D-29	-1.5943	2.09934	7.62327e-10	2.69595e-09
TNFSF4	-1.59191	1.52982	6.36624e-42	3.17926e-40
LTB	-1.59184	3.44348	2.94683e-18	2.56951e-17
PLXNC1	-1.59023	2.01232	1.07459e-49	1.10683e-47
IGLV1-36	-1.58072	1.98957	1.12588e-09	3.89801e-09
IGHV3-53	-1.5793	2.21367	2.07433e-11	8.90235e-11
IL2RA	-1.57432	2.05676	5.04748e-24	6.5498e-23
CD79B	-1.57074	2.1216	1.88757e-21	2.13062e-20
CSRP1	-1.56481	5.86213	5.57258e-47	4.37315e-45
IGLV7-43	-1.56198	2.28415	1.10008e-09	3.81671e-09
CCR1	-1.56001	2.73071	6.35377e-23	7.93258e-22
IGHV4-28	-1.55821	2.04649	8.24107e-12	3.66072e-11
IGLV7-46	-1.55705	2.46778	2.0654e-09	6.89023e-09
IGKV2-24	-1.5418	2.59943	4.16699e-08	1.21115e-07
PLAUR	-1.54177	4.65951	8.36576e-28	1.42132e-26
IL2RG	-1.53822	3.9981	5.49127e-14	3.25526e-13
S100B	-1.53516	2.40656	8.14784e-21	8.663e-20
TRBV28	-1.53381	2.8935	2.97558e-16	2.22898e-15
IGHJ2	-1.52988	2.12975	1.23797e-09	4.25036e-09
IGHD	-1.52372	1.98474	6.23605e-09	1.99942e-08
SCT	-1.51654	1.56001	8.70941e-23	1.07113e-21
F2R	-1.51174	4.03841	3.0483e-28	5.23291e-27
PTN	-1.50789	4.69979	6.0945e-06	1.39885e-05
IFITM1	-1.50315	7.20883	2.61048e-14	1.60525e-13
SCG2	-1.50203	1.19726	1.20487e-26	1.89108e-25
HLA-DOA	-1.49575	3.46074	1.88031e-13	1.07223e-12
S1PR1	-1.49059	3.33079	1.52363e-33	4.11629e-32
RBP7	-1.48571	3.03468	3.46152e-20	3.4784e-19
IL33	-1.47944	2.77402	6.28099e-11	2.54952e-10
TYMP	-1.4778	6.28731	3.01059e-15	2.05019e-14
CD74	-1.4756	9.72289	1.90972e-12	9.14891e-12
CD3E	-1.45838	3.04989	5.11119e-15	3.39647e-14
CCL3	-1.44272	2.67568	3.58972e-17	2.87177e-16
BTK	-1.4419	1.59682	1.89358e-32	4.58914e-31
PLAU	-1.44014	6.88866	2.3762e-14	1.47773e-13
GZMB	-1.43576	3.21066	1.96273e-10	7.43582e-10
CCL8	-1.43301	2.11689	1.95108e-16	1.47495e-15
SOCS3	-1.4318	6.56437	9.66323e-20	9.31287e-19
RNASE2	-1.43132	1.52945	4.63564e-27	7.56389e-26
S100A10	-1.42672	8.74019	5.74971e-18	4.9096e-17
CXCL2	-1.42558	2.78849	3.82279e-12	1.75486e-11
IGHV3-43	-1.42503	2.03892	6.34639e-09	2.03084e-08
IGHV4-61	-1.42419	1.7594	2.05343e-11	8.83566e-11
LTBP1	-1.42298	4.95568	3.04612e-22	3.61151e-21
TNFSF13B	-1.41825	2.35584	6.20388e-22	7.25106e-21
CCL4	-1.4182	2.72791	2.2624e-15	1.56002e-14
HGF	-1.41409	0.929698	3.47512e-33	8.94844e-32
IGLV3-27	-1.40885	2.0372	3.45751e-08	1.01932e-07
PLXND1	-1.40245	4.39856	2.11969e-33	5.63426e-32
PTGER3	-1.39217	0.78038	1.40662e-47	1.28784e-45
CTSB	-1.39138	8.38792	1.5918e-29	3.19913e-28
FYN	-1.38964	3.31609	5.50594e-29	1.08021e-27
TIE1	-1.38184	2.80488	8.90707e-40	3.86285e-38
TNFRSF1B	-1.37431	4.7669	2.94493e-21	3.2355e-20
TNFRSF19	-1.3726	1.97159	1.14574e-12	5.77423e-12
BMP1	-1.36825	4.20514	4.61176e-34	1.28817e-32
PRF1	-1.36278	2.84363	5.78e-13	3.02395e-12
PIK3CD	-1.35714	2.75169	1.54443e-26	2.40116e-25
IGHV3-66	-1.35655	1.90332	7.78789e-10	2.7424e-09
IGHV3-73	-1.35649	2.47447	6.84536e-07	1.74092e-06
LCP2	-1.35331	2.52065	9.7884e-24	1.26026e-22
IL16	-1.35264	1.43541	6.55794e-38	2.51337e-36
IGHV3-13	-1.33586	1.86139	8.70446e-09	2.74282e-08
IGHA2	-1.33529	5.55584	0.000140182	0.00027667
IGLC7	-1.33419	2.09569	1.79391e-07	4.89464e-07
PTGFR	-1.3218	0.870775	1.96408e-37	7.1929e-36
NRP1	-1.31942	3.6501	7.3874e-23	9.15371e-22
IGHV2-5	-1.3165	1.97192	6.46216e-08	1.82984e-07
IGKV2D-40	-1.31304	1.4857	4.67557e-09	1.50789e-08
OSM	-1.30629	2.06867	1.24724e-20	1.29273e-19
CD3D	-1.29874	3.49249	3.9922e-11	1.65305e-10
IGHV3-72	-1.29684	2.11234	9.2937e-09	2.9229e-08
AQP9	-1.29666	1.72039	9.82749e-18	8.05756e-17
KITLG	-1.28257	2.96259	9.05396e-16	6.54427e-15
IGKJ5	-1.28245	1.68064	2.74154e-09	9.0361e-09
TRBV20-1	-1.28176	1.61473	6.86835e-18	5.77502e-17
IL1R1	-1.27294	4.56105	4.47908e-19	4.12376e-18
MMP12	-1.27133	3.90315	3.73769e-06	8.73718e-06
NPR1	-1.26821	1.99553	5.3548e-25	7.41573e-24
CCR5	-1.2669	1.91253	1.02437e-17	8.35726e-17
CR2	-1.26234	0.848269	4.21872e-13	2.27204e-12
IGLV2-18	-1.26043	1.64491	2.02105e-09	6.76971e-09
LEFTY2	-1.25748	0.543243	4.41521e-43	2.42542e-41
IGLV4-60	-1.25742	1.63425	3.39431e-08	1.00428e-07
TEK	-1.2571	1.8114	1.75143e-37	6.5599e-36
IGHV4-4	-1.25651	1.43463	1.03459e-09	3.60465e-09
NGF	-1.25513	1.38537	2.06392e-21	2.28278e-20
TNFSF12	-1.25242	4.49317	3.15719e-30	6.67058e-29
NR2F1	-1.25179	2.97802	9.87619e-19	8.94284e-18
RARB	-1.25154	2.22348	4.67488e-17	3.72184e-16
CCL23	-1.2502	1.0149	1.12182e-25	1.65068e-24
ACVRL1	-1.24448	3.29802	5.92079e-33	1.50115e-31
TNFRSF4	-1.24332	2.63545	6.22613e-23	7.83256e-22
NR4A3	-1.24174	1.86035	2.14946e-15	1.48836e-14
PTGER2	-1.23841	1.52477	2.50816e-28	4.39728e-27
NFATC1	-1.23674	1.92081	7.46944e-29	1.44819e-27
IGKV1-12	-1.23447	1.31757	4.14799e-10	1.51572e-09
EBI3	-1.23238	2.05055	1.8555e-16	1.40915e-15
FAS	-1.2316	3.22778	1.24821e-19	1.19596e-18
ITGAL	-1.23015	2.25205	4.7123e-15	3.14407e-14
IGLV5-45	-1.22832	1.98804	1.29282e-06	3.1847e-06
SLC11A1	-1.22708	1.96337	1.55924e-28	2.92002e-27
CCL4L2	-1.22285	2.26774	5.52875e-13	2.92971e-12
TGFB2	-1.22051	1.48728	6.78421e-20	6.65498e-19
IL34	-1.21916	2.2468	3.95512e-20	3.92653e-19
IGKV1-8	-1.21319	1.679	2.25445e-08	6.7798e-08
FGF2	-1.20697	1.14899	2.07814e-26	3.20073e-25
SEMA3A	-1.20564	1.34839	3.36477e-25	4.69928e-24
TMEM173	-1.20334	4.84855	2.36176e-22	2.841e-21
FCGR2B	-1.19365	1.40478	3.51819e-24	4.60156e-23
VEGFC	-1.19281	3.7319	5.64983e-15	3.72437e-14
CMTM3	-1.18971	5.33655	6.18439e-19	5.66216e-18
PTH1R	-1.18825	0.948974	2.46233e-49	2.38702e-47
PTHLH	-1.18605	2.99103	4.21493e-07	1.09389e-06
PIK3R5	-1.18478	1.43653	2.56768e-31	5.64204e-30
IGLV9-49	-1.17995	1.80396	9.67356e-07	2.40816e-06
CCL24	-1.17992	1.34757	2.35801e-14	1.47197e-13
STC1	-1.17614	3.94554	3.70108e-13	2.01966e-12
KCNH2	-1.1669	1.16671	1.20366e-16	9.35673e-16
NR3C1	-1.16593	3.15822	6.09065e-21	6.56038e-20
TLR1	-1.16586	1.48623	3.43256e-26	5.1426e-25
S100A8	-1.16305	7.02725	0.000904521	0.00163091
IGHV6-1	-1.16097	1.31962	2.07247e-09	6.89986e-09
IL6ST	-1.15981	4.41696	3.00835e-25	4.2374e-24
IL27RA	-1.15356	3.49123	5.13236e-16	3.77595e-15
SEMA6B	-1.15108	3.03736	5.50956e-27	8.90171e-26
CD22	-1.15024	0.915298	4.25978e-18	3.67546e-17
CXCL11	-1.14838	3.00455	8.92369e-06	2.02287e-05
HLA-DOB	-1.14663	2.06539	2.6773e-14	1.64022e-13
IL2RB	-1.14552	2.65729	6.2905e-13	3.27027e-12
IGKV3D-15	-1.14551	1.4604	1.3237e-08	4.0928e-08
AGTR1	-1.14475	0.748751	1.86254e-28	3.41052e-27
NR4A1	-1.14372	4.24323	8.16939e-10	2.87061e-09
BMP6	-1.13024	1.7801	1.52143e-18	1.34081e-17
CXCR3	-1.12953	1.65302	3.94167e-14	2.37076e-13
CD72	-1.12787	1.9038	7.99517e-20	7.75062e-19
CCL26	-1.11938	0.972414	2.30338e-28	4.12606e-27
IGF1	-1.11931	0.496639	4.53624e-44	2.76879e-42
VAV1	-1.11767	2.45062	4.70608e-15	3.14407e-14
ILK	-1.11474	2.93852	2.55603e-30	5.54255e-29
SDC3	-1.11086	4.83898	9.98154e-21	1.05446e-19
IGKV3D-11	-1.10588	1.42802	1.63624e-09	5.52566e-09
LIF	-1.10007	3.29526	4.64651e-10	1.68295e-09
IL10	-1.09985	1.00023	1.6623e-34	4.98087e-33
BMP4	-1.09814	2.89163	7.04737e-10	2.50844e-09
CD19	-1.09711	1.0911	5.55668e-13	2.93507e-12
TNFRSF12A	-1.0814	6.57096	3.47245e-13	1.92033e-12
PLTP	-1.08097	7.00181	4.09381e-09	1.32807e-08
TGFBR2	-1.0787	5.38647	7.15641e-18	5.98668e-17
NOX4	-1.07661	1.18166	3.53562e-34	1.02223e-32
IGKV3-7	-1.07531	1.33365	1.77708e-09	5.9768e-09
ADIPOQ	-1.07393	0.378267	1.51069e-16	1.1526e-15
IGKV6-21	-1.07225	1.38361	3.62646e-07	9.53175e-07
RSAD2	-1.07104	3.21445	4.80248e-08	1.38607e-07
CALCRL	-1.07035	2.50506	3.32796e-21	3.60821e-20
TLR8	-1.06646	0.894132	1.9307e-24	2.58682e-23
IGKV5-2	-1.065	1.08698	3.1525e-09	1.03287e-08
AGT	-1.06318	2.16439	1.41347e-09	4.84284e-09
ZYX	-1.06292	7.41838	3.0055e-28	5.21376e-27
TRBV7-9	-1.06187	1.37767	5.02616e-13	2.68062e-12
TGFBR1	-1.05795	4.29856	2.04634e-21	2.27968e-20
NFATC4	-1.05164	3.00619	3.9313e-19	3.66032e-18
TRIM22	-1.051	4.12354	1.4408e-09	4.92621e-09
TNFAIP3	-1.04948	4.6088	1.94745e-10	7.39493e-10
IGHJ1	-1.04927	1.25791	6.63631e-08	1.87592e-07
IL21R	-1.04531	1.17532	1.93216e-17	1.55327e-16
PDGFB	-1.04467	4.01406	2.40408e-15	1.6508e-14
TRBV29-1	-1.04401	1.10555	6.21232e-16	4.55018e-15
IL3RA	-1.04379	3.72344	4.04266e-22	4.75878e-21
LCK	-1.03924	2.67988	6.02072e-12	2.71097e-11
IL24	-1.03483	2.13374	2.74908e-10	1.02732e-09
IDO1	-1.03209	3.11197	7.99984e-05	0.00016357
PI15	-1.03025	1.21451	4.5865e-20	4.52608e-19
IGHV3-20	-1.02956	1.3577	2.33764e-07	6.28457e-07
CTLA4	-1.02918	1.85813	1.22391e-12	6.11214e-12
IGKV1-39	-1.02623	0.994233	2.3003e-09	7.61223e-09
IGHV1-3	-1.02455	1.22216	2.69514e-08	8.06097e-08
IL15RA	-1.02455	3.47841	1.69253e-12	8.228e-12
IGKV1D-16	-1.02167	1.33614	1.37075e-08	4.23032e-08
CSF3	-1.0202	1.49553	8.61091e-07	2.15665e-06
CD8A	-1.0152	2.37839	1.73164e-08	5.27493e-08
CD1D	-1.01338	1.44544	1.58572e-25	2.29233e-24
TNFSF8	-1.01042	0.893122	3.92104e-30	8.17958e-29
IGHV3-64	-1.01037	1.12315	1.55791e-08	4.78998e-08
TRBC2	-0.99971	4.64791	1.05102e-05	2.36946e-05
FGF1	-0.996391	0.949377	1.16827e-28	2.21299e-27
HMOX1	-0.993833	5.61899	8.88185e-08	2.48511e-07
IL12RB1	-0.993355	1.57243	1.34133e-13	7.7835e-13
IL11	-0.990829	2.10247	3.54583e-09	1.15943e-08
CD1C	-0.989472	1.50127	4.18225e-13	2.25979e-12
ENG	-0.983664	6.13955	6.93182e-21	7.41795e-20
IGHV3-7	-0.983203	1.36433	2.15331e-07	5.84622e-07
TNFRSF11B	-0.982729	1.86068	7.08298e-08	1.99876e-07
CD28	-0.982204	0.984828	4.29166e-27	7.07266e-26
LTBP3	-0.98093	4.58124	3.97786e-19	3.68287e-18
PDCD1	-0.976005	1.56274	5.72719e-11	2.33047e-10
ZAP70	-0.972782	1.69186	1.27624e-12	6.29712e-12
SEMA3G	-0.969971	2.15637	1.1319e-22	1.38176e-21
CSF3R	-0.969508	1.92882	7.26863e-11	2.92878e-10
LYN	-0.967082	4.24921	4.06746e-13	2.20499e-12
SOCS1	-0.961407	3.55326	2.14421e-10	8.06772e-10
ITGAV	-0.961275	5.23981	2.08928e-15	1.45896e-14
IGKV1D-8	-0.961258	1.29532	4.86297e-08	1.39863e-07
CD247	-0.958465	1.91095	3.23469e-12	1.50587e-11
HLA-DMA	-0.957185	5.8358	2.21348e-08	6.66876e-08
CXCL14	-0.956426	4.84745	0.000491105	0.000910395
VTN	-0.952562	1.3677	1.29065e-10	5.0047e-10
CD70	-0.952259	1.2594	1.18596e-10	4.65347e-10
LBP	-0.950698	0.866073	4.41725e-10	1.60698e-09
PRKCB	-0.94821	1.36627	1.77548e-14	1.1341e-13
LTBP4	-0.945634	4.46143	2.0287e-12	9.6907e-12
PCSK1	-0.942946	0.61885	3.03824e-21	3.31591e-20
INHBB	-0.941461	2.76387	2.07198e-10	7.81378e-10
LILRB3	-0.937967	1.14076	1.60222e-28	2.96681e-27
TNFRSF18	-0.936245	3.17945	1.58362e-08	4.85996e-08
THRA	-0.935033	3.46397	2.04562e-19	1.93747e-18
CCR4	-0.932282	1.03315	4.40152e-18	3.77797e-17
CXCL16	-0.931647	5.7544	9.86612e-13	5.01832e-12
IGKV2-30	-0.929975	1.56293	4.76323e-06	1.1025e-05
TGFB1	-0.929545	6.14957	2.83285e-12	1.33387e-11
SH2D1A	-0.91772	1.24191	7.09672e-13	3.6778e-12
RBP4	-0.915458	1.66943	1.3215e-05	2.93508e-05
BACH2	-0.914427	0.685455	1.33854e-27	2.22819e-26
SHC2	-0.906102	2.25224	1.00199e-11	4.43894e-11
JUN	-0.904445	7.19614	7.76796e-10	2.74124e-09
SLC40A1	-0.901341	4.64569	4.14315e-07	1.07696e-06
NOV	-0.901236	2.07299	1.55135e-09	5.26055e-09
HLA-F	-0.897355	5.34514	1.67417e-06	4.05741e-06
TNFRSF8	-0.891967	0.871098	1.71417e-25	2.45648e-24
IGHV1-58	-0.889671	1.6377	5.08733e-05	0.000106125
IGLV10-54	-0.889605	1.7199	0.000144382	0.000284618
CX3CL1	-0.88712	3.44923	8.76283e-06	1.99188e-05
IGLC6	-0.88158	1.10662	1.10279e-10	4.34786e-10
CRLF1	-0.875955	1.96366	9.89876e-09	3.10136e-08
PTAFR	-0.874899	3.35574	4.16241e-09	1.34767e-08
RAC2	-0.874702	5.36608	1.25518e-07	3.47069e-07
GHR	-0.873468	0.78383	1.01239e-20	1.06269e-19
ROBO1	-0.869382	3.21587	1.11179e-06	2.75522e-06
LIFR	-0.867799	1.78221	1.89118e-10	7.19783e-10
IGKV6D-21	-0.866254	0.870297	3.69999e-07	9.6941e-07
CCL7	-0.865461	0.859538	2.98134e-12	1.39581e-11
FGF10	-0.865081	0.36487	3.23772e-34	9.52814e-33
CXCL5	-0.863338	1.78738	0.000101131	0.000203746
POMC	-0.858755	0.990165	3.6949e-13	2.01966e-12
PDGFD	-0.858541	2.31552	2.28207e-12	1.08382e-11
S1PR2	-0.857718	3.45868	2.74955e-22	3.28352e-21
TNFRSF9	-0.856907	0.982296	1.91603e-18	1.67959e-17
STC2	-0.849555	2.93795	5.75614e-08	1.6412e-07
TRBJ2-7	-0.848337	1.74498	2.84323e-06	6.74194e-06
GRP	-0.84542	0.924152	5.17465e-08	1.48052e-07
TRAV13-1	-0.843292	0.926539	4.87319e-14	2.90979e-13
ISG20	-0.843237	2.65542	7.50014e-10	2.65883e-09
AHNAK	-0.842918	6.47195	1.23261e-10	4.80221e-10
IGHD6-25	-0.842674	0.468938	1.51507e-09	5.15875e-09
IGKV1D-13	-0.838457	1.28409	6.29591e-05	0.000130021
TRBV19	-0.833778	1.01772	1.81684e-12	8.72931e-12
TLR7	-0.833726	1.10809	1.78603e-12	8.63162e-12
VEGFB	-0.822314	6.8759	7.33082e-20	7.14863e-19
IGHD3-3	-0.822071	0.928262	3.34865e-06	7.86123e-06
GMFG	-0.820592	4.72111	2.9171e-07	7.75385e-07
TRBV5-1	-0.816488	0.997766	3.35694e-12	1.554e-11
RETN	-0.81313	0.890896	6.33165e-16	4.61706e-15
TNFSF9	-0.812196	1.97399	2.44786e-07	6.55947e-07
NCR3	-0.80846	0.773014	1.04205e-18	9.38414e-18
IL1R2	-0.806962	1.88772	1.49645e-07	4.09659e-07
HLA-B	-0.80627	10.4094	3.12569e-06	7.3693e-06
ITK	-0.801441	0.911443	1.04902e-15	7.51649e-15
NFATC2	-0.799667	2.1701	4.90701e-12	2.22776e-11
CD8B	-0.794009	1.82126	3.75208e-06	8.7584e-06
IGKV2-28	-0.793995	0.690131	3.17529e-08	9.42861e-08
CD3G	-0.787625	1.27691	2.02214e-11	8.7238e-11
CCL3L1	-0.786348	1.48053	1.53771e-09	5.22505e-09
CLCF1	-0.783104	3.6499	2.15773e-07	5.84858e-07
FGF18	-0.782506	0.810284	1.33583e-16	1.02872e-15
CXCR6	-0.774448	1.763	8.15107e-09	2.58326e-08
TRBV18	-0.774234	0.762108	7.66464e-15	4.99262e-14
PNOC	-0.772528	0.674391	3.9274e-14	2.37076e-13
STAT1	-0.771314	6.67892	1.38976e-06	3.41329e-06
TLR2	-0.770119	3.24546	8.37703e-08	2.35586e-07
LTA	-0.769521	0.862172	9.41528e-18	7.75819e-17
IL13RA2	-0.768466	1.56655	0.000116324	0.000232085
AVPR1A	-0.76769	1.30275	2.99777e-10	1.1152e-09
HBEGF	-0.767605	4.48552	2.55436e-07	6.83374e-07
B2M	-0.763924	10.5521	1.16072e-07	3.22032e-07
IGHV1-45	-0.761307	0.970433	2.05515e-06	4.9427e-06
EDN1	-0.759839	3.38711	1.61697e-05	3.56729e-05
PDGFA	-0.758856	3.94597	3.89703e-09	1.26923e-08
CHIT1	-0.756272	0.936805	3.69515e-07	9.6941e-07
IL17RD	-0.754326	1.61399	3.27857e-12	1.52199e-11
IGKV1D-39	-0.754149	0.662576	1.9742e-08	5.96969e-08
HLA-A	-0.752679	10.043	6.05535e-06	1.3918e-05
TNFRSF17	-0.751962	1.08363	1.47759e-07	4.05844e-07
ICAM2	-0.747891	2.57529	9.15473e-11	3.61798e-10
RASGRP1	-0.74622	1.44454	6.47147e-10	2.31344e-09
TUBB3	-0.745928	1.93726	1.43214e-06	3.50693e-06
GNLY	-0.744128	2.42607	0.000101623	0.000204487
TRDC	-0.742976	1.43633	6.31918e-07	1.61208e-06
ICOS	-0.741407	1.21925	1.22715e-10	4.79229e-10
ANGPT1	-0.741086	1.1114	8.43027e-11	3.34773e-10
EDNRB	-0.737174	2.36033	3.57265e-08	1.04951e-07
ANGPTL7	-0.733258	0.30608	4.41807e-26	6.55945e-25
TRAV4	-0.731292	0.810419	4.28026e-12	1.94858e-11
IGLV3-12	-0.72779	0.66294	2.15803e-09	7.17023e-09
IGHV3-35	-0.719181	0.773084	2.82117e-09	9.28002e-09
PPP3CC	-0.712816	3.68897	2.85634e-19	2.67458e-18
SSTR2	-0.711924	0.758463	3.08497e-16	2.30046e-15
PIK3CG	-0.71122	0.953327	1.33897e-15	9.55248e-15
GREM2	-0.710728	0.712469	2.18781e-12	1.04206e-11
FCGRT	-0.710689	5.80713	4.30138e-09	1.38994e-08
CETP	-0.705792	1.29251	4.24621e-16	3.15214e-15
TAP1	-0.703633	6.39167	4.83671e-05	0.000101411
ADM2	-0.700387	1.87589	5.88862e-07	1.5069e-06
CD40	-0.690194	4.59984	0.000104667	0.000209589
IGHD3-9	-0.688755	0.589293	3.61932e-07	9.52819e-07
TRAV8-3	-0.686252	0.832573	7.40942e-12	3.30019e-11
CCL14	-0.686084	0.547812	1.48161e-18	1.31983e-17
NRTN	-0.684272	1.51917	9.94253e-08	2.77247e-07
PTGS2	-0.683985	4.15951	0.00401119	0.00664366
NPR3	-0.683048	0.653205	4.85937e-17	3.85011e-16
CIITA	-0.679547	2.14848	8.16683e-06	1.85897e-05
TRBV4-2	-0.678922	0.753012	1.47701e-09	5.03957e-09
LEPR	-0.676731	1.36536	1.95197e-14	1.23725e-13
RELB	-0.674315	4.84468	5.27278e-10	1.89315e-09
NR3C2	-0.673452	1.13365	1.8125e-09	6.08351e-09
TRBV9	-0.672196	0.912833	3.93463e-08	1.15174e-07
TLR4	-0.671801	2.40767	4.48219e-07	1.15597e-06
SEMA3D	-0.670904	1.12838	8.40565e-07	2.10845e-06
FLT4	-0.670527	1.85216	3.39087e-14	2.06205e-13
IGLV3-16	-0.666939	0.871229	1.15572e-06	2.85551e-06
GRAP2	-0.666445	0.78467	1.26069e-17	1.01844e-16
FGR	-0.665052	2.97342	6.22517e-08	1.76576e-07
CXCL3	-0.664532	1.54023	2.85386e-05	6.14793e-05
IL18R1	-0.663569	1.63213	4.78343e-11	1.9561e-10
JAK1	-0.663379	5.90217	9.89986e-14	5.80604e-13
IL13RA1	-0.662333	5.84707	3.4296e-11	1.43816e-10
HSPA8	-0.656629	8.93344	3.45716e-08	1.01932e-07
TRBV6-5	-0.655982	1.00392	1.60769e-08	4.92468e-08
TRAV12-3	-0.65361	0.736091	3.07241e-11	1.30163e-10
PLXNA4	-0.651945	0.365952	1.22223e-29	2.5178e-28
CYSLTR1	-0.649524	0.881806	8.49359e-14	4.99908e-13
CCL22	-0.647218	2.40003	0.000134883	0.000266852
TRAV2	-0.647177	0.682028	5.96303e-12	2.69235e-11
CYLD	-0.646743	3.23996	2.61483e-13	1.47073e-12
RORA	-0.644289	1.19481	3.16311e-14	1.93067e-13
TRAV12-2	-0.64368	0.86645	1.12889e-08	3.5102e-08
PGF	-0.64356	3.15737	1.67633e-05	3.68837e-05
GLP2R	-0.640374	0.308587	1.52332e-24	2.05773e-23
MUC4	-0.639908	1.47712	0.00221915	0.00380162
SAA2	-0.638254	1.62138	0.00174918	0.0030472
TRBV2	-0.63644	0.707095	1.74501e-10	6.68785e-10
TRAV8-4	-0.633213	0.631024	1.86001e-13	1.06434e-12
AVPR2	-0.632287	0.765898	1.37284e-16	1.0523e-15
ACO1	-0.629287	4.09875	6.66639e-10	2.37797e-09
TRAV21	-0.627636	0.823651	2.08322e-08	6.28782e-08
IFI30	-0.62745	1.18859	1.81422e-15	1.28319e-14
CD40LG	-0.626791	0.642186	2.11976e-15	1.47399e-14
FPR2	-0.626	0.682593	1.48393e-11	6.48676e-11
TRBV3-1	-0.625858	0.713522	2.22951e-10	8.36955e-10
TNFRSF13C	-0.625723	1.4299	7.82382e-07	1.97756e-06
TRAV9-2	-0.624767	0.649565	1.38119e-12	6.77442e-12
IFIH1	-0.622926	3.8271	1.81681e-05	3.99214e-05
OSGIN1	-0.619914	2.70428	3.98199e-05	8.43486e-05
IGHV3-38	-0.617634	0.605838	1.01186e-09	3.53295e-09
TRBV5-6	-0.61618	0.655052	8.22324e-11	3.28133e-10
TACR1	-0.614963	0.512005	2.06002e-20	2.09562e-19
NOD2	-0.614764	1.54576	4.04611e-08	1.17849e-07
IGKV1D-12	-0.613882	0.641531	2.58048e-07	6.89244e-07
IL11RA	-0.61245	2.55919	1.19363e-10	4.67245e-10
IGLJ2	-0.612395	0.685402	2.69428e-07	7.18476e-07
KL	-0.608365	0.927127	2.93554e-06	6.95082e-06
PRKCQ	-0.60779	1.53166	2.61245e-05	5.65002e-05
STAT3	-0.606547	5.91287	2.49635e-11	1.06378e-10
MX1	-0.605844	5.13017	0.0010541	0.00189027
CD1E	-0.604681	0.835188	3.75156e-10	1.37696e-09
KDR	-0.602679	2.98211	3.87518e-08	1.13635e-07
TRBV5-4	-0.595313	0.573839	1.55001e-13	8.90043e-13
TRBC1	-0.594889	0.659701	2.97744e-13	1.65771e-12
VDR	-0.593005	3.82352	5.08606e-06	1.17557e-05
TNFRSF10D	-0.592946	2.07404	1.46096e-06	3.5669e-06
IGLV5-37	-0.591385	0.819786	0.000842278	0.00152536
CCR8	-0.589067	0.695895	1.37216e-13	7.93448e-13
IL1RL1	-0.587849	0.610513	8.5431e-09	2.69713e-08
NR1D1	-0.584624	4.52174	6.28877e-07	1.60681e-06
TRAV17	-0.583569	0.659655	2.52972e-11	1.07448e-10
TRAV8-6	-0.582015	0.719097	1.07946e-09	3.75304e-09
GDF6	-0.581949	0.726665	1.48858e-10	5.71837e-10
TRBV11-2	-0.581715	0.59524	3.40667e-11	1.43219e-10
HSPA2	-0.580371	3.07879	6.38111e-05	0.000131615
IGKV1D-43	-0.579789	0.609467	2.00906e-06	4.84055e-06
IGLV1-50	-0.579461	0.774861	2.98347e-07	7.90476e-07
NRG1	-0.574791	0.943934	2.9359e-05	6.30818e-05
IGHD3-22	-0.572074	0.421997	3.78753e-06	8.82864e-06
TRAV12-1	-0.569996	0.690365	9.87841e-09	3.10088e-08
RASGRP3	-0.566574	1.57844	1.22934e-12	6.12072e-12
TRBV10-3	-0.562491	0.664021	6.46317e-09	2.06421e-08
TRBJ2-1	-0.562178	1.94202	0.00570056	0.0092013
TRBV7-3	-0.560525	0.662628	4.68632e-11	1.92595e-10
TRAV8-2	-0.560333	0.60525	1.04288e-11	4.6077e-11
RAET1L	-0.557821	1.20392	0.000171118	0.000334094
ARRB1	-0.557446	3.11924	6.33692e-06	1.45247e-05
CGB5	-0.556058	0.744264	0.00166226	0.00290499
MAP3K14	-0.555068	3.17322	2.37062e-07	6.36284e-07
LGMN	-0.55367	6.54449	8.85025e-08	2.48048e-07
IGF2R	-0.553181	4.62247	7.51262e-09	2.38551e-08
RBP5	-0.553028	2.67813	3.30494e-07	8.72844e-07
THPO	-0.551986	0.329322	1.21639e-20	1.26874e-19
PPP3CB	-0.55125	4.64576	1.93454e-14	1.23093e-13
HSPA5	-0.550641	8.95034	3.09388e-10	1.14578e-09
MICB	-0.550167	3.01045	0.000438141	0.000814963
DDX58	-0.547918	3.93474	8.88272e-05	0.00018028
NAMPT	-0.547007	5.19859	2.991e-05	6.41818e-05
RHOA	-0.542021	9.0521	5.39899e-14	3.2121e-13
IGKV1-33	-0.541599	0.609118	3.56276e-06	8.3401e-06
PAEP	-0.539933	0.605439	2.79054e-05	6.01938e-05
SEMA5B	-0.539219	1.16981	1.74547e-06	4.22399e-06
TRBV12-4	-0.537379	0.591252	5.91297e-10	2.11839e-09
IL1RAP	-0.535744	2.44265	1.13938e-05	2.56167e-05
IGHD2-2	-0.534548	0.461384	1.2313e-05	2.7533e-05
IGKV1D-17	-0.532276	0.697965	0.000196778	0.000381069
TAP2	-0.53173	4.46892	2.21853e-05	4.81705e-05
IL17B	-0.531545	0.65118	2.02269e-25	2.87362e-24
TRAV39	-0.530719	0.47294	1.00392e-14	6.48805e-14
HLA-E	-0.530622	9.35463	4.35008e-07	1.12719e-06
CYSLTR2	-0.528875	0.556019	1.57967e-14	1.01296e-13
TNFRSF13B	-0.526385	0.386289	2.00149e-11	8.65735e-11
SEMA6D	-0.525756	0.663084	5.58826e-11	2.27957e-10
CTSS	-0.522995	5.88519	0.0008926	0.00161118
TRBV4-1	-0.522568	0.646853	2.1878e-07	5.92035e-07
IGLV5-48	-0.522039	0.501839	2.28007e-07	6.1398e-07
CHGB	-0.517517	0.501802	8.65175e-05	0.000175809
BMPR2	-0.515289	4.26613	3.8859e-09	1.26811e-08
MCHR1	-0.515233	0.446015	2.51746e-14	1.55385e-13
IGKV1D-42	-0.515094	0.548686	9.46563e-07	2.36354e-06
TRAV26-1	-0.514124	0.467547	2.40186e-14	1.48807e-13
SEMA3E	-0.513645	0.99059	7.38984e-06	1.68443e-05
TMSB4X	-0.512673	11.2629	3.90143e-06	9.08128e-06
TRAV3	-0.511858	0.595027	9.6045e-10	3.36056e-09
MICA	-0.51048	4.3103	1.63897e-05	3.611e-05
TRAV23DV6	-0.510305	0.393927	1.01944e-14	6.56264e-14
CD81	-0.505924	7.40226	8.21214e-11	3.28133e-10
HLA-C	-0.502582	10.2247	0.000259186	0.000494946
BDNF	-0.501231	0.5709	3.91099e-10	1.43229e-09
GDF10	-0.496853	0.246555	2.0469e-24	2.72039e-23
TRAV41	-0.496756	0.521319	1.27152e-10	4.94215e-10
PPP3CA	-0.496619	4.91659	4.17835e-08	1.21231e-07
HLA-H	-0.495686	6.37197	0.00206348	0.00355712
ACTA1	-0.492444	0.997748	1.87201e-07	5.09928e-07
SEMA7A	-0.49134	4.38655	0.0039372	0.00654083
DLL4	-0.48878	2.92642	2.81074e-07	7.48321e-07
LGR6	-0.487529	1.21289	0.00125804	0.0022269
IL18RAP	-0.486847	0.828582	8.2351e-09	2.60489e-08
GDNF	-0.485203	0.460729	6.69868e-11	2.70574e-10
ADCYAP1R1	-0.484434	0.237122	1.28207e-32	3.1535e-31
OPRL1	-0.484323	1.59559	1.44932e-06	3.54374e-06
IL4R	-0.484	5.6562	4.3801e-05	9.2307e-05
IL6R	-0.483689	2.28388	0.000291046	0.000551314
NPY	-0.48186	0.273556	3.52914e-06	8.27316e-06
LCN6	-0.48083	0.270775	1.18189e-16	9.23109e-16
C5	-0.480373	1.28131	4.73815e-10	1.71239e-09
TNFRSF10C	-0.476594	1.4438	5.49098e-05	0.000113969
CDK4	-0.473307	6.20194	1.05552e-05	2.37637e-05
PENK	-0.471996	0.194427	1.11142e-12	5.61849e-12
TNFSF14	-0.469295	0.68432	3.45581e-10	1.27409e-09
NEO1	-0.468025	3.60636	0.00079927	0.00145226
TMSB10	-0.467873	12.8288	4.01682e-05	8.49772e-05
FGFRL1	-0.466546	3.52151	0.000347087	0.000653713
IRF7	-0.464867	5.14014	0.00287428	0.00487829
TK2	-0.46354	3.52265	1.185e-09	4.09408e-09
NCK1	-0.462486	4.25811	2.07573e-06	4.97933e-06
FCGR3B	-0.461794	1.10251	0.00122241	0.00217317
SBDS	-0.460626	6.76544	4.20819e-11	1.73812e-10
TRBV24-1	-0.458346	0.476119	5.10009e-09	1.63839e-08
TRBV6-1	-0.456048	0.740998	1.13208e-06	2.80131e-06
NFATC3	-0.4553	2.7822	1.1516e-07	3.2004e-07
IGKV2D-24	-0.454745	0.674409	0.000684399	0.00125182
S100A16	-0.451956	8.87483	0.00458488	0.00751828
FLT3	-0.451834	0.375207	1.90478e-19	1.8145e-18
IL18	-0.451323	4.11823	0.00184604	0.00320914
TRAV36DV7	-0.450282	0.426611	7.71623e-11	3.10155e-10
INPP5D	-0.447743	3.34304	0.00301804	0.00510126
JAK2	-0.445801	2.82835	6.16936e-05	0.000127567
TRAV16	-0.445786	0.540476	2.57299e-08	7.70961e-08
PTGDR	-0.445736	0.368708	5.08987e-23	6.50241e-22
TRAV14DV4	-0.443626	0.521171	9.83424e-08	2.74692e-07
TRBV12-3	-0.440115	0.377128	3.85617e-11	1.60479e-10
IRF1	-0.43929	4.81461	0.00209463	0.00359953
XCR1	-0.438687	0.828097	0.000157075	0.000308901
SLC22A17	-0.437389	3.4707	0.000395674	0.00074099
NPPC	-0.437218	0.833591	0.00142897	0.00251059
IGKV1-13	-0.436842	0.458985	3.65344e-05	7.80917e-05
IL15	-0.436649	1.30633	3.9683e-07	1.03641e-06
MASP1	-0.436248	0.316478	5.6605e-13	2.98035e-12
TRAV13-2	-0.435771	0.709689	1.67092e-06	4.05548e-06
FASLG	-0.434566	0.886555	7.47339e-05	0.000153186
IGHE	-0.434561	0.71029	0.00130243	0.00230054
PSMD2	-0.434457	7.14189	7.62866e-07	1.93416e-06
XCL2	-0.433391	1.40749	7.80988e-05	0.000159884
SFTPD	-0.43254	1.14645	0.00190516	0.00330844
LEP	-0.432251	0.470079	0.000178052	0.000346435
CHGA	-0.431362	0.447395	0.00208994	0.00359782
TRGC2	-0.431124	0.774794	1.03295e-05	2.33192e-05
PSMD1	-0.428568	5.83808	1.21106e-09	4.16666e-09
TRAV5	-0.428408	0.491043	7.25296e-09	2.30751e-08
TRBV7-6	-0.426653	0.518033	1.16383e-07	3.22352e-07
RARA	-0.425399	4.59879	3.2407e-08	9.60552e-08
TRBV14	-0.425066	0.407196	2.05268e-09	6.8617e-09
TRAJ2	-0.422841	0.303309	3.07072e-09	1.00808e-08
SORT1	-0.419884	4.71567	0.000604644	0.00111211
CX3CR1	-0.417148	0.669112	2.35379e-08	7.06567e-08
MALT1	-0.41709	3.22239	1.26142e-05	2.81302e-05
HAMP	-0.416352	0.638257	1.26629e-07	3.49555e-07
IL17D	-0.414826	1.25687	4.16653e-06	9.68469e-06
PTGER1	-0.412706	0.898344	2.17803e-06	5.21713e-06
NR2F2	-0.412375	4.40297	0.000547267	0.00101337
SHC1	-0.412219	6.61982	4.8817e-05	0.000102094
MAPK14	-0.411772	4.72245	8.25402e-08	2.32523e-07
TRAV29DV5	-0.407952	0.703631	1.27585e-05	2.83752e-05
TRAF3	-0.404386	3.44585	1.54673e-06	3.77072e-06
SYK	-0.403051	4.4874	0.00366104	0.0061315
IGHD3-16	-0.402232	0.242635	6.66986e-06	1.52666e-05
FAM3C	-0.401813	5.22557	0.00043308	0.000806458
FLT3LG	-0.400526	1.84107	4.56315e-07	1.17318e-06
GRB2	-0.400051	6.65789	1.74531e-08	5.30676e-08
TRAV8-1	-0.397347	0.382849	1.63848e-08	5.0004e-08
TRAV19	-0.397042	0.967113	0.00021908	0.000421781
CMTM8	-0.396034	4.07912	0.00389794	0.00648869
HTR3A	-0.393883	0.2788	2.21003e-05	4.80492e-05
TRBV6-6	-0.393118	0.642947	1.20274e-05	2.69675e-05
FGF9	-0.392713	0.254883	1.18627e-08	3.68169e-08
TRAV20	-0.392412	0.371323	2.23166e-09	7.39994e-09
GRN	-0.392143	8.97613	2.071e-05	4.51456e-05
TRBV27	-0.391727	0.440545	2.22471e-07	6.01037e-07
BMP8A	-0.390631	1.03766	1.30441e-08	4.04073e-08
AEN	-0.38934	3.72484	1.8535e-06	4.47228e-06
GPR17	-0.387991	0.304298	3.37921e-18	2.93102e-17
IL27	-0.387911	0.508923	1.61162e-09	5.45371e-09
CGB8	-0.38766	0.459435	0.00162085	0.00283864
CD244	-0.385016	1.11367	0.00378795	0.00632101
LIMS1	-0.38455	4.59189	1.56508e-05	3.45744e-05
IGKV1D-33	-0.383521	0.290472	1.67263e-07	4.57131e-07
MIA	-0.38279	0.696014	0.00580899	0.00934884
TRAV26-2	-0.38179	0.391195	1.84412e-08	5.59689e-08
MAPK3	-0.376837	5.70782	5.57542e-06	1.28687e-05
PSMC3	-0.376621	7.39505	4.07365e-07	1.06224e-06
RABEP1	-0.375992	4.23837	2.96809e-07	7.87668e-07
PSMD8	-0.375283	7.31802	2.05746e-06	4.9427e-06
IFNAR2	-0.37431	3.63192	8.16624e-05	0.000166559
IGHD3-10	-0.374179	0.360444	0.00201205	0.00348304
IGKV2D-28	-0.373431	0.325436	0.000256544	0.000490469
IL10RB	-0.372543	5.63652	4.32276e-06	1.00337e-05
FGF16	-0.372306	0.135262	9.36324e-19	8.5252e-18
ELANE	-0.37094	0.254741	2.77162e-15	1.89528e-14
SEMA4C	-0.370285	4.87387	0.000357297	0.000672176
DEFB124	-0.370056	0.208152	6.72077e-17	5.27421e-16
IGF1R	-0.36745	3.66316	0.00203963	0.00351969
CBL	-0.367174	3.01138	5.03409e-05	0.000105148
NFKB1	-0.364346	4.77443	7.47292e-05	0.000153186
KLRD1	-0.362563	0.513618	5.27245e-08	1.50589e-07
TRBV15	-0.362417	0.365891	4.55437e-07	1.17275e-06
CD1B	-0.362334	0.439551	4.85949e-08	1.39863e-07
TRAV38-1	-0.361561	0.258394	4.58795e-11	1.89024e-10
CRIM1	-0.360944	4.87676	0.00309998	0.0052344
TRAJ31	-0.359862	0.403801	0.000104308	0.000209378
TRBV13	-0.359709	0.481075	6.82959e-06	1.56105e-05
PML	-0.359286	4.61616	0.00010111	0.000203746
TRAV25	-0.359273	0.350062	1.05615e-08	3.29023e-08
TRBV5-5	-0.35602	0.318294	1.50793e-08	4.64498e-08
GDF5	-0.354621	0.251955	1.61794e-08	4.94686e-08
TNFSF11	-0.353552	0.932077	0.00127105	0.00224752
TRAV22	-0.346873	0.371938	4.99992e-08	1.43302e-07
TRDV1	-0.346675	0.508003	0.00116961	0.00208155
NFKBIE	-0.34657	4.99742	0.000409666	0.000764587
IGLJ1	-0.345535	0.371951	3.92272e-05	8.32e-05
IGLV4-3	-0.344908	0.335813	8.96317e-06	2.02903e-05
INHBE	-0.344768	0.492641	1.00135e-06	2.48902e-06
S100A13	-0.343689	5.88463	0.00200103	0.00346762
TSLP	-0.343243	0.9351	0.000166938	0.000326352
TRAV6	-0.341649	0.346118	4.99862e-08	1.43302e-07
PSMC1	-0.336231	3.15688	3.72513e-05	7.9418e-05
IGHD1-1	-0.334397	0.181901	0.000123534	0.000245875
TRAJ3	-0.331641	0.269188	3.02242e-06	7.13603e-06
UCN	-0.331175	1.83454	0.00491149	0.00800896
TRAV1-2	-0.328311	0.524035	0.000104074	0.000209164
IL12RB2	-0.326382	0.928901	0.00372647	0.00623474
CRLF2	-0.323889	0.251021	1.25708e-17	1.01844e-16
CAMP	-0.322313	0.51316	5.29477e-05	0.000110313
ANGPTL6	-0.318464	0.634105	1.89446e-11	8.21598e-11
OBP2A	-0.31817	0.301924	4.04747e-08	1.17849e-07
TRAJ1	-0.317419	0.294526	5.40431e-05	0.000112453
IGLJ3	-0.316299	0.230455	4.61755e-08	1.33504e-07
IGLV2-33	-0.31549	0.265314	1.66239e-06	4.04073e-06
VIP	-0.314664	0.383827	5.98333e-05	0.000123876
NOD1	-0.314144	2.72665	1.20536e-05	2.69895e-05
TRAV35	-0.313527	0.287603	1.43407e-07	3.95209e-07
IGHD6-19	-0.31285	0.212132	0.00111419	0.00198722
ESR1	-0.312624	0.81186	0.00167373	0.00292194
CALR	-0.308529	10.2615	4.76084e-05	0.000100075
IL22RA2	-0.305402	0.406319	3.72153e-05	7.9418e-05
OXT	-0.305248	0.4632	7.93073e-07	2.00151e-06
TRAJ38	-0.301848	0.185702	2.48474e-06	5.91741e-06
PIK3CA	-0.300572	3.16673	0.000135756	0.000268257
ARAF	-0.300201	5.88991	1.95573e-05	4.2746e-05
VIPR2	-0.299764	0.269853	3.45614e-11	1.44561e-10
IFNAR1	-0.299291	5.15085	2.24615e-05	4.8706e-05
LCNL1	-0.298602	0.216238	6.60842e-11	2.67584e-10
IL31RA	-0.297875	0.329609	4.63859e-05	9.76297e-05
PSMD7	-0.297043	6.43746	0.00012544	0.000249067
FGF14	-0.296922	0.214132	1.20898e-25	1.76319e-24
FURIN	-0.296283	6.55518	0.0010191	0.00182949
CANX	-0.295606	7.89125	0.000280196	0.000532599
IKBKG	-0.295476	2.5785	7.31657e-05	0.000150345
PGR	-0.29287	0.254289	2.02573e-14	1.27908e-13
TNFRSF1A	-0.292453	7.04443	0.00149547	0.00262184
FGF5	-0.291797	0.267106	8.46163e-05	0.000172158
CKLF	-0.29137	4.8079	0.000838004	0.00151929
TRGV5	-0.291254	0.361007	5.87327e-08	1.6717e-07
TRAJ39	-0.290827	0.188148	3.3084e-06	7.7778e-06
CCR10	-0.289163	0.907897	0.00130909	0.00230983
FGF13	-0.288429	0.297833	5.14282e-10	1.85456e-09
RXRG	-0.286422	0.189099	1.04941e-08	3.27544e-08
NEDD4	-0.286047	2.71029	0.00398629	0.00660906
SHC4	-0.285356	0.462282	0.000124216	0.000246934
IGHD4-23	-0.284458	0.169372	0.000408882	0.000763987
TRBV7-4	-0.28273	0.258802	2.13145e-07	5.79642e-07
UBR1	-0.282179	2.89379	0.000391268	0.000733572
GIP	-0.282062	0.195004	2.93417e-08	8.75998e-08
PTPN11	-0.281685	5.3243	0.00491812	0.00800896
ZC3HAV1	-0.280764	4.11228	0.000345724	0.000652639
NFYB	-0.280183	4.38796	3.22386e-05	6.8999e-05
CHUK	-0.279959	3.32009	0.000110078	0.00021989
TRGV3	-0.278851	0.327488	3.39918e-07	8.96295e-07
PSMD13	-0.276657	6.34068	3.76392e-05	8.00379e-05
ADAR	-0.276068	6.79401	0.00243216	0.00414498
NLRX1	-0.274658	3.82103	0.000632368	0.00115794
IGHD2-15	-0.273277	0.197696	0.000553241	0.00102213
TXLNA	-0.272546	5.80471	0.000222808	0.000428457
NR5A2	-0.268791	0.786268	8.97323e-05	0.000181893
TRAV24	-0.2686	0.356223	0.000104557	0.000209589
UBXN1	-0.262072	6.90723	5.61856e-05	0.00011647
TRBV11-3	-0.26162	0.212383	9.10294e-07	2.27643e-06
KLRC2	-0.260618	0.461077	0.00111053	0.00198498
TRAJ4	-0.259678	0.165387	5.9591e-06	1.37159e-05
TRAJ6	-0.258265	0.189607	5.45e-05	0.000113261
TRAJ18	-0.257479	0.234844	0.000150542	0.000296407
PRL	-0.255227	0.186032	0.00168522	0.00293888
TRAV1-1	-0.253401	0.255824	1.25686e-05	2.80665e-05
QRFP	-0.252318	0.908417	9.34385e-05	0.000188941
NENF	-0.251595	7.13997	0.00122907	0.00218266
IGHD2-8	-0.250479	0.169613	0.00297936	0.00504624
RORB	-0.250141	0.264774	1.92768e-05	4.23012e-05
TRAV10	-0.249097	0.278653	2.59908e-06	6.17188e-06
PDF	-0.246848	2.69258	0.00224187	0.00383656
IGHD1-20	-0.245846	0.0930494	2.91894e-05	6.27992e-05
NCR1	-0.245628	0.383432	2.98817e-06	7.06528e-06
OSTN	-0.245444	0.0925556	3.47793e-08	1.02351e-07
PCSK2	-0.244918	0.172254	0.000346644	0.000653625
ADIPOR2	-0.243141	5.31579	0.00289929	0.00491567
SSTR1	-0.241714	0.393604	0.00347618	0.00585163
MAP2K1	-0.241203	5.45213	0.00301198	0.00509625
TNFSF18	-0.240556	0.406653	0.00111382	0.00198722
CBLB	-0.236909	2.91831	0.00241858	0.0041261
PROK2	-0.234958	0.300506	0.000284054	0.000539297
BMPR1A	-0.234826	2.86893	0.000429428	0.000800562
TRAJ5	-0.234399	0.225737	0.000487243	0.000905272
PMP2	-0.23261	0.154576	1.48982e-07	4.08523e-07
TRBV11-1	-0.232418	0.186293	8.09349e-07	2.03635e-06
TSHR	-0.232228	0.185829	7.7162e-07	1.95335e-06
CALCB	-0.229428	0.207223	0.000329356	0.000622453
CSK	-0.226265	5.94253	0.000886535	0.00160198
CCL25	-0.226231	0.217406	7.26338e-06	1.6579e-05
PPP3R1	-0.226202	5.65694	0.000284374	0.000539297
MPO	-0.225896	0.229522	8.63683e-11	3.42151e-10
TRAJ17	-0.223332	0.178012	0.000161903	0.000316884
IGKV3D-7	-0.222652	0.220127	0.000254393	0.000486922
GHRL	-0.22211	0.731909	0.000109448	0.000218896
IGHD1-7	-0.220099	0.105469	0.000608753	0.00111842
TRAJ16	-0.216036	0.162051	0.000369868	0.000695031
PSPN	-0.215937	1.72615	0.000275355	0.000524001
PRKCG	-0.214738	0.137708	3.75703e-05	7.99947e-05
TRAJ34	-0.214661	0.161222	0.000232901	0.000447344
PAK2	-0.210688	5.82228	0.0044539	0.00731078
TRBV10-2	-0.209893	0.28005	0.00100784	0.00181125
TRAJ44	-0.205901	0.2003	0.000328959	0.000622416
TRAJ45	-0.205792	0.110561	1.22941e-06	3.03305e-06
TRGV4	-0.204353	0.332477	8.42531e-05	0.000171631
TRAJ10	-0.203349	0.116742	1.94353e-05	4.25356e-05
TRAJ19	-0.201806	0.102033	1.49554e-05	3.31271e-05
TRAJ36	-0.20074	0.120034	8.10536e-05	0.000165522
IGHD5-12	-0.20057	0.13161	0.0021846	0.00374632
EDN3	-0.20009	0.128936	0.00165464	0.00289475
LCN10	-0.199184	0.0880503	7.39084e-12	3.30019e-11
ACTG1	-0.198902	11.9469	0.00318576	0.00537373
TRAJ49	-0.193667	0.235706	0.00340506	0.00573776
LCN1	-0.193613	0.255074	9.13168e-05	0.000184877
TRGV2	-0.191049	0.270594	0.000126282	0.000250437
TRBV12-5	-0.190702	0.165379	5.74748e-06	1.32473e-05
GDF3	-0.189622	0.218266	7.00517e-09	2.23298e-08
TRGC1	-0.188484	0.295293	4.85738e-05	0.000101715
BPI	-0.187923	0.108481	4.52683e-16	3.34539e-15
STAB2	-0.18739	0.132547	6.61679e-15	4.34441e-14
TRAJ8	-0.185434	0.125142	0.000381466	0.000716009
SERPINA3	-0.184519	0.245794	0.00125395	0.00222206
CXCR5	-0.183501	0.115768	4.75378e-07	1.22028e-06
TRAJ21	-0.183004	0.0778764	0.000237863	0.000455812
PSMC2	-0.182266	6.33767	0.00412903	0.00681146
PMCH	-0.18145	0.271104	5.75407e-07	1.47476e-06
IGHD4-4	-0.180394	0.113282	0.004023	0.00665654
CMTM5	-0.180341	0.126112	3.50073e-13	1.9295e-12
TRAJ37	-0.178615	0.130213	0.000402116	0.000752199
IL12B	-0.175793	0.159234	1.67971e-09	5.66087e-09
IGHD7-27	-0.17494	0.0690427	0.00239998	0.00409863
TRAJ24	-0.173944	0.124757	0.000882235	0.00159596
TRAJ9	-0.172877	0.106255	0.000487798	0.000905283
S100Z	-0.172553	0.174799	3.7546e-11	1.56647e-10
IGHV3-16	-0.172238	0.128356	3.30468e-07	8.72844e-07
RNASE3	-0.171833	0.321961	0.00253299	0.00430348
TRAJ12	-0.16756	0.144604	0.00556037	0.00899263
HSPA1L	-0.166341	1.60407	0.005791	0.00932901
TRAJ23	-0.164898	0.107541	0.000590403	0.00108957
TRAJ42	-0.163428	0.10443	0.000602574	0.00110954
TRBV10-1	-0.163014	0.118669	2.58393e-06	6.14476e-06
CCL1	-0.162665	0.168237	0.000236299	0.000453343
IGLV3-32	-0.161959	0.1781	0.00620241	0.00994316
AZU1	-0.159333	0.191634	1.10715e-11	4.87857e-11
FAM19A1	-0.155096	0.104905	6.48855e-05	0.000133497
TRAV34	-0.153857	0.18986	0.000171304	0.000334094
TRAJ7	-0.151859	0.101082	0.00210402	0.0036119
TRAJ26	-0.151784	0.0939294	0.00386492	0.00644024
TRAJ33	-0.151229	0.113887	0.00250487	0.00426009
TRDJ3	-0.14696	0.106806	0.00124592	0.0022102
FCN2	-0.146262	0.0722374	2.94324e-08	8.77117e-08
CRHR1	-0.1417	0.137627	0.00570815	0.00920453
SH2D1B	-0.140055	0.416735	0.0046567	0.0076209
TRAJ28	-0.136879	0.111589	0.00516881	0.00837582
FGF22	-0.13511	0.341495	0.00509374	0.00827042
TRAJ48	-0.134309	0.0646242	0.000182305	0.00035429
TRAJ58	-0.130476	0.0730075	0.00062792	0.00115107
IGHD5-24	-0.130254	0.0493861	0.00589014	0.00946097
TDGF1	-0.130143	0.0872721	0.00354687	0.00595846
IGLJ6	-0.129118	0.068898	0.00112017	0.00199572
IGKV1-37	-0.12643	0.100313	0.000776629	0.00141268
CCR6	-0.124146	0.0783553	3.0213e-12	1.41051e-11
TSHB	-0.123136	0.104934	2.26502e-07	6.10924e-07
NOS1	-0.120073	0.109248	0.00587665	0.0094485
KLRC4	-0.118576	0.206459	0.00374144	0.00625344
IL21	-0.118227	0.0945524	2.09457e-05	4.55992e-05
TRBV6-4	-0.117903	0.123136	0.000159455	0.000312836
CCL16	-0.117736	0.154713	2.7877e-05	6.01938e-05
CELA1	-0.117426	0.0837662	2.39525e-10	8.97132e-10
IL5RA	-0.117373	0.117831	1.0123e-06	2.51245e-06
TRAJ22	-0.113997	0.074304	0.00491554	0.00800896
TRAJ29	-0.109548	0.058301	0.00395043	0.00655619
IGKV6D-41	-0.105868	0.105969	0.0036189	0.00607327
TRAJ61	-0.0945243	0.0389925	0.000750462	0.0013681
IL13	-0.0931291	0.0852235	1.52238e-05	3.36762e-05
DEFA4	-0.0919165	0.0519197	4.11443e-07	1.07118e-06
CALCR	-0.0909991	0.144247	0.00432609	0.00711517
TRAJ54	-0.090516	0.0503494	0.0024831	0.00422743
IGKV1D-37	-0.0857589	0.0523963	0.000127746	0.000253035
GH1	-0.0734317	0.0594044	9.48729e-07	2.36536e-06
TRAV40	-0.0696338	0.0723763	0.00141323	0.00248559
AMHR2	-0.0636789	0.0607862	1.0322e-07	2.87342e-07
DEFB119	-0.0489408	0.0273526	0.00235439	0.00402493
TRGV9	-0.0484495	0.0584497	1.18972e-05	2.6712e-05
LCN8	-0.0374301	0.035063	0.00435077	0.00714862
FGF6	-0.0237218	0.011298	1.94314e-05	4.25356e-05
FSHR	-0.0153342	0.00940522	0.00378954	0.00632101
MC2R	-0.0139358	0.0099165	0.00177423	0.00308758
CER1	0.059624	0.0648097	0.00203184	0.0035136
GALR3	0.0892164	0.197926	0.0047532	0.00777111
AVPR1B	0.105819	0.102397	0.000204483	0.000395061
GDF9	0.180263	0.660171	0.00491649	0.00800896
GHRHR	0.192736	0.1399	0.000610368	0.00112014
PIK3R2	0.197768	1.07617	4.06778e-05	8.59448e-05
NR1I3	0.204946	0.720451	0.000552241	0.00102143
CORT	0.217856	0.92707	0.000187482	0.000363495
TRBV6-8	0.219486	0.230262	1.99224e-05	4.34863e-05
NR2E1	0.224135	0.350405	0.00106681	0.00191098
GLP1R	0.236063	0.293294	0.00405862	0.00670873
RABEP2	0.236669	4.91814	0.00135649	0.0023909
HDAC1	0.236884	7.00175	0.000739293	0.00135073
RLN1	0.236947	0.605892	0.00494403	0.00804321
LCN12	0.248808	0.837025	0.0051157	0.0082979
LPA	0.252954	0.257726	1.30251e-06	3.2038e-06
ACVR2A	0.25994	3.08446	0.00364192	0.00610569
IKBKB	0.263584	4.01206	0.000742067	0.00135429
PGLYRP2	0.270139	0.38322	0.000273009	0.00052074
PTK2	0.271694	4.89401	0.00145245	0.00254913
LMBR1L	0.276863	4.34183	3.88665e-05	8.25411e-05
ACVR1B	0.285889	4.56186	0.00418165	0.00689135
NR2C2	0.291069	3.25693	0.00390556	0.00649481
PRDX2	0.296201	8.00935	0.000771186	0.00140433
BRAF	0.298216	3.38589	0.000175977	0.000342801
NFYA	0.308179	4.83937	0.000203004	0.000392665
S100A11	0.311251	12.2822	0.00408252	0.00674148
EPOR	0.311679	2.9251	0.00495706	0.00805644
GNRH2	0.327919	0.774221	4.48336e-06	1.03918e-05
TFR2	0.335907	1.71163	0.00553529	0.00896086
ACVR2B	0.340096	2.00974	0.000273553	0.000521174
ESRRA	0.340408	5.90919	1.7702e-06	4.27755e-06
GIPR	0.342277	1.23375	0.00139131	0.00244966
TNFRSF25	0.344433	3.86885	0.000995957	0.00179196
HSPA1B	0.352762	7.49949	0.00424403	0.00698718
AGER	0.353068	3.13006	0.000209794	0.000404848
UNC93B1	0.36596	5.93889	0.00059556	0.00109786
NR2C1	0.368982	3.30593	1.88655e-08	5.71514e-08
WFIKKN1	0.370902	0.639588	1.44789e-07	3.98351e-07
MIF	0.385503	7.28416	6.48399e-05	0.000133497
SSTR5	0.407805	0.387109	1.41306e-05	3.13421e-05
RARG	0.414181	5.65795	0.000821102	0.00149028
NR1H4	0.429656	0.795478	0.00463709	0.00759635
SDC4	0.456214	8.776	0.000116734	0.000232622
SEMA4G	0.459118	1.94446	0.000160099	0.000313725
SEMA4A	0.481154	4.23507	4.12814e-05	8.71086e-05
RXRA	0.485691	5.35044	2.29783e-06	5.49611e-06
RAET1G	0.501735	2.90667	0.00561745	0.00907603
SEMA4B	0.510052	6.35876	0.00109106	0.0019523
NR2F6	0.538044	6.59445	1.75163e-10	6.69763e-10
ARG2	0.540197	3.11984	0.000159274	0.000312836
NTF4	0.595426	2.13847	3.20203e-05	6.8621e-05
SPINK5	0.615586	2.49936	0.00203396	0.0035136
SEMA5A	0.631999	3.73778	0.000996018	0.00179196
GDF7	0.660737	1.37059	1.19559e-09	4.12205e-09
CCL15	0.667124	1.25154	0.000218223	0.000420622
GKN1	0.683669	0.615422	1.0186e-05	2.30267e-05
OAS1	0.689562	5.86438	8.82369e-06	2.00295e-05
SRC	0.709332	6.37942	1.26136e-12	6.26119e-12
PLXNB1	0.738866	5.45703	1.26556e-12	6.26317e-12
PLXNB3	0.763104	2.78716	3.16885e-06	7.46037e-06
VAV3	0.789858	4.06205	1.27509e-05	2.83752e-05
IL1A	0.792637	3.88372	0.00349719	0.00588098
S100A6	0.792707	12.3949	3.74276e-07	9.79057e-07
CDH1	0.80715	7.51074	2.36704e-05	5.126e-05
DUOX1	0.815285	3.75138	7.94685e-07	2.00251e-06
GDF15	0.816812	6.66637	0.00196816	0.00341424
S100A14	0.822273	7.88043	0.00618796	0.00992966
FABP5	0.829041	6.60909	0.000183821	0.000356816
LEAP2	0.833932	1.66545	3.02783e-08	9.00698e-08
SEMA3F	0.836701	6.41168	3.07468e-10	1.14123e-09
CARD11	0.871691	5.01017	8.33167e-07	2.09308e-06
IL20RA	0.871818	3.69977	6.03542e-08	1.71489e-07
ESM1	0.87576	3.32917	6.86841e-07	1.74409e-06
CLDN4	0.882488	8.11677	9.6301e-05	0.00019449
SDC1	0.891276	9.74514	4.36123e-07	1.12831e-06
TNFRSF21	0.913217	7.99021	1.00013e-08	3.12753e-08
THRB	0.913356	3.14153	1.12891e-11	4.94797e-11
CBLC	0.932896	6.40096	1.57703e-06	3.83891e-06
IL9R	0.933195	1.64613	1.97168e-10	7.45257e-10
AZGP1	1.00289	1.89588	2.3269e-06	5.54955e-06
VEGFA	1.00459	5.36517	1.49195e-12	7.29595e-12
VIPR1	1.01369	2.78183	2.49808e-11	1.06378e-10
SEMA6A	1.02743	2.95334	3.99792e-09	1.29952e-08
S100A2	1.06591	8.35713	0.00209145	0.00359782
S100A5	1.07969	2.27164	1.21724e-12	6.09728e-12
SYTL1	1.08285	5.52698	2.35655e-13	1.33457e-12
BMP3	1.14631	2.9658	2.31149e-06	5.52077e-06
DUOX2	1.24149	2.95549	4.39904e-07	1.1363e-06
CHP2	1.26232	2.33251	6.64624e-07	1.69289e-06
PPARG	1.36224	5.66904	5.17737e-12	2.34404e-11
CRH	1.43185	2.13913	4.83008e-05	0.000101401
CTSE	1.44336	2.87993	1.39459e-06	3.42007e-06
FAM3D	1.57254	2.86933	2.33313e-09	7.70541e-09
FAM3B	1.64462	3.94836	8.04728e-11	3.22674e-10
S100P	1.68407	9.21579	8.81833e-08	2.47574e-07
FGFR3	1.80629	5.8755	7.50215e-10	2.65883e-09
FABP6	1.85203	3.80263	2.34701e-14	1.47068e-13

## Sheet: C3-C1
Gene	logFC	AveExpr	P.Value	adj.P.Val
PTH1R	-1.19873	0.948974	6.79229e-43	1.11937e-39
OGN	-2.11046	1.04508	1.69958e-41	1.40046e-38
SLIT2	-1.48659	1.1959	1.96567e-40	1.07981e-37
A2M	-2.08575	7.01799	1.03724e-37	4.27345e-35
ELN	-2.59545	3.27451	4.91935e-36	1.62142e-33
CTSG	-2.05654	1.40734	2.06404e-34	5.66924e-32
FGF7	-1.87983	1.6438	2.5598e-34	6.02651e-32
IGF1	-1.03072	0.496639	4.60383e-33	9.48389e-31
FAM19A5	-1.62467	1.66989	8.05622e-33	1.47518e-30
S100A7	5.40019	4.11554	1.19984e-31	1.97734e-29
ANGPTL1	-1.61156	1.03317	2.04422e-31	3.06262e-29
SEMA3G	-1.29383	2.15637	8.84687e-31	1.21497e-28
CMA1	-1.5875	0.788853	2.3823e-30	3.02002e-28
LEFTY2	-1.10647	0.543243	5.2296e-30	6.15599e-28
IL20RB	2.86399	3.03194	6.30959e-30	6.93214e-28
PTGER3	-1.09943	0.78038	5.37323e-28	5.53443e-26
FGFR1	-1.66381	2.7376	1.02333e-27	9.9203e-26
COLEC12	-1.66269	1.89722	1.29669e-27	1.18719e-25
TEK	-1.11048	1.8114	4.26308e-26	3.69766e-24
FGF10	-0.804645	0.36487	7.73722e-26	6.37547e-24
CXCL12	-1.90421	2.99832	1.6247e-25	1.275e-23
CCL14	-0.911437	0.547812	3.99835e-25	2.99513e-23
PGLYRP3	2.26657	1.50028	2.80978e-24	2.01327e-22
PI3	4.61027	5.00547	4.59609e-24	3.15598e-22
NR2F1	-1.60687	2.97802	5.74371e-24	3.78626e-22
TGFBR3	-1.6248	3.35839	7.10472e-24	4.5033e-22
AGTR1	-1.1311	0.748751	1.22881e-23	7.50032e-22
TIE1	-1.10579	2.80488	1.30248e-23	7.66604e-22
PDGFD	-1.3891	2.31552	2.75657e-23	1.56649e-21
NFATC4	-1.30912	3.00619	2.89806e-23	1.592e-21
S1PR1	-1.27552	3.33079	4.64284e-22	2.46819e-20
PDGFRA	-1.43457	2.54388	6.40596e-22	3.29907e-20
S100A7A	2.06357	0.862631	1.32348e-21	6.60938e-20
S100A2	3.83024	8.35713	2.14328e-21	1.03886e-19
DES	-3.90493	5.02456	2.46871e-21	1.16241e-19
PTGFR	-1.0173	0.870775	9.36384e-21	4.19573e-19
ADCYAP1R1	-0.406607	0.237122	9.42002e-21	4.19573e-19
GREM2	-1.07074	0.712469	1.01675e-20	4.40947e-19
S100A8	3.79252	7.02725	1.11783e-20	4.72353e-19
SLC22A17	-1.32066	3.4707	2.56117e-20	1.0552e-18
FGF14	-0.281956	0.214132	6.52362e-20	2.62218e-18
IL1RAP	1.27695	2.44265	1.03578e-19	4.06419e-18
ANGPTL7	-0.68427	0.30608	1.1197e-19	4.29132e-18
PDGFRL	-1.54796	2.48459	3.8056e-19	1.42537e-17
TACR1	-0.651382	0.512005	5.56994e-19	2.03984e-17
ANXA6	-1.28289	4.93905	1.51478e-18	5.33662e-17
TPM2	-1.50303	6.52829	1.52197e-18	5.33662e-17
EDNRB	-1.3137	2.36033	6.02309e-18	2.06793e-16
PGLYRP4	1.69492	1.37355	7.52077e-18	2.52944e-16
IL17B	-0.474729	0.65118	8.10486e-18	2.67136e-16
APOD	-2.66301	4.04675	9.79167e-18	3.16405e-16
NR3C2	-1.08621	1.13365	1.0983e-17	3.48076e-16
TGFB3	-1.12067	3.21712	1.64137e-17	5.10372e-16
CSRP1	-0.924444	5.86213	4.44773e-17	1.35738e-15
GAST	0.887224	0.479584	5.76193e-17	1.72648e-15
PTGDS	-2.07701	4.03434	6.55855e-17	1.93009e-15
NR2F2	-1.14095	4.40297	7.63448e-17	2.2073e-15
PTHLH	2.1865	2.99103	2.20776e-16	6.27308e-15
APLNR	-1.27467	3.26119	2.40775e-16	6.62034e-15
AVPR2	-0.693444	0.765898	2.41032e-16	6.62034e-15
HGF	-1.01066	0.929698	3.68087e-16	9.94438e-15
SLC29A3	-1.07841	4.69285	3.77511e-16	1.00345e-14
PLA2G2A	-3.01646	4.5581	3.85653e-16	1.00882e-14
LTBP3	-0.976738	4.58124	4.87254e-16	1.25468e-14
GDF10	-0.425084	0.246555	6.42541e-16	1.62909e-14
VCAM1	-1.44335	2.94297	7.22296e-16	1.80355e-14
LCN6	-0.51518	0.270775	8.80859e-16	2.16665e-14
TNFSF12	-0.934099	4.49317	9.51028e-16	2.30484e-14
FGF18	-0.836632	0.810284	1.12426e-15	2.6852e-14
ANGPTL2	-1.30509	4.55459	1.39593e-15	3.28641e-14
ACVRL1	-0.872595	3.29802	1.5408e-15	3.5764e-14
ARRB1	-1.108	3.11924	2.80417e-15	6.41844e-14
CMTM5	-0.217835	0.126112	2.94609e-15	6.63551e-14
KCNH2	-1.22533	1.16671	2.97954e-15	6.63551e-14
NOD2	0.991093	1.54576	4.46256e-15	9.80574e-14
BMP4	-1.55515	2.89163	7.28247e-15	1.57915e-13
IL12RB2	0.993728	0.928901	1.08368e-14	2.31936e-13
AGT	-1.52181	2.16439	1.16966e-14	2.47128e-13
DEFB124	-0.374263	0.208152	1.52467e-14	3.18059e-13
CLEC11A	-1.18833	4.29263	1.58123e-14	3.25734e-13
IL17D	-0.783769	1.25687	1.64111e-14	3.33896e-13
TNFSF4	-0.914769	1.52982	2.1495e-14	4.31998e-13
PTGER2	-0.907974	1.52477	2.57843e-14	5.11957e-13
ELANE	-0.393754	0.254741	2.9246e-14	5.73779e-13
PDGFRB	-1.12847	4.64245	3.23877e-14	6.27941e-13
S100A9	2.85701	10.1203	4.00815e-14	7.68073e-13
IL16	-0.81893	1.43541	4.26461e-14	8.07824e-13
GPR17	-0.36632	0.304298	5.80509e-14	1.08713e-12
CTGF	-1.52542	6.50712	6.17149e-14	1.14276e-12
PPIA	0.489807	8.22223	7.79585e-14	1.42751e-12
FLT4	-0.727696	1.85216	9.59281e-14	1.73725e-12
RBP5	-0.903445	2.67813	1.334e-13	2.3896e-12
SEMA5A	-1.60857	3.73778	1.7215e-13	3.02906e-12
PPARG	-1.61627	5.66904	1.72774e-13	3.02906e-12
PLXNC1	-0.78347	2.01232	1.98638e-13	3.44584e-12
GLP2R	-0.491335	0.308587	2.40974e-13	4.13672e-12
IL3RA	-0.850843	3.72344	2.724e-13	4.62798e-12
FGF16	-0.334924	0.135262	2.81776e-13	4.73844e-12
CCL19	-2.14455	3.0326	3.13235e-13	5.21425e-12
RNASE7	1.62887	2.06802	3.47904e-13	5.73346e-12
FAM3B	-2.04372	3.94836	4.09982e-13	6.6896e-12
CD79B	-1.28	2.1216	6.99912e-13	1.13084e-11
CXCL14	-2.227	4.84745	8.18527e-13	1.30964e-11
CXCR4	-1.17859	5.1666	8.40691e-13	1.33217e-11
FGF2	-0.859075	1.14899	1.10009e-12	1.72662e-11
DLL4	-0.757724	2.92642	1.35569e-12	2.10771e-11
LTB4R	1.04495	3.03978	1.62808e-12	2.50755e-11
SCG2	-1.05414	1.19726	1.66729e-12	2.54415e-11
S100A16	1.2737	8.87483	1.98034e-12	2.99413e-11
FLT3	-0.378531	0.375207	3.14611e-12	4.71345e-11
TNFSF8	-0.647581	0.893122	3.40894e-12	5.02301e-11
VIPR2	-0.349399	0.269853	3.4137e-12	5.02301e-11
SHC2	-1.02313	2.25224	3.98884e-12	5.81735e-11
CXCL1	2.11654	4.40236	4.06921e-12	5.88251e-11
IL1R1	-1.07186	4.56105	4.25275e-12	6.09437e-11
SCT	-1.14067	1.56001	5.56873e-12	7.91143e-11
LCN10	-0.221367	0.0880503	6.05951e-12	8.5351e-11
CD22	-0.99155	0.915298	6.16281e-12	8.60704e-11
VIM	-1.01732	7.38326	6.66766e-12	9.23387e-11
EGFR	1.37967	4.63297	7.16881e-12	9.84516e-11
BMP6	-0.941235	1.7801	1.5016e-11	2.04516e-10
GDF7	-0.813554	1.37059	1.68192e-11	2.27196e-10
AREG	1.94957	4.27352	1.81639e-11	2.43366e-10
JAG1	1.10497	5.31703	2.19575e-11	2.91823e-10
CCL20	1.88503	2.72472	2.27697e-11	3.00195e-10
MASP1	-0.443929	0.316478	2.72107e-11	3.55898e-10
S100A14	2.26095	7.88043	2.94671e-11	3.82377e-10
HRAS	0.675226	6.63393	3.64179e-11	4.6888e-10
EPGN	1.2215	1.13607	3.90173e-11	4.98453e-10
FCGRT	-0.88894	5.80713	4.10249e-11	5.20069e-10
GHR	-0.664131	0.78383	4.28366e-11	5.38891e-10
NDRG1	1.29801	7.04008	4.39113e-11	5.48226e-10
PIK3R3	-0.841747	3.72509	5.06462e-11	6.27556e-10
KDR	-0.798364	2.98211	6.60705e-11	8.12569e-10
NRP2	-0.835817	2.73696	6.78769e-11	8.28602e-10
ADIPOQ	-0.923541	0.378267	7.00165e-11	8.48435e-10
INSR	-0.632901	4.14421	8.17405e-11	9.83273e-10
SLPI	2.43717	7.56499	8.32282e-11	9.93914e-10
FGF9	-0.496196	0.254883	9.63682e-11	1.14255e-09
NPR1	-0.840264	1.99553	1.16314e-10	1.36918e-09
GNLY	1.38755	2.42607	1.17266e-10	1.3706e-09
CALCRL	-0.781094	2.50506	1.31068e-10	1.52112e-09
VIPR1	-1.07525	2.78183	1.4447e-10	1.66495e-09
CYR61	-1.17103	6.80445	1.60646e-10	1.8385e-09
CD1D	-0.65676	1.44544	1.69119e-10	1.92212e-09
TAP2	0.895116	4.46892	1.97544e-10	2.22981e-09
LTB4R2	0.691759	1.48988	2.07745e-10	2.32901e-09
EDNRA	-0.803252	2.68685	2.31993e-10	2.58327e-09
FYN	-0.825402	3.31609	2.44496e-10	2.70423e-09
FABP5	1.57647	6.60909	2.54194e-10	2.79177e-09
CD40LG	-0.54483	0.642186	2.55799e-10	2.79177e-09
BIRC5	0.91585	5.5033	3.11549e-10	3.37785e-09
THPO	-0.399033	0.329322	3.58633e-10	3.86292e-09
STAB2	-0.164013	0.132547	4.16542e-10	4.45754e-09
KL	-0.906629	0.927127	4.64977e-10	4.94163e-09
GNAI1	1.00528	4.2941	4.67776e-10	4.94163e-09
TXK	-0.667849	1.26018	5.33214e-10	5.59704e-09
NRG2	-0.723205	0.748696	5.43344e-10	5.66729e-09
BMP3	-1.68229	2.9658	5.54809e-10	5.75047e-09
KIR2DL4	0.709989	0.799874	5.63341e-10	5.80241e-09
IL1A	1.89442	3.88372	5.9479e-10	6.08829e-09
ICAM2	-0.788476	2.57529	6.07016e-10	6.17507e-09
RAET1L	1.02152	1.20392	8.80372e-10	8.90094e-09
SEMA3E	-0.78509	0.99059	9.0976e-10	9.14198e-09
TNFRSF10A	0.748459	3.59954	9.28181e-10	9.27056e-09
AR	-1.10286	1.59778	1.21563e-09	1.20685e-08
EREG	1.54324	1.76486	1.31507e-09	1.29774e-08
CYSLTR1	-0.575905	0.881806	1.43345e-09	1.40614e-08
TNFRSF13B	-0.519851	0.386289	1.76515e-09	1.72128e-08
CCL16	-0.189207	0.154713	1.79461e-09	1.73972e-08
ULBP2	1.10124	3.54484	1.81086e-09	1.7452e-08
PNOC	-0.670169	0.674391	1.87006e-09	1.79178e-08
AKT3	-0.854891	2.58805	1.88962e-09	1.80005e-08
PLXNA4	-0.36063	0.365952	2.06322e-09	1.95413e-08
IL34	-0.85279	2.2468	2.09978e-09	1.97739e-08
LRP1	-0.782104	4.86032	2.20714e-09	2.06669e-08
ENG	-0.670314	6.13955	2.41277e-09	2.24646e-08
RARB	-0.960572	2.22348	2.63942e-09	2.44369e-08
S100A10	1.04782	8.74019	4.12056e-09	3.79367e-08
PTN	-2.18078	4.69979	4.60419e-09	4.21539e-08
IL22RA1	0.950642	2.58076	5.20641e-09	4.74042e-08
CSF2	1.06298	1.41071	7.24439e-09	6.55975e-08
CD19	-0.962146	1.0911	7.3815e-09	6.64739e-08
CETP	-0.543811	1.29251	7.48297e-09	6.70214e-08
SAA1	1.95446	3.73592	7.98025e-09	7.10889e-08
IL1B	1.42265	3.29919	8.37356e-09	7.41916e-08
SEMA6B	-0.646823	3.03736	8.5821e-09	7.56326e-08
ADRB2	0.881027	1.75968	1.05859e-08	9.27953e-08
SDC3	-0.726112	4.83898	1.14008e-08	9.94099e-08
NFATC2	-0.723298	2.1701	1.19048e-08	1.03259e-07
PSMD14	0.472051	4.81499	1.42224e-08	1.2266e-07
S100A12	1.62246	2.77634	1.42905e-08	1.2266e-07
SDC2	-0.938924	4.3036	1.44731e-08	1.23584e-07
AVPR1A	-0.757677	1.30275	1.64446e-08	1.39694e-07
IFNGR1	0.610412	6.56343	1.87842e-08	1.58124e-07
SEMA6D	-0.49553	0.663084	1.8806e-08	1.58124e-07
TLR4	-0.829815	2.40767	1.98694e-08	1.66217e-07
FGF13	-0.286453	0.297833	2.10429e-08	1.75145e-07
RABEP2	-0.463294	4.91814	2.21554e-08	1.83478e-07
ACVR2A	-0.558802	3.08446	2.54315e-08	2.09273e-07
PENK	-0.403725	0.194427	2.56511e-08	2.09273e-07
NCR3	-0.547704	0.773014	2.56512e-08	2.09273e-07
GDF15	-1.64579	6.66637	2.67382e-08	2.17067e-07
NPPC	-0.851255	0.833591	3.0297e-08	2.44753e-07
CD28	-0.527826	0.984828	3.24553e-08	2.60909e-07
SAA2	1.26255	1.62138	3.31936e-08	2.65549e-07
IFIH1	0.894745	3.8271	3.34776e-08	2.66527e-07
CCR4	-0.638686	1.03315	3.39841e-08	2.69259e-07
TNFSF10	1.20501	6.30374	3.8006e-08	2.99684e-07
SPINK5	1.22761	2.49936	4.02792e-08	3.16096e-07
CTF1	-0.804202	3.97367	5.05427e-08	3.9476e-07
PRKCB	-0.731389	1.36627	5.25703e-08	4.0866e-07
IFNK	0.573113	0.219562	5.62157e-08	4.34946e-07
CSF2RB	-0.901194	2.5363	6.20864e-08	4.78123e-07
ESRRA	0.426779	5.90919	6.94111e-08	5.32044e-07
TLR7	-0.6945	1.10809	7.56944e-08	5.7752e-07
VTN	-0.874625	1.3677	7.62763e-08	5.79278e-07
TNFRSF18	0.982602	3.17945	7.81091e-08	5.90476e-07
NR4A3	-0.909666	1.86035	8.07626e-08	6.07748e-07
NFATC1	-0.619441	1.92081	8.27968e-08	6.20223e-07
ADM	0.976992	5.53991	9.2384e-08	6.88908e-07
IL15RA	0.846135	3.47841	9.37872e-08	6.96222e-07
TAP1	1.02959	6.39167	9.62617e-08	7.11387e-07
RASGRP3	-0.464295	1.57844	9.67813e-08	7.12034e-07
CX3CR1	-0.439456	0.669112	1.00695e-07	7.37538e-07
FABP3	-1.12866	3.95408	1.02611e-07	7.48243e-07
IDO1	1.55191	3.11197	1.04983e-07	7.6217e-07
GDF6	-0.52983	0.726665	1.0745e-07	7.76653e-07
LTBR	0.45982	6.60817	1.08871e-07	7.83488e-07
F2RL1	1.03463	4.35217	1.14257e-07	8.18679e-07
RBP7	-0.909153	3.03468	1.32345e-07	9.44175e-07
TYMP	1.06888	6.28731	1.36047e-07	9.66405e-07
CRLF2	-0.214531	0.251021	1.40529e-07	9.93955e-07
PDGFC	-0.70958	2.67301	1.41832e-07	9.98885e-07
TNFRSF13C	-0.738887	1.4299	1.434e-07	1.00563e-06
BMPR1B	0.656529	0.778242	1.4591e-07	1.0189e-06
PTGER1	-0.508465	0.898344	1.46937e-07	1.02174e-06
DDX58	0.818802	3.93474	1.4964e-07	1.03616e-06
NOX4	-0.474812	1.18166	1.53306e-07	1.05711e-06
IL10	-0.481223	1.00023	1.61697e-07	1.11032e-06
SSTR2	-0.492685	0.758463	1.62812e-07	1.11334e-06
NR5A2	-0.399873	0.786268	1.72312e-07	1.17343e-06
ILK	-0.526617	2.93852	1.80475e-07	1.22396e-06
GDF3	-0.188062	0.218266	1.87822e-07	1.26857e-06
GHRL	-0.33277	0.731909	2.0035e-07	1.34766e-06
JUND	-0.56503	7.86787	2.01886e-07	1.35247e-06
HDGF	0.480575	8.31212	2.22226e-07	1.47968e-06
IL20	0.55778	0.461948	2.22671e-07	1.47968e-06
VIP	-0.450682	0.383827	2.45463e-07	1.62459e-06
ANGPTL6	-0.266545	0.634105	2.77594e-07	1.8299e-06
RORA	-0.472894	1.19481	2.81827e-07	1.8504e-06
CMTM8	-0.787314	4.07912	2.92623e-07	1.91366e-06
TGFA	0.955534	4.23971	2.99358e-07	1.94997e-06
PROK1	-0.52204	0.440074	3.06606e-07	1.98932e-06
CXCL11	1.46986	3.00455	3.09946e-07	2.0031e-06
CR2	-0.969683	0.848269	3.12615e-07	2.01246e-06
IL15	0.487205	1.30633	3.19441e-07	2.0484e-06
TGFBR2	-0.687011	5.38647	3.23537e-07	2.06662e-06
SEMA4B	0.891133	6.35876	3.26193e-07	2.07554e-06
BMP5	-0.69936	0.903811	3.38323e-07	2.14445e-06
CCR7	-1.4594	3.25618	3.70782e-07	2.34118e-06
LCNL1	-0.253541	0.216238	4.11062e-07	2.58561e-06
PLXND1	-0.603995	4.39856	4.2361e-07	2.65441e-06
CCR6	-0.0977928	0.0783553	4.66653e-07	2.91305e-06
NR4A1	-1.02813	4.24323	4.94843e-07	3.07736e-06
ADIPOR2	0.458584	5.31579	5.03116e-07	3.11705e-06
IGHD	-1.44405	1.98474	5.62802e-07	3.47378e-06
GUCA2A	-1.48243	1.64833	6.34108e-07	3.89929e-06
CXCL5	1.2288	1.78738	6.65191e-07	4.07522e-06
PCSK1	-0.525635	0.61885	6.85596e-07	4.18467e-06
CCL23	-0.621251	1.0149	6.88379e-07	4.18616e-06
XCR1	-0.640366	0.828097	7.25312e-07	4.39454e-06
CD79A	-1.2903	2.67348	7.97687e-07	4.79152e-06
OSTN	-0.242116	0.0925556	7.99108e-07	4.79152e-06
NTF4	0.785367	2.13847	7.99556e-07	4.79152e-06
LTF	-1.43958	1.85764	8.58179e-07	5.1242e-06
CCL21	-1.47756	3.33682	9.17113e-07	5.45633e-06
TNFSF15	-0.792411	2.10201	9.22879e-07	5.47088e-06
NRAS	0.525803	5.48869	9.38688e-07	5.54465e-06
PAEP	0.698011	0.605439	1.08081e-06	6.36134e-06
TLR2	0.76942	3.24546	1.20923e-06	7.09187e-06
PSME2	0.530813	7.11942	1.21671e-06	7.11041e-06
SLC40A1	-0.954621	4.64569	1.22414e-06	7.12854e-06
PSMD1	0.374626	5.83808	1.28049e-06	7.43047e-06
CD81	-0.412164	7.40226	1.30093e-06	7.52258e-06
BCL10	0.455863	4.80114	1.36637e-06	7.87335e-06
BPI	-0.11993	0.108481	1.48796e-06	8.54409e-06
CD1C	-0.713253	1.50127	1.50606e-06	8.61799e-06
TK2	-0.400878	3.52265	1.6236e-06	9.24013e-06
NCK1	0.517201	4.25811	1.62599e-06	9.24013e-06
S100A11	0.57909	12.2822	1.7105e-06	9.68693e-06
IL31RA	0.386567	0.329609	1.94426e-06	1.09731e-05
OASL	0.98747	3.72166	2.0136e-06	1.13256e-05
BTK	-0.590158	1.59682	2.24159e-06	1.25651e-05
IGLV3-12	-0.628101	0.66294	2.49855e-06	1.39367e-05
S100A3	0.988109	3.25017	2.50319e-06	1.39367e-05
IL1R2	0.79723	1.88772	2.52618e-06	1.40173e-05
PSMD11	0.442379	5.85704	3.06863e-06	1.69701e-05
CCL11	-1.06237	3.08875	3.12864e-06	1.72442e-05
GDF11	-0.521596	2.75595	3.38639e-06	1.86026e-05
MMP12	1.41136	3.90315	3.48011e-06	1.90539e-05
SEMA6C	-0.583721	2.55778	3.77001e-06	2.05728e-05
PML	0.473651	4.61616	3.94279e-06	2.14446e-05
STAT1	0.814394	6.67892	4.00149e-06	2.16335e-05
CCL2	-0.922029	4.21673	4.00377e-06	2.16335e-05
HSPA1L	-0.309704	1.60407	4.14175e-06	2.23059e-05
FCN2	-0.133301	0.0722374	4.33896e-06	2.32919e-05
APLN	0.814671	2.51136	4.44851e-06	2.38024e-05
IL11RA	-0.475536	2.55919	4.7097e-06	2.51184e-05
CMTM7	-0.642763	5.0725	4.75925e-06	2.53008e-05
NOX5	0.281497	0.408295	4.8665e-06	2.57877e-05
GH1	-0.075553	0.0594044	4.94554e-06	2.60861e-05
CCL15	-0.91593	1.25154	4.95446e-06	2.60861e-05
PSME3	0.371482	6.2711	4.98917e-06	2.61852e-05
PMP2	-0.222179	0.154576	5.24946e-06	2.73861e-05
NTF3	-0.41287	0.621102	5.25122e-06	2.73861e-05
GAL	1.06089	1.55692	5.82106e-06	3.02622e-05
CD72	-0.592767	1.9038	6.70349e-06	3.47401e-05
LMBR1L	-0.334543	4.34183	7.33137e-06	3.78749e-05
SEMA4C	-0.516172	4.87387	7.57435e-06	3.90079e-05
PPP3CC	-0.378436	3.68897	7.72168e-06	3.96428e-05
CXCL10	1.43884	5.09068	7.9315e-06	4.05935e-05
IGHV3-38	-0.494124	0.605838	8.04782e-06	4.10613e-05
UCN2	0.832453	2.31578	8.30294e-06	4.22323e-05
THRA	-0.492295	3.46397	8.34714e-06	4.23264e-05
LEPR	-0.424942	1.36536	8.58238e-06	4.33858e-05
CLCF1	0.739547	3.6499	8.78571e-06	4.42778e-05
RARA	-0.375774	4.59879	8.87927e-06	4.46129e-05
PSMD5	0.426066	4.47447	9.17556e-06	4.59615e-05
ROBO2	-0.397376	0.452206	9.471e-06	4.72976e-05
IL12B	-0.140539	0.159234	1.0821e-05	5.3876e-05
CSF2RA	-0.694849	2.20838	1.10631e-05	5.48806e-05
OPRL1	-0.487641	1.59559	1.10893e-05	5.48806e-05
NRG1	0.669038	0.943934	1.13155e-05	5.58323e-05
INHBB	-0.708955	2.76387	1.17045e-05	5.75794e-05
RAC1	0.300583	8.52135	1.28019e-05	6.27902e-05
PAK6	0.198391	0.442202	1.28675e-05	6.29249e-05
IGLV8-61	-1.28788	2.63657	1.35591e-05	6.61104e-05
MAPT	-0.407012	0.631684	1.37059e-05	6.66294e-05
PSMD2	0.4198	7.14189	1.4699e-05	7.12469e-05
S1PR2	-0.40296	3.45868	1.53547e-05	7.4207e-05
ARTN	0.706214	2.38977	1.6181e-05	7.79715e-05
IGHV3-74	-1.23321	3.58548	1.67931e-05	8.06307e-05
POMC	-0.550815	0.990165	1.68307e-05	8.06307e-05
JAG2	0.632222	4.02022	1.73048e-05	8.26618e-05
IGHV7-81	-0.62324	1.05643	1.74558e-05	8.31421e-05
IL5RA	-0.113485	0.117831	1.81159e-05	8.60376e-05
IL18	0.686018	4.11823	2.08688e-05	9.88268e-05
TSHB	-0.111373	0.104934	2.10023e-05	9.91743e-05
CCR10	-0.425153	0.907897	2.13601e-05	0.000100575
RXRG	-0.232578	0.189099	2.25242e-05	0.000105755
CMTM3	-0.603651	5.33655	2.28218e-05	0.000106848
PDGFB	-0.60021	4.01406	2.35114e-05	0.000109764
NPY	-0.482638	0.273556	2.58064e-05	0.000119919
OXT	-0.286653	0.4632	2.5832e-05	0.000119919
IFNG	0.598982	0.878893	2.60023e-05	0.00012037
DEFB1	1.45591	4.40498	2.80396e-05	0.000129438
IGHM	-1.54834	4.86419	2.89175e-05	0.000133117
GMFG	-0.734224	4.72111	3.04296e-05	0.000139688
CTSE	-1.37189	2.87993	3.17275e-05	0.000145242
IGLV3-9	-1.21984	2.41847	3.19127e-05	0.000145685
IL10RA	-0.63824	2.48389	3.20444e-05	0.000145882
S100Z	-0.117884	0.174799	3.30617e-05	0.000150098
TRBV11-2	-0.396162	0.59524	3.35719e-05	0.000151996
LTBP4	-0.603328	4.46143	3.50916e-05	0.000158441
CXCR5	-0.165456	0.115768	3.70754e-05	0.00016694
LTB	-0.79826	3.44348	4.16289e-05	0.000186933
MET	0.612692	4.91321	4.18601e-05	0.00018746
IGHV3-35	-0.541912	0.773084	4.25548e-05	0.000190055
CCL17	-0.777026	2.55028	4.30939e-05	0.000191943
IGLV2-8	-1.27928	3.10375	4.34318e-05	0.000192926
ABCC4	-0.620516	3.01256	4.94179e-05	0.000218927
PLCG2	-0.49597	2.37677	4.99068e-05	0.0002205
IGLV7-46	-1.15031	2.46778	5.12373e-05	0.000225773
TNFRSF1B	-0.621275	4.7669	5.14326e-05	0.000226029
ULBP3	0.53867	1.96463	5.29919e-05	0.000232262
TNFRSF11B	-0.808312	1.86068	5.39656e-05	0.000235903
PPBP	0.66819	0.749655	5.52956e-05	0.000241077
THBS1	-0.728274	5.95829	5.7494e-05	0.00025
SEMA6A	-0.768085	2.95334	5.78478e-05	0.000250877
SEMA7A	-0.761204	4.38655	5.88888e-05	0.000254721
FGF22	-0.215369	0.341495	5.95601e-05	0.00025695
TRAJ2	-0.31303	0.303309	5.99085e-05	0.000257778
TNF	0.61481	1.36986	6.1332e-05	0.000263217
GREM1	-0.803386	2.63646	6.17277e-05	0.000264227
NOV	-0.652009	2.07299	6.3602e-05	0.000271544
EIF2AK2	0.414911	4.46416	6.61659e-05	0.000281214
NPR3	-0.347322	0.653205	6.62082e-05	0.000281214
TAPBP	0.445714	7.50781	6.85712e-05	0.000290502
PGR	-0.164151	0.254289	6.9124e-05	0.000292093
PIK3R5	-0.413694	1.43653	7.38254e-05	0.000311162
PIK3R1	-0.555356	3.59504	7.47368e-05	0.0003142
TRBV18	-0.424153	0.762108	7.56791e-05	0.000317352
BACH2	-0.344469	0.685455	7.6371e-05	0.00031944
SORT1	-0.537	4.71567	7.6731e-05	0.000319742
PGRMC2	-0.343922	5.77847	7.68311e-05	0.000319742
ISG20L2	0.31292	4.98008	7.74523e-05	0.000321515
C3	-1.06797	5.53242	7.95262e-05	0.000329294
APOBEC3A	0.835693	1.98143	8.00902e-05	0.000330799
FAM3C	0.498333	5.22557	8.26253e-05	0.000340416
OSMR	0.6367	3.91337	8.30055e-05	0.000340663
NR1H3	-0.465231	4.07064	8.30986e-05	0.000340663
RAET1G	0.792452	2.90667	8.36014e-05	0.000341874
LTBP1	-0.607222	4.95568	8.48576e-05	0.00034465
AMHR2	-0.0516309	0.0607862	8.48587e-05	0.00034465
TRBV29-1	-0.544261	1.10555	8.49077e-05	0.00034465
RAET1E	0.736739	1.77452	8.602e-05	0.000348307
FCGR2B	-0.483737	1.40478	8.63318e-05	0.000348713
FGF1	-0.363833	0.949377	8.69029e-05	0.000350161
TRAJ6	-0.277221	0.189607	8.96789e-05	0.000360466
SRC	-0.421537	6.37942	9.73632e-05	0.0003904
NGFR	-0.790593	1.92285	9.80848e-05	0.000392339
PLSCR1	0.48885	5.48562	9.86954e-05	0.000393826
SST	-0.973826	0.851242	0.000103599	0.000412393
BLNK	-0.608049	3.24959	0.000104112	0.000412629
IGHA2	-1.5063	5.55584	0.000104159	0.000412629
NFYB	-0.288288	4.38796	0.000108363	0.000428254
CD1E	-0.406669	0.835188	0.000110952	0.000437436
FGF11	0.349839	0.738361	0.000111313	0.000437812
IL1F10	0.166037	0.119004	0.000112878	0.000442911
FGF6	-0.0236484	0.011298	0.000115124	0.000450651
PLXNA1	0.445946	5.12959	0.000121841	0.000475814
MIF	0.409341	7.28416	0.000124989	0.000486704
TRAJ4	-0.24254	0.165387	0.00012522	0.000486704
IL6ST	-0.446671	4.41696	0.000127058	0.000492687
SERPINA3	0.242946	0.245794	0.000128713	0.00049793
CCR9	-0.0567766	0.065757	0.000129445	0.00049959
CBLB	-0.33172	2.91831	0.000130481	0.000502402
LIFR	-0.56735	1.78221	0.000130783	0.000502402
IRF1	0.604235	4.81461	0.000137671	0.000527633
IGHV3-72	-0.938342	2.11234	0.000145239	0.000555347
DDX17	-0.301953	6.85603	0.000146657	0.000559086
TRBV20-1	-0.601812	1.61473	0.000146896	0.000559086
HSPA2	-0.606638	3.07879	0.000156276	0.000591065
INSL4	0.303315	0.187413	0.000156327	0.000591065
GPI	0.37531	7.14146	0.000156374	0.000591065
EPOR	-0.465737	2.9251	0.000157131	0.000592567
RBP4	-0.875971	1.66943	0.000157882	0.00059404
S100A5	-0.617117	2.27164	0.000174387	0.000654645
PSMD10	0.327365	5.75946	0.000181615	0.000680231
ACVR1C	0.351276	0.746822	0.000183259	0.000684833
IGLJ3	-0.237072	0.230455	0.000184848	0.000689206
TNFRSF4	-0.494917	2.63545	0.000185555	0.000690283
TRBV5-4	-0.324649	0.573839	0.000189974	0.000703899
IL17RB	-0.522366	2.35157	0.00019007	0.000703899
IL22RA2	0.304933	0.406319	0.000192569	0.000711557
IFITM1	0.790647	7.20883	0.000197795	0.00072923
MASP2	-0.20734	0.490009	0.000200311	0.000736859
KLRC1	0.373215	0.614231	0.000203396	0.000746541
ADRM1	0.262288	7.70147	0.000204595	0.000749272
ZC3HAV1L	0.458179	2.53363	0.000206178	0.000753396
IGHV3-16	-0.137335	0.128356	0.000209695	0.00076455
NAMPT	0.536202	5.19859	0.00021032	0.000765137
PLAUR	0.538933	4.65951	0.000222776	0.000808667
ISG15	0.751556	8.47541	0.000226917	0.000821025
SLURP1	0.742165	1.32717	0.000227177	0.000821025
TCHHL1	0.252521	0.178438	0.000228407	0.000823665
SCTR	-0.251456	0.215858	0.000231197	0.000831239
PSMC2	0.259757	6.33767	0.000231516	0.000831239
IGKV3D-20	-0.99476	2.2352	0.000239756	0.000858953
MSR1	-0.54029	2.2734	0.000244282	0.00087327
TNFSF9	0.627913	1.97399	0.000276322	0.000985668
NPPA	-0.204891	0.514707	0.000278585	0.000991596
TNFRSF8	-0.322641	0.871098	0.000290268	0.00103095
APOBEC3F	-0.380306	3.16497	0.000291198	0.00103203
PGLYRP1	-0.20484	0.357923	0.000298882	0.00105699
BMPR2	-0.345128	4.26613	0.000302808	0.00106858
IGF2	-1.72851	6.12868	0.000313197	0.00110288
SEMA3D	-0.538513	1.12838	0.000320305	0.00112551
IGHD6-25	-0.546245	0.468938	0.000327636	0.00114882
BMPR1A	-0.264764	2.86893	0.000334486	0.00117035
IGHV3-64	-0.70036	1.12315	0.000337107	0.00117421
IL23R	-0.0601819	0.108955	0.000337198	0.00117421
DUOX1	0.650362	3.75138	0.000337728	0.00117421
HSP90AB1	0.340824	10.4912	0.000338546	0.00117458
PAK3	-0.254858	0.29681	0.000342763	0.00118671
FAM3D	-1.02761	2.86933	0.000346441	0.00119693
CD48	-0.643218	2.41621	0.000348854	0.00120274
TNFRSF1A	0.364947	7.04443	0.000349836	0.00120361
PRDX1	0.33343	9.41241	0.000375723	0.00128998
LTA	-0.338392	0.862172	0.000395225	0.00135412
SSTR1	-0.324797	0.393604	0.000400362	0.00136887
ACTG1	0.264361	11.9469	0.000409021	0.00139558
IGHV3-11	-1.1947	3.56933	0.000416215	0.0014172
FAM19A2	-0.125089	0.346242	0.000421045	0.00143069
FAM19A1	-0.150822	0.104905	0.000434623	0.00147378
RNASEL	-0.335222	3.06756	0.000450064	0.00151953
TRBV14	-0.271319	0.407196	0.000450505	0.00151953
EBI3	-0.561403	2.05055	0.000450881	0.00151953
QRFP	-0.24978	0.908417	0.00046191	0.00155353
CRLF3	0.294541	3.71169	0.000467869	0.00157036
IL1RL2	0.472633	2.22021	0.000471018	0.00157772
TRAV38-1	-0.208194	0.258394	0.000477214	0.00159523
HBEGF	0.569788	4.48552	0.000486075	0.00162156
IGLJ6	-0.153049	0.068898	0.000487998	0.00162469
TRAV8-4	-0.32253	0.631024	0.000506293	0.0016822
NR3C1	0.455201	3.15822	0.000511167	0.00169498
CSF3	0.790026	1.49553	0.000520411	0.00172216
IGLV2-14	-1.30164	5.07752	0.000531507	0.00175536
CD4	-0.569138	4.0841	0.00054329	0.00179069
ZC3HAV1	0.299893	4.11228	0.000548047	0.00180276
CXCL3	0.604129	1.54023	0.000560181	0.001839
PSMC3	0.281153	7.39505	0.00056726	0.00185854
IGKV2-24	-1.05771	2.59943	0.000584892	0.0019125
IGHV1-69	-1.03063	2.39423	0.000597416	0.00194959
SDC1	0.663145	9.74514	0.000611261	0.00199083
TRAV30	-0.735602	1.27166	0.000612837	0.00199202
ESRRG	-0.293497	0.447169	0.000616632	0.00200041
NRTN	-0.481389	1.51917	0.000620325	0.00200844
TRAV23DV6	-0.241921	0.393927	0.00063529	0.00205286
CST4	-0.714734	1.14808	0.000676211	0.00218082
TRBV3-1	-0.363532	0.713522	0.000697104	0.0022438
PIK3CG	-0.322722	0.953327	0.000708984	0.00227759
CMKLR1	-0.512262	1.98183	0.000714506	0.00229087
FABP12	0.200193	0.149641	0.000718995	0.00230079
IGHD3-9	-0.500773	0.589293	0.000742346	0.0023709
AGER	-0.354048	3.13006	0.00076704	0.00244503
VEGFB	-0.320616	6.8759	0.000771103	0.00245324
TRAV41	-0.281867	0.521319	0.000779828	0.00247438
IGKV4-1	-1.30145	5.49454	0.000780752	0.00247438
MX1	0.686455	5.13017	0.00079888	0.00252698
TRBV10-3	-0.354256	0.664021	0.000807745	0.00255012
IGKV1-12	-0.719453	1.31757	0.000812452	0.00256008
IFNAR2	-0.350901	3.63192	0.000818275	0.00257095
TNFRSF19	-0.697301	1.97159	0.000819021	0.00257095
TRAJ61	-0.103731	0.0389925	0.000828561	0.00259595
TRAV26-1	-0.241922	0.467547	0.000837411	0.0026187
IGHA1	-1.33794	8.06819	0.00084848	0.00264829
IL4	-0.11138	0.209288	0.000855038	0.00266371
FIGNL2	-0.231092	0.3274	0.000870824	0.00270777
CALCB	-0.234766	0.207223	0.000885268	0.0027475
PSMC6	0.229316	4.68825	0.000889642	0.00275346
SDC4	0.434358	8.776	0.000890531	0.00275346
IGHV3-15	-1.16201	3.98962	0.000902205	0.00278433
PLAU	0.6701	6.88866	0.000953147	0.00293605
RORB	-0.212669	0.264774	0.000972687	0.00298712
LBP	-0.546447	0.866073	0.000974872	0.00298712
IRF5	-0.469239	4.51254	0.000975165	0.00298712
IKBKB	-0.284714	4.01206	0.000986715	0.00301689
NR1D2	-0.351765	4.39144	0.000998378	0.0030469
LEAP2	-0.540348	1.66545	0.00102214	0.00311364
IGLC6	-0.484808	1.10662	0.0010791	0.00328111
TNFRSF14	-0.388618	4.77389	0.0011165	0.00338855
TRAJ36	-0.182264	0.120034	0.00117831	0.00356957
CRLF1	-0.540834	1.96366	0.00118127	0.003572
TRAJ58	-0.136649	0.0730075	0.00120066	0.00362299
HLA-DOA	-0.708921	3.46074	0.00120253	0.00362299
IGLV4-3	-0.276518	0.335813	0.00121207	0.00364504
PSMB8	0.500085	7.03926	0.0012184	0.00365741
NR1H2	-0.193094	6.23652	0.0012217	0.00366067
HSPA4	0.241607	6.40296	0.00124423	0.00372139
HLA-F	0.663115	5.34514	0.00126682	0.00377561
TMSB10	0.404744	12.8288	0.00126694	0.00377561
ANGPT1	-0.398848	1.1114	0.00127708	0.00379898
IGHV3-49	-1.04788	2.99291	0.00131088	0.00389249
MPO	-0.120434	0.229522	0.00142595	0.00422656
ITK	-0.34073	0.911443	0.00143245	0.0042382
LCN8	-0.0463296	0.035063	0.00144356	0.00426342
ADRB1	-0.544715	1.44222	0.00145252	0.0042822
DEFA4	-0.0633306	0.0519197	0.00145527	0.00428265
PDIA2	-0.394543	0.806397	0.001459	0.00428315
IGHV3-30	-1.09983	4.03984	0.00146064	0.00428315
GZMB	0.77903	3.21066	0.00147093	0.00430566
LCN2	1.27868	5.83619	0.00150167	0.00438785
TRAV39	-0.233456	0.47294	0.00150483	0.00438932
RFXAP	-0.314485	2.74954	0.00151587	0.0044137
IGKV1-9	-1.09868	3.71719	0.00156143	0.00453835
INSL3	-0.26345	1.24844	0.00166498	0.00483079
TRAJ21	-0.172787	0.0778764	0.00167312	0.00484589
IGHV4-39	-1.17786	4.68221	0.0016795	0.00485583
LTBP2	-0.503358	4.36503	0.00168477	0.00486252
IGHV3-43	-0.839371	2.03892	0.00170337	0.00490762
HMOX1	-0.636805	5.61899	0.00172814	0.00497029
TRAF3	0.288415	3.44585	0.00179075	0.0051414
IGHV2-70	-0.898357	2.19404	0.00180424	0.0051711
TRDJ2	0.145575	0.0970921	0.00182491	0.00522127
PSMC1	0.279601	3.15688	0.00185018	0.00528439
IGLV1-44	-1.15592	4.3693	0.00189997	0.00541721
VGF	-0.425176	1.24943	0.00193362	0.00550021
CRH	-1.20344	2.13913	0.00193575	0.00550021
TRBV24-1	-0.264729	0.476119	0.00195306	0.00553985
INPP5D	-0.516589	3.34304	0.00199424	0.00564692
TDGF1	-0.152668	0.0872721	0.00200619	0.00567102
BST2	0.795451	8.24341	0.00202013	0.00569114
TRAV8-3	-0.334376	0.832573	0.00202022	0.00569114
TRBV19	-0.393113	1.01772	0.00207503	0.00583557
IGLV2-33	-0.222421	0.265314	0.00208452	0.00585227
IFNE	0.524014	1.34294	0.00209135	0.00586148
MLNR	0.0760572	0.0888871	0.00214005	0.00598777
BMP8B	-0.483855	2.66277	0.00219161	0.00612165
IGHD1-20	-0.198211	0.0930494	0.00220764	0.0061555
AHNAK	0.434762	6.47195	0.0022125	0.0061555
PLXNA2	0.399158	3.47863	0.00221629	0.0061555
IFNAR1	-0.23774	5.15085	0.00221867	0.0061555
FURIN	0.304936	6.55518	0.00222528	0.00616347
BDNF	-0.265501	0.5709	0.0022757	0.00629253
TRAV9-2	-0.289241	0.649565	0.00235489	0.00650061
FGFR2	-0.592845	3.35835	0.00238382	0.00656945
IGKV1D-42	-0.348341	0.548686	0.00249445	0.00686285
IGHV1-2	-1.07098	3.46437	0.00256422	0.00704305
TCF7L2	-0.303648	3.98183	0.00257686	0.007066
IGHV3-13	-0.762393	1.86139	0.00259076	0.00709232
TAC1	-0.43483	0.538986	0.00262938	0.00717563
ISG20	0.447872	2.65542	0.0026299	0.00717563
EED	0.213926	3.43667	0.00266506	0.00725954
IGKV1D-39	-0.439937	0.662576	0.00268646	0.00730574
IGF1R	0.395165	3.66316	0.00271127	0.00736107
FLT1	-0.368958	3.0799	0.00273484	0.00741286
SEMA4D	-0.29935	3.07622	0.00277322	0.00750085
ADIPOR1	0.215152	6.85942	0.00277641	0.00750085
IGHJ1	-0.6346	1.25791	0.00279644	0.00754262
IGHV4-59	-1.04602	3.91296	0.00283674	0.00763881
TMSB15B	-0.0865154	0.256713	0.00294817	0.00792502
IGHV1-45	-0.522954	0.970433	0.00295265	0.00792502
IGKV5-2	-0.579422	1.08698	0.00307107	0.00822946
IGHV4-34	-0.99284	3.79914	0.00308757	0.00826026
RXRA	0.3335	5.35044	0.00310555	0.0082949
IGKV1-39	-0.552346	0.994233	0.00312165	0.0083244
VAV2	0.433363	4.86969	0.00315309	0.00839466
MC2R	-0.0145061	0.0099165	0.00325703	0.00865739
TNFRSF12A	0.469954	6.57096	0.0033126	0.00879092
TRBV12-4	-0.276433	0.591252	0.00336015	0.00889074
PCSK2	-0.221543	0.172254	0.00336438	0.00889074
BMP8A	-0.219654	1.03766	0.0033664	0.00889074
PTGDR	-0.138137	0.368708	0.00342659	0.00903524
SFTPD	0.450512	1.14645	0.00345213	0.00908802
PSPN	-0.1913	1.72615	0.00349218	0.00917882
SHC1	0.324498	6.61982	0.00368789	0.00967778
GRAP2	-0.240421	0.78467	0.00371118	0.00972341
NCR2	0.0632099	0.0614624	0.00372813	0.00974981
IGKV1D-37	-0.0715561	0.0523963	0.00373309	0.00974981
IGKJ5	-0.679533	1.68064	0.00378371	0.00986637
CRIM1	-0.390842	4.87676	0.0037915	0.00987108
TSHR	-0.148875	0.185829	0.00382657	0.00994668

## Sheet: C2-C3
Gene	logFC	AveExpr	P.Value	adj.P.Val
TNC	3.28633	4.20384	9.71089e-59	1.60035e-55
OSMR	2.63102	3.91337	2.42831e-58	2.00093e-55
PLAUR	2.0807	4.65951	5.39718e-48	2.96485e-45
S100A10	2.47454	8.74019	4.69457e-47	1.93416e-44
PPARG	-2.97851	5.66904	2.34593e-46	7.73217e-44
IL1RAP	1.81269	2.44265	4.77629e-44	1.31189e-41
FAM3B	-3.68834	3.94836	9.16957e-44	2.15878e-41
IL20RB	3.11103	3.03194	3.9935e-43	8.22661e-41
PTHLH	3.37255	2.99103	3.30789e-42	5.87008e-40
NOD2	1.60586	1.54576	3.56194e-42	5.87008e-40
S100A7	5.55126	4.11554	8.66031e-42	1.29747e-39
BMP1	1.47013	4.20514	4.39347e-41	6.0337e-39
S100A8	4.95558	7.02725	1.56968e-40	1.98987e-38
VIPR1	-2.08894	2.78183	4.26541e-40	4.78983e-38
TYMP	2.54668	6.28731	4.35967e-40	4.78983e-38
PI3	5.43891	5.00547	7.21544e-40	7.4319e-38
NRP2	1.58599	2.73696	8.68031e-40	8.41479e-38
INHBA	2.37485	3.14936	3.67117e-39	3.36116e-37
GDF7	-1.47429	1.37059	5.63741e-39	4.88971e-37
CD14	2.35713	5.70174	1.27628e-38	1.05165e-36
NR3C1	1.62113	3.15822	1.35935e-38	1.06676e-36
CTSB	1.55667	8.38792	4.3013e-38	3.22207e-36
IL15RA	1.87068	3.47841	2.10065e-36	1.50516e-34
TGFB3	1.47106	3.21712	6.58185e-35	4.51954e-33
SLC11A1	1.31909	1.96337	1.3438e-34	8.85832e-33
FCER1G	2.18107	5.45603	3.72333e-33	2.34482e-31
FCGR3A	2.54697	4.50683	3.94048e-33	2.34482e-31
PIK3CD	1.48418	2.75169	3.98392e-33	2.34482e-31
MMP9	2.81739	4.37858	1.0881e-32	6.18338e-31
TGFBR3	-1.67918	3.35839	4.25571e-32	2.3378e-30
CSF1R	1.93832	3.68964	8.36191e-32	4.4453e-30
SAA1	3.62506	3.73592	2.76572e-31	1.42435e-29
IFITM1	2.29379	7.20883	3.91005e-31	1.95266e-29
C5AR1	1.62357	3.1879	4.29382e-31	2.08124e-29
CD86	1.58514	2.70188	9.07828e-31	4.27457e-29
C3AR1	1.83205	2.96614	1.25192e-30	5.73099e-29
ICAM1	2.11844	4.74052	1.90522e-30	8.48596e-29
HCK	1.82114	3.16787	1.9973e-30	8.66197e-29
FPR1	1.7364	2.30378	2.39184e-30	1.0107e-28
FAS	1.52601	3.22778	3.35841e-30	1.38367e-28
BMP3	-2.8286	2.9658	3.54962e-30	1.42677e-28
TNFRSF18	1.91885	3.17945	3.65305e-30	1.43339e-28
IL12RB2	1.32011	0.928901	4.57683e-30	1.7541e-28
ANXA6	1.48196	4.93905	4.685e-30	1.75475e-28
PGLYRP3	2.22108	1.50028	6.01693e-30	2.20353e-28
SEMA5A	-2.24057	3.73778	6.97713e-30	2.49963e-28
SLC29A3	-1.34799	4.69285	7.32148e-30	2.56719e-28
IL32	2.14107	4.87729	1.10176e-29	3.7827e-28
SRC	-1.13087	6.37942	1.35934e-29	4.57182e-28
PSMD1	0.803194	5.83808	1.65298e-29	5.44823e-28
PLAU	2.11024	6.88866	3.07583e-29	9.93067e-28
CCL3	1.89826	2.67568	3.13346e-29	9.93067e-28
S100A5	-1.69681	2.27164	6.01237e-29	1.86951e-27
S100A7A	2.12401	0.862631	6.30584e-29	1.92445e-27
TAP2	1.42685	4.46892	6.61362e-29	1.98168e-27
TYROBP	1.94595	6.01179	7.59283e-29	2.23446e-27
GREM1	2.05921	2.63646	9.11572e-29	2.63556e-27
GNLY	2.13167	2.42607	8.30482e-28	2.35971e-26
VIM	1.461	7.38326	8.74301e-28	2.44212e-26
IL7R	1.79511	2.60769	1.78596e-27	4.90542e-26
ITGB2	1.89408	3.86749	6.4954e-27	1.75482e-25
S100A9	3.62962	10.1203	6.61045e-27	1.7571e-25
RBP1	1.97879	3.40109	9.3512e-27	2.44616e-25
CCL4	1.88447	2.72791	1.1572e-26	2.97979e-25
TLR2	1.53954	3.24546	1.79379e-26	4.54794e-25
IL15	0.923854	1.30633	1.87624e-26	4.68491e-25
CSF1	1.54769	4.02025	2.12906e-26	5.23686e-25
S100A16	1.72565	8.87483	2.30294e-26	5.58123e-25
TNFRSF12A	1.55136	6.57096	5.32998e-26	1.27302e-24
IL27RA	1.4685	3.49123	7.08407e-26	1.66779e-24
RAET1L	1.57934	1.20392	8.54052e-26	1.98236e-24
SOCS3	1.59251	6.56437	1.81198e-25	4.14743e-24
IL1R2	1.60419	1.88772	2.33607e-25	5.27376e-24
CXCL10	3.04811	5.09068	2.83564e-25	6.31505e-24
CYBB	1.87303	3.488	3.41899e-25	7.51267e-24
IFIH1	1.51767	3.8271	4.02754e-25	8.73339e-24
SEMA6A	-1.79552	2.95334	6.64801e-25	1.42285e-23
PLXNB1	-1.05133	5.45703	1.4245e-24	3.0097e-23
OSM	1.37382	2.06867	2.91197e-24	6.0746e-23
CD209	1.49238	1.87466	3.0042e-24	6.18865e-23
PDGFC	1.23791	2.67301	3.07343e-24	6.2531e-23
AREG	2.62763	4.27352	3.93595e-24	7.91031e-23
EDNRA	1.14836	2.68685	5.00518e-24	9.938e-23
CLCF1	1.52265	3.6499	6.47308e-24	1.25618e-22
CXCL11	2.61825	3.00455	6.47906e-24	1.25618e-22
PRF1	1.87666	2.84363	6.6273e-24	1.26997e-22
NCK1	0.979687	4.25811	1.07086e-23	2.02848e-22
ZYX	0.90897	7.41838	1.25402e-23	2.34843e-22
PDGFRB	1.31737	4.64245	1.44585e-23	2.67726e-22
TAP1	1.73322	6.39167	2.21859e-23	4.06248e-22
FAM3D	-2.60015	2.86933	2.53097e-23	4.58355e-22
CXCL1	2.70212	4.40236	2.59609e-23	4.65039e-22
NRP1	1.27196	3.6501	2.8363e-23	5.02605e-22
GZMB	2.21478	3.21066	3.27217e-23	5.72194e-22
STAT1	1.58571	6.67892	3.29845e-23	5.72194e-22
AHNAK	1.27768	6.47195	5.47939e-23	9.32115e-22
TLR1	1.02702	1.48623	5.48636e-23	9.32115e-22
LILRB3	0.783121	1.14076	6.19861e-23	1.04238e-21
IDO1	2.584	3.11197	7.62474e-23	1.26925e-21
VEGFC	1.46156	3.7319	9.73631e-23	1.60454e-21
TNFSF13B	1.38193	2.35584	9.86243e-23	1.60924e-21
TMEM173	1.15637	4.84855	1.21837e-22	1.9685e-21
TGFB2	1.25731	1.48728	1.28735e-22	2.05975e-21
CCL8	1.65241	2.11689	1.49337e-22	2.36642e-21
MMP12	2.6827	3.90315	1.53524e-22	2.4096e-21
PSMD2	0.854257	7.14189	1.82169e-22	2.8322e-21
DDX58	1.36672	3.93474	1.84361e-22	2.8395e-21
THRB	-1.28738	3.14153	2.23046e-22	3.40352e-21
SECTM1	1.99376	3.97718	2.42054e-22	3.65968e-21
PGLYRP4	1.6685	1.37355	2.84086e-22	4.25612e-21
CCL4L2	1.60457	2.26774	4.20051e-22	6.23643e-21
IL2RA	1.4207	2.05676	6.25755e-22	9.20754e-21
MSR1	1.28217	2.2734	7.13868e-22	1.04111e-20
PAEP	1.23794	0.605439	7.21497e-22	1.04301e-20
GAST	0.888416	0.479584	8.74861e-22	1.25371e-20
CCL24	1.44027	1.34757	1.15081e-21	1.63495e-20
SBDS	0.65585	6.76544	1.22378e-21	1.72374e-20
ISG20	1.29111	2.65542	1.23584e-21	1.72599e-20
CCL18	2.46605	3.90837	1.5748e-21	2.1809e-20
LCP2	1.21535	2.52065	1.71386e-21	2.3537e-20
CCL7	1.153	0.859538	2.16232e-21	2.94504e-20
CTSE	-2.81525	2.87993	2.88791e-21	3.90104e-20
RABEP2	-0.699962	4.91814	3.2455e-21	4.34844e-20
CD70	1.37278	1.2594	3.46074e-21	4.59944e-20
EGFR	1.68256	4.63297	3.59151e-21	4.73504e-20
CXCL5	2.09214	1.78738	4.0343e-21	5.2766e-20
HSPA5	0.810875	8.95034	4.41164e-21	5.72471e-20
TGFBR1	0.997026	4.29856	5.31548e-21	6.84368e-20
CCL26	0.888228	0.972414	5.83301e-21	7.45178e-20
IL31RA	0.684441	0.329609	6.40032e-21	8.11363e-20
NR2F6	-0.776834	6.59445	6.7065e-21	8.43688e-20
SPP1	2.35493	6.24838	6.87244e-21	8.58014e-20
CMKLR1	1.27949	1.98183	8.72841e-21	1.08154e-19
GDF15	-2.4626	6.66637	1.14693e-20	1.41055e-19
SAA2	1.90081	1.62138	1.23606e-20	1.50891e-19
RNASE2	1.15643	1.52945	1.3786e-20	1.67053e-19
CXCL2	1.86051	2.78849	1.72526e-20	2.07535e-19
JAG1	1.3537	5.31703	1.87052e-20	2.23378e-19
THBS1	1.5099	5.95829	1.97836e-20	2.34557e-19
EREG	2.09236	1.76486	2.18158e-20	2.56803e-19
LEAP2	-1.37428	1.66545	2.27969e-20	2.65181e-19
TNFSF9	1.44011	1.97399	2.28494e-20	2.65181e-19
LTBP2	1.33774	4.36503	2.52207e-20	2.90655e-19
ACVR2A	-0.818742	3.08446	5.19457e-20	5.9449e-19
SEMA3A	0.999625	1.34839	5.41705e-20	6.15676e-19
AQP9	1.3259	1.72039	6.35013e-20	7.16782e-19
LMBR1L	-0.611406	4.34183	6.40875e-20	7.18477e-19
NRG1	1.24383	0.943934	9.001e-20	9.96369e-19
IL6	1.85733	2.40999	9.00843e-20	9.96369e-19
KIR2DL4	0.922623	0.799874	9.70848e-20	1.06664e-18
HBEGF	1.33739	4.48552	9.93081e-20	1.08384e-18
PML	0.832937	4.61616	1.2747e-19	1.38204e-18
IL13RA1	0.883556	5.84707	1.42093e-19	1.53052e-18
F2R	1.15049	4.03841	1.8138e-19	1.94101e-18
TPM2	1.3319	6.52829	1.99671e-19	2.12296e-18
TGFB1	1.16171	6.14957	2.86583e-19	3.02749e-18
PSMC3	0.657774	7.39505	3.13807e-19	3.29397e-18
IL2RB	1.38374	2.65729	3.51915e-19	3.67061e-18
CXCL9	2.53309	3.99703	3.88696e-19	4.02875e-18
AR	-1.42353	1.59778	7.47965e-19	7.70404e-18
CSF3	1.81022	1.49553	8.71857e-19	8.92434e-18
LYN	1.14326	4.24921	8.96445e-19	9.11939e-18
CCL15	-1.58305	1.25154	9.97755e-19	1.00877e-17
IFI30	0.666526	1.18859	1.59858e-18	1.60638e-17
IL12RB1	1.13552	1.57243	2.10085e-18	2.0983e-17
HCST	1.38333	3.52809	3.55966e-18	3.53393e-17
IL9R	-1.24039	1.64613	4.04339e-18	3.98293e-17
BIRC5	1.11306	5.5033	4.06027e-18	3.98293e-17
PLXNC1	0.806757	2.01232	4.48647e-18	4.37497e-17
ADIPOR2	0.701725	5.31579	5.19291e-18	5.03407e-17
EPGN	1.39776	1.13607	7.48967e-18	7.21812e-17
TLR8	0.840082	0.894132	8.5031e-18	8.14715e-17
CTLA4	1.20402	1.85813	8.95409e-18	8.52967e-17
SLPI	2.82846	7.56499	9.90602e-18	9.38226e-17
STAT3	0.756508	5.91287	1.0265e-17	9.66672e-17
S100P	-2.64397	9.21579	1.09585e-17	1.02612e-16
TNFSF10	1.65177	6.30374	1.61844e-17	1.50688e-16
HLA-F	1.56047	5.34514	2.45021e-17	2.26851e-16
S100B	1.31147	2.40656	2.48849e-17	2.29108e-16
HSPA8	0.985808	8.93344	2.60144e-17	2.38176e-16
CSF2	1.36921	1.41071	3.07735e-17	2.80192e-16
CCL13	1.70792	2.84295	3.38933e-17	3.06902e-16
ICOS	0.943061	1.21925	3.56408e-17	3.20962e-16
BMPR1B	0.92927	0.778242	4.27332e-17	3.82741e-16
FABP6	-1.95652	3.80263	4.93314e-17	4.3945e-16
NAMPT	1.08321	5.19859	5.05156e-17	4.47579e-16
TRAF3	0.692801	3.44585	5.24095e-17	4.61876e-16
FPR2	0.752804	0.682593	5.27499e-17	4.62403e-16
IL22RA2	0.610335	0.406319	6.20851e-17	5.41356e-16
RSAD2	1.59856	3.21445	7.86166e-17	6.81895e-16
CYLD	0.707887	3.23996	9.44042e-17	8.14545e-16
PIK3R5	0.771088	1.43653	1.11015e-16	9.52882e-16
RNASE7	1.61554	2.06802	1.14207e-16	9.75194e-16
TNFRSF9	0.76888	0.982296	1.15903e-16	9.84581e-16
INSR	-0.706758	4.14421	1.22509e-16	1.03535e-15
CCL20	2.04116	2.72472	1.2609e-16	1.06018e-15
IFNGR1	0.792477	6.56343	1.26757e-16	1.06038e-15
TNFAIP3	1.32149	4.6088	1.45547e-16	1.21142e-15
TXK	-0.777519	1.26018	1.79727e-16	1.48839e-15
KITLG	1.24683	2.96259	2.75996e-16	2.27421e-15
ADM	1.31977	5.53991	2.99964e-16	2.45941e-15
S100A12	2.05666	2.77634	3.31441e-16	2.70403e-15
CCR5	1.14147	1.91253	4.08722e-16	3.3181e-15
TNFRSF10A	0.872588	3.59954	4.18671e-16	3.3822e-15
CYR61	1.30353	6.80445	4.28878e-16	3.44776e-15
CXCL3	1.26866	1.54023	4.39075e-16	3.5126e-15
MARCO	1.63818	2.00319	4.47656e-16	3.56395e-15
IL10RA	1.10712	2.48389	4.69312e-16	3.7184e-15
IL24	1.29008	2.13374	4.73106e-16	3.73052e-15
IGF2R	0.754668	4.62247	5.40902e-16	4.24479e-15
S100A2	2.76433	8.35713	6.42414e-16	5.01753e-15
CCL5	1.89034	5.36535	7.65012e-16	5.94689e-15
ULBP2	1.29017	3.54484	9.63844e-16	7.45734e-15
TRIM22	1.35249	4.12354	1.02053e-15	7.85907e-15
FAM3C	0.900146	5.22557	1.20249e-15	9.2172e-15
CTGF	1.40456	6.50712	1.45338e-15	1.10888e-14
IL18	1.13734	4.11823	1.7501e-15	1.3291e-14
LRP1	0.910844	4.86032	1.92717e-15	1.45687e-14
TNFRSF21	-1.21457	7.99021	4.16971e-15	3.13776e-14
HLA-B	1.32658	10.4094	4.28193e-15	3.20756e-14
CARD11	-1.35445	5.01017	4.3698e-15	3.25856e-14
B2M	1.09767	10.5521	5.21793e-15	3.87349e-14
RAC2	1.25954	5.36608	5.41792e-15	4.00392e-14
TMSB10	0.872618	12.8288	5.5929e-15	4.11478e-14
SOCS1	1.13277	3.55326	9.17918e-15	6.72324e-14
CCL3L1	0.976065	1.48053	9.38567e-15	6.84407e-14
BTK	0.851743	1.59682	1.0095e-14	7.32249e-14
CCR1	1.1403	2.73071	1.01306e-14	7.32249e-14
PSMD14	0.564108	4.81499	1.08804e-14	7.83008e-14
GAL	1.59741	1.55692	1.09375e-14	7.83697e-14
LTB4R	0.990786	3.03978	1.13224e-14	8.07763e-14
S100A3	1.42957	3.25017	1.15917e-14	8.23412e-14
PSMC1	0.615832	3.15688	1.22723e-14	8.68015e-14
NR1D1	0.881192	4.52174	1.29495e-14	9.11999e-14
FGF1	0.632558	0.949377	1.33026e-14	9.32881e-14
SEMA3F	-0.987585	6.41168	1.3989e-14	9.76856e-14
CXCL16	0.960373	5.7544	1.69914e-14	1.18151e-13
IL2RG	1.49785	3.9981	1.74824e-14	1.21054e-13
IL10	0.618623	1.00023	1.81807e-14	1.25363e-13
PSMD5	0.648572	4.47447	2.05394e-14	1.40957e-13
HLA-DQB1	1.61458	5.06839	2.06132e-14	1.40957e-13
CRH	-2.63529	2.13913	2.16228e-14	1.4725e-13
HDGF	0.622419	8.31212	2.29976e-14	1.55968e-13
HLA-A	1.23657	10.043	2.65312e-14	1.78959e-13
PPIA	0.430595	8.22223	2.66049e-14	1.78959e-13
SERPINA3	0.427465	0.245794	2.76152e-14	1.84999e-13
PI15	0.801143	1.21451	2.81873e-14	1.88068e-13
PLXND1	0.798455	4.39856	2.8759e-14	1.91108e-13
IL11	1.23397	2.10247	2.94292e-14	1.94776e-13
NOX4	0.601801	1.18166	3.56031e-14	2.33929e-13
AGER	-0.707116	3.13006	3.56288e-14	2.33929e-13
ZC3HAV1	0.580657	4.11228	4.36839e-14	2.85679e-13
IFNG	0.947697	0.878893	4.87146e-14	3.17319e-13
PTPRC	1.23468	2.57857	5.4551e-14	3.53937e-13
CCL21	1.98853	3.33682	5.82216e-14	3.76271e-13
HLA-DRB1	1.63161	8.63797	6.91163e-14	4.44936e-13
IRF1	1.04352	4.81461	9.54689e-14	6.12189e-13
SHC1	0.736717	6.61982	1.08898e-13	6.95597e-13
BACH2	0.569958	0.685455	1.25933e-13	8.01301e-13
VDR	0.938074	3.82352	1.29057e-13	8.18026e-13
ANGPTL2	1.03698	4.55459	1.31513e-13	8.29007e-13
ADRB2	0.996354	1.75968	1.31796e-13	8.29007e-13
BMP5	-0.886542	0.903811	1.69188e-13	1.06016e-12
PTGDR	0.307599	0.368708	1.97296e-13	1.23161e-12
CD8A	1.27718	2.37839	2.22064e-13	1.38099e-12
SLC22A17	-0.88327	3.4707	2.59902e-13	1.61022e-12
NRAS	0.688131	5.48869	2.6391e-13	1.62893e-12
OBP2A	0.409744	0.301924	2.76266e-13	1.69883e-12
TNFRSF1A	0.6574	7.04443	3.15685e-13	1.93401e-12
HLA-DPB1	1.41564	6.63202	3.36917e-13	2.05644e-12
PSMD13	0.476049	6.34068	3.5345e-13	2.14205e-12
HLA-DRA	1.61028	9.16973	3.53543e-13	2.14205e-12
HLA-DQA1	1.53991	4.19187	4.12336e-13	2.48912e-12
TNFRSF8	0.569326	0.871098	4.47507e-13	2.69157e-12
FGF5	0.523698	0.267106	4.82124e-13	2.88924e-12
APLN	1.12729	2.51136	4.95096e-13	2.95623e-12
TRAC	1.36246	3.88415	4.99355e-13	2.97089e-12
UCN2	1.18649	2.31578	5.03602e-13	2.98538e-12
NGF	0.887527	1.38537	5.25206e-13	3.10229e-12
MET	0.947764	4.91321	6.24467e-13	3.67544e-12
IL22RA1	1.02015	2.58076	6.34747e-13	3.72264e-12
RETN	0.683673	0.890896	6.55358e-13	3.8299e-12
IKBKB	-0.548299	4.01206	7.11522e-13	4.14342e-12
MAPK14	0.532324	4.72245	7.69877e-13	4.46746e-12
RELB	0.747039	4.84468	8.15971e-13	4.71831e-12
EPOR	-0.777416	2.9251	8.42851e-13	4.85671e-12
MX1	1.2923	5.13017	8.97644e-13	5.15442e-12
TAPBP	0.702303	7.50781	1.06077e-12	6.06999e-12
CLEC11A	0.943922	4.29263	1.10397e-12	6.29528e-12
ITGAV	0.81528	5.23981	1.13049e-12	6.42428e-12
PSMC2	0.442023	6.33767	1.20607e-12	6.83027e-12
CD4	1.02942	4.0841	1.36617e-12	7.71045e-12
TNF	0.955018	1.36986	1.5251e-12	8.57805e-12
COLEC12	0.890652	1.89722	1.5387e-12	8.62508e-12
HLA-DMB	1.20936	3.66964	1.62889e-12	9.0997e-12
HLA-E	0.717474	9.35463	1.70141e-12	9.47272e-12
PLSCR1	0.778707	5.48562	1.86535e-12	1.03505e-11
PGF	1.02384	3.15737	1.88436e-12	1.04209e-11
IL18RAP	0.572597	0.828582	1.97033e-12	1.08599e-11
ACTG1	0.463263	11.9469	2.16641e-12	1.19008e-11
KLRD1	0.451266	0.513618	2.27773e-12	1.24708e-11
PTAFR	0.999935	3.35574	2.90526e-12	1.58539e-11
IL6ST	0.713135	4.41696	3.60304e-12	1.95967e-11
CSF2RA	0.964242	2.20838	3.63778e-12	1.97206e-11
SEMA4G	-0.82264	1.94446	3.80417e-12	2.0555e-11
HLA-DPA1	1.46574	5.56676	3.87775e-12	2.08841e-11
CCL2	1.20406	4.21673	6.20357e-12	3.33012e-11
CSRP1	0.640364	5.86213	7.20412e-12	3.85467e-11
CD3E	1.20612	3.04989	7.52508e-12	4.01337e-11
FURIN	0.60122	6.55518	8.1406e-12	4.32765e-11
JUN	0.963008	7.19614	8.56626e-12	4.53929e-11
IL1B	1.46126	3.29919	9.78227e-12	5.16704e-11
JAG2	0.87783	4.02022	1.01643e-11	5.35166e-11
IL21R	0.784058	1.17532	1.08301e-11	5.68406e-11
ACVR2B	-0.617	2.00974	1.173e-11	6.13682e-11
OLR1	1.54605	3.09426	1.23031e-11	6.41629e-11
IL17RB	-0.826539	2.35157	1.81892e-11	9.4561e-11
FASLG	0.715483	0.886555	1.89028e-11	9.79619e-11
CXCL13	1.81332	3.57368	2.14031e-11	1.10571e-10
ILK	0.588122	2.93852	2.2476e-11	1.15751e-10
MASP2	-0.326958	0.490009	2.4663e-11	1.26619e-10
EIF2AK2	0.60891	4.46416	2.4897e-11	1.27423e-10
PDCD1	0.948584	1.56274	2.55794e-11	1.3051e-10
AZGP1	-1.36509	1.89588	2.93649e-11	1.49362e-10
PTX3	1.16816	1.76192	3.27462e-11	1.66049e-10
PRDX1	0.54599	9.41241	3.4139e-11	1.7258e-10
TNFSF4	0.67714	1.52982	3.50199e-11	1.76492e-10
PRKCQ	0.921828	1.53166	4.6463e-11	2.33448e-10
IGF1R	0.762616	3.66316	4.90775e-11	2.45835e-10
FCGR2B	0.709916	1.40478	4.99101e-11	2.49248e-10
TNFSF15	-0.921714	2.10201	5.89061e-11	2.93285e-10
IL4R	0.750992	5.6562	6.06774e-11	3.0082e-10
APOBEC3A	1.21497	1.98143	6.07847e-11	3.0082e-10
NFKB1	0.58347	4.77443	6.14502e-11	3.03203e-10
DDX17	-0.454636	6.85603	7.11287e-11	3.49911e-10
SFTPD	0.883052	1.14645	7.38675e-11	3.62303e-10
PPP3CA	0.566438	4.91659	7.60143e-11	3.71726e-10
TGFA	1.05537	4.23971	7.95339e-11	3.87786e-10
SYTL1	-0.908985	5.52698	8.21906e-11	3.99558e-10
NR2C1	-0.408845	3.30593	8.58588e-11	4.16163e-10
IFNK	0.594569	0.219562	8.80791e-11	4.25673e-10
RARRES3	1.53677	5.81705	8.84268e-11	4.26104e-10
CORT	-0.366373	0.92707	9.55409e-11	4.59042e-10
PSMB8	0.879489	7.03926	9.61173e-11	4.60469e-10
IL27	0.398189	0.508923	9.68176e-11	4.62479e-10
PPBP	0.937224	0.749655	1.05276e-10	5.01431e-10
TNFRSF4	0.748405	2.63545	1.1395e-10	5.4118e-10
LYZ	1.57873	5.78055	1.27212e-10	6.02431e-10
GNAI1	0.890478	4.2941	1.60738e-10	7.59016e-10
APOBEC3F	-0.588084	3.16497	1.66148e-10	7.82319e-10
IKBKG	0.45824	2.5785	2.13149e-10	1.00077e-09
HLA-DRB5	1.46663	6.79555	2.68687e-10	1.25794e-09
CD48	0.993748	2.41621	2.89617e-10	1.3521e-09
TNFSF14	0.449021	0.68432	3.03396e-10	1.41242e-09
CCL11	1.25018	3.08875	3.06203e-10	1.42147e-09
NR2F2	-0.728574	4.40297	3.07875e-10	1.42522e-09
TCHHL1	0.375509	0.178438	3.88243e-10	1.79223e-09
NCR1	0.316097	0.383432	4.43903e-10	2.04344e-09
HLA-DOB	0.885061	2.06539	4.46982e-10	2.05188e-09
BRAF	-0.479865	3.38589	4.57263e-10	2.09325e-09
PDGFA	0.767566	3.94597	4.66643e-10	2.13027e-09
JAK2	0.669735	2.82835	4.87342e-10	2.21862e-09
NLRX1	0.484504	3.82103	5.08222e-10	2.3073e-09
PPP3R1	0.37503	5.65694	5.27072e-10	2.3863e-09
JAK1	0.522109	5.90217	5.37134e-10	2.42519e-09
CD74	1.23193	9.72289	5.39152e-10	2.42766e-09
STC2	0.930875	2.93795	5.64124e-10	2.53318e-09
WFIKKN1	-0.419428	0.639588	5.82641e-10	2.60922e-09
TRDC	0.888304	1.43633	5.90516e-10	2.63732e-09
ADAR	0.54678	6.79401	6.24756e-10	2.7827e-09
AKT3	0.758582	2.58805	6.52584e-10	2.89881e-09
NFATC1	0.617303	1.92081	7.1124e-10	3.15087e-09
GUCA2A	-1.59188	1.64833	7.4813e-10	3.30541e-09
CLDN4	-1.3454	8.11677	7.8602e-10	3.46353e-09
CXCR6	0.788909	1.763	8.16636e-10	3.58884e-09
CYSLTR2	0.397437	0.556019	8.52666e-10	3.73722e-09
TRBV28	1.07669	2.8935	8.82967e-10	3.85976e-09
HLA-C	0.814221	10.2247	9.70921e-10	4.23301e-09
S100A6	-0.911279	12.3949	1.17589e-09	5.11311e-09
NDRG1	1.02421	7.04008	1.36532e-09	5.92119e-09
LTBP1	0.815762	4.95568	1.47711e-09	6.38919e-09
AEN	0.473617	3.72484	1.62017e-09	6.98965e-09
SEMA5B	0.653935	1.16981	1.64675e-09	7.08577e-09
IL6R	0.778094	2.28388	1.69425e-09	7.27115e-09
MCHR1	0.383068	0.446015	1.70361e-09	7.29234e-09
VEGFB	0.501698	6.8759	1.82438e-09	7.78908e-09
CD3G	0.668904	1.27691	1.92041e-09	8.17786e-09
GRB2	0.407098	6.65789	1.99562e-09	8.47626e-09
PIK3R3	-0.658629	3.72509	2.07933e-09	8.80909e-09
NGFR	1.06062	1.92285	2.14621e-09	9.0691e-09
HLA-H	0.933501	6.37197	2.15267e-09	9.07316e-09
CXCL12	0.896406	2.99832	2.30981e-09	9.71063e-09
OASL	1.07853	3.72166	2.31916e-09	9.72512e-09
CHUK	0.416418	3.32009	2.58914e-09	1.08297e-08
NR1H4	-0.873201	0.795478	2.97429e-09	1.24092e-08
BST2	1.33326	8.24341	3.41221e-09	1.42003e-08
GNRH2	-0.403679	0.774221	4.27854e-09	1.77608e-08
GRAP2	0.426024	0.78467	4.33888e-09	1.7966e-08
OSGIN1	0.851468	2.70428	4.79367e-09	1.97994e-08
KLRC2	0.451996	0.461077	5.07437e-09	2.09064e-08
GRN	0.518323	8.97613	5.14758e-09	2.11552e-08
STC1	0.890888	3.94554	5.22617e-09	2.14247e-08
NRG2	-0.583792	0.748696	5.55371e-09	2.2711e-08
DAXX	0.342697	6.01527	6.20171e-09	2.52981e-08
ITGAL	0.853676	2.25205	6.57153e-09	2.67405e-08
CCL23	0.628948	1.0149	6.64519e-09	2.69181e-08
RHOA	0.392811	9.0521	6.65137e-09	2.69181e-08
MAP2K1	0.456622	5.45213	6.66418e-09	2.69181e-08
IL16	0.533713	1.43541	6.77895e-09	2.73122e-08
FGFR1	0.721425	2.7376	6.7949e-09	2.73122e-08
MICA	0.659636	4.3103	7.23498e-09	2.90103e-08
BLNK	-0.787811	3.24959	7.98394e-09	3.19358e-08
LCN12	-0.495706	0.837025	8.50617e-09	3.39423e-08
FCGR3B	0.794927	1.10251	8.63264e-09	3.43637e-08
PSMD11	0.473478	5.85704	8.69473e-09	3.45275e-08
FGFR3	-1.59968	5.8755	9.7889e-09	3.87791e-08
PSME2	0.542742	7.11942	1.03562e-08	4.09283e-08
EDN1	0.969899	3.38711	1.05524e-08	4.16037e-08
TRBV7-9	0.791675	1.37767	1.07823e-08	4.24088e-08
GRP	0.846762	0.924152	1.13716e-08	4.46201e-08
IRF7	0.861494	5.14014	1.14011e-08	4.46294e-08
DEFB1	1.7221	4.40498	1.22436e-08	4.7814e-08
MICB	0.858737	3.01045	1.31405e-08	5.11952e-08
CD3D	1.05564	3.49249	1.42762e-08	5.54888e-08
IL1F10	0.211804	0.119004	1.55858e-08	6.03299e-08
CTF1	-0.720206	3.97367	1.5595e-08	6.03299e-08
IGHG1	2.08096	7.51347	1.5662e-08	6.04474e-08
TRAV30	-1.05906	1.27166	1.58686e-08	6.11015e-08
TNFRSF1B	0.753038	4.7669	1.69536e-08	6.51273e-08
PLXNA4	0.291315	0.365952	1.78077e-08	6.82492e-08
PPP3CB	0.379487	4.64576	1.90171e-08	7.27149e-08
S1PR2	0.454758	3.45868	1.94571e-08	7.42253e-08
SEMA4F	0.534231	2.81836	1.97354e-08	7.51131e-08
CXCR3	0.785179	1.65302	2.10499e-08	7.99315e-08
PSMD7	0.417703	6.43746	2.17418e-08	8.2369e-08
HSPA6	0.950357	3.54794	2.38628e-08	9.0197e-08
RASGRP1	0.637747	1.44454	2.65906e-08	1.00277e-07
CSF2RB	0.797409	2.5363	2.82126e-08	1.06152e-07
CD28	0.454379	0.984828	3.35386e-08	1.25904e-07
CALR	0.402595	10.2615	3.43794e-08	1.28766e-07
CBL	0.480165	3.01138	3.5538e-08	1.32804e-07
PLXNA1	0.555166	5.12959	3.85062e-08	1.43571e-07
ADRB1	-0.82039	1.44222	3.89373e-08	1.4485e-07
ABCC4	-0.729889	3.01256	3.96632e-08	1.47218e-07
TRDJ2	0.223652	0.0970921	4.07768e-08	1.51012e-07
FGF7	0.674275	1.6438	4.10419e-08	1.51653e-07
TRGC2	0.514698	0.774794	4.135e-08	1.52449e-07
NOX1	-0.642387	1.70254	4.36021e-08	1.60393e-07
IGHV3-21	1.68345	3.89459	4.47711e-08	1.64327e-07
ISG15	0.970511	8.47541	4.52527e-08	1.65725e-07
VAV1	0.729306	2.45062	4.55037e-08	1.66275e-07
CGB8	0.648753	0.459435	4.657e-08	1.69795e-07
MALT1	0.500923	3.22239	4.6826e-08	1.70351e-07
IL18R1	0.52012	1.63213	4.96523e-08	1.80235e-07
C3	1.27997	5.53242	5.32956e-08	1.93035e-07
SHC4	0.386666	0.462282	6.50134e-08	2.34961e-07
TRAV17	0.445656	0.659655	6.86318e-08	2.47495e-07
ZC3HAV1L	0.578748	2.53363	7.10554e-08	2.55675e-07
CDK4	0.554923	6.20194	7.26781e-08	2.60944e-07
SH2D1A	0.646389	1.24191	7.56734e-08	2.71108e-07
KLRC1	0.468427	0.614231	8.30973e-08	2.97059e-07
CRLF3	0.390671	3.71169	9.78166e-08	3.48922e-07
CANX	0.417201	7.89125	1.00109e-07	3.56328e-07
AVPR1B	-0.145922	0.102397	1.02757e-07	3.64964e-07
IGHG3	1.77126	5.93108	1.13272e-07	4.01445e-07
RABEP1	0.37109	4.23837	1.16473e-07	4.11904e-07
RAC1	0.315766	8.52135	1.226e-07	4.32643e-07
NPPA	-0.259255	0.514707	1.23885e-07	4.36244e-07
GMFB	0.45589	3.96112	1.25894e-07	4.42373e-07
GDF9	-0.325557	0.660171	1.42754e-07	4.99711e-07
IL20	0.48858	0.461948	1.42818e-07	4.99711e-07
SEMA6B	0.504253	3.03736	1.7278e-07	6.03267e-07
IGHV1-18	1.71005	4.64424	1.80641e-07	6.29379e-07
DES	1.77841	5.02456	1.84947e-07	6.43022e-07
ESR2	-0.211972	0.481251	1.8831e-07	6.53336e-07
CHP2	-1.26254	2.33251	1.92334e-07	6.65897e-07
IGKV3-20	1.82721	6.19365	1.97765e-07	6.83265e-07
LTA	0.431129	0.862172	2.08406e-07	7.18523e-07
MUC4	1.04443	1.47712	2.22193e-07	7.64455e-07
CCR8	0.386168	0.695895	2.26162e-07	7.76491e-07
CD247	0.668231	1.91095	2.41649e-07	8.27935e-07
TAC1	-0.649102	0.538986	2.54754e-07	8.71027e-07
PGLYRP2	-0.366148	0.38322	2.87411e-07	9.80648e-07
LCN1	0.243233	0.255074	3.05833e-07	1.04135e-06
PAK2	0.365204	5.82228	3.18159e-07	1.08108e-06
IL17RD	0.51903	1.61399	3.44673e-07	1.16877e-06
IGHV3-33	1.46016	3.4469	3.49933e-07	1.18417e-06
IGKV3-11	1.66076	5.32322	3.95612e-07	1.336e-06
IGHG4	1.80459	5.97443	4.03043e-07	1.35831e-06
FYN	0.564241	3.31609	4.04454e-07	1.36028e-06
CD1A	0.748716	1.33699	4.10426e-07	1.37756e-06
PSMD10	0.384192	5.75946	4.16849e-07	1.39627e-06
LTB4R2	0.469746	1.48988	4.31326e-07	1.44184e-06
LIMS1	0.429494	4.59189	4.70647e-07	1.57009e-06
IGKV3-15	1.54396	4.43347	4.76715e-07	1.58712e-06
PSMD8	0.380051	7.31802	4.82021e-07	1.59964e-06
BCL10	0.409905	4.80114	4.82414e-07	1.59964e-06
IRF5	-0.622595	4.51254	4.86042e-07	1.60843e-06
BCL3	0.567429	6.04062	5.10046e-07	1.68448e-06
CXCL6	1.08294	2.0324	5.23867e-07	1.72667e-06
SSTR5	-0.450939	0.387109	5.29971e-07	1.7433e-06
IGLC2	1.67352	7.14721	5.33189e-07	1.75039e-06
LCK	0.711963	2.67988	5.40538e-07	1.77099e-06
MAPK1	0.408944	4.76189	5.51171e-07	1.80224e-06
IGKV1-5	1.69943	5.43842	5.59265e-07	1.82509e-06
CRHR2	-0.209093	0.328804	6.02514e-07	1.96234e-06
FAM19A3	0.413671	0.598908	6.12248e-07	1.99011e-06
COLEC10	-0.343423	0.475017	6.28143e-07	2.03775e-06
IGLV3-25	1.69842	4.72314	6.40089e-07	2.07243e-06
PSME3	0.349427	6.2711	6.66222e-07	2.15281e-06
S100A14	1.43868	7.88043	6.70234e-07	2.16154e-06
ITK	0.460711	0.911443	7.1418e-07	2.29877e-06
LPA	-0.246743	0.257726	7.53175e-07	2.41956e-06
TRBV20-1	0.679951	1.61473	7.57095e-07	2.42742e-06
HRAS	0.429092	6.63393	7.829e-07	2.50528e-06
TRAV13-1	0.514927	0.926539	8.4593e-07	2.70173e-06
PIK3R2	-0.226626	1.07617	9.14788e-07	2.916e-06
TRBC1	0.374782	0.659701	9.17467e-07	2.91889e-06
CCR7	-1.21202	3.25618	9.37811e-07	2.97787e-06
HLA-G	0.75727	3.03187	9.73978e-07	3.08676e-06
LIF	0.816655	3.29526	9.79367e-07	3.09788e-06
TRAV12-2	0.523064	0.86645	9.96112e-07	3.14481e-06
IGLV6-57	1.48022	3.71404	1.01176e-06	3.1881e-06
IGHV3-30	1.46759	4.03984	1.03033e-06	3.24041e-06
NOX5	0.259281	0.408295	1.08156e-06	3.39507e-06
HSP90AB1	0.401628	10.4912	1.12908e-06	3.53751e-06
IGLV3-21	1.72882	5.0173	1.16197e-06	3.63363e-06
IGHV4-39	1.58396	4.68221	1.16843e-06	3.64691e-06
TRAV1-2	0.391845	0.524035	1.34839e-06	4.19437e-06
EBI3	0.670978	2.05055	1.34892e-06	4.19437e-06
CXCL14	-1.27058	4.84745	1.41752e-06	4.39938e-06
TRGV5	0.245528	0.361007	1.49055e-06	4.61736e-06
XCL2	0.505629	1.40749	1.50638e-06	4.65763e-06
INSL4	0.333604	0.187413	1.59308e-06	4.91648e-06
VEGFA	-0.637829	5.36517	1.6566e-06	5.10296e-06
IGHV4-34	1.39362	3.79914	1.77427e-06	5.45521e-06
IGKV4-1	1.60489	5.49454	1.81376e-06	5.56625e-06
IGHV4-31	1.29892	2.99899	1.90377e-06	5.83163e-06
CMTM3	0.586058	5.33655	1.96025e-06	5.9935e-06
TINAGL1	-0.848343	7.29711	1.96454e-06	5.99548e-06
ADRM1	0.290793	7.70147	2.02274e-06	6.16168e-06
SDC2	0.673759	4.3036	2.05835e-06	6.25859e-06
ADIPOR1	0.2965	6.85942	2.09848e-06	6.36888e-06
SH2D1B	0.225395	0.416735	2.20686e-06	6.68549e-06
F2RL1	0.792588	4.35217	2.24142e-06	6.77771e-06
LTB	0.79358	3.44348	2.45511e-06	7.41031e-06
CD72	0.535099	1.9038	2.46332e-06	7.42149e-06
VAV2	0.599709	4.86969	2.57906e-06	7.74938e-06
IGLV3-1	1.46723	4.0647	2.58156e-06	7.74938e-06
IL1RL2	0.550789	2.22021	2.60575e-06	7.80777e-06
PIK3CG	0.388498	0.953327	2.61497e-06	7.82118e-06
IGHV3-23	1.56198	5.17024	2.72466e-06	8.13449e-06
UNC93B1	-0.479584	5.93889	2.74507e-06	8.18059e-06
ACO1	0.450196	4.09875	2.88409e-06	8.57939e-06
IGKC	1.64445	7.95716	2.89094e-06	8.58427e-06
ARRB1	-0.550553	3.11924	2.98431e-06	8.84557e-06
IGHV1-24	1.38451	3.35699	3.065e-06	9.06845e-06
HLA-DQA2	1.13808	3.8725	3.08217e-06	9.09859e-06
DEFB126	-0.64323	1.07157	3.08623e-06	9.09859e-06
CGB5	0.790938	0.744264	3.21322e-06	9.45605e-06
TRAV39	0.297263	0.47294	3.2287e-06	9.48468e-06
THRA	0.442738	3.46397	3.39604e-06	9.95851e-06
TRBV12-3	0.290786	0.377128	3.43019e-06	1.00408e-05
TUBB3	0.683907	1.93726	3.48795e-06	1.01898e-05
TRAV3	0.366619	0.595027	3.49346e-06	1.01898e-05
PDGFD	-0.530556	2.31552	3.71784e-06	1.08251e-05
ZAP70	0.593651	1.69186	3.74971e-06	1.08825e-05
NCR2	0.087563	0.0614624	3.75076e-06	1.08825e-05
IGKV1-17	1.35323	3.32101	3.90678e-06	1.13152e-05
TNFSF8	0.362841	0.893122	4.17043e-06	1.20577e-05
GDF5	0.273078	0.251955	4.38391e-06	1.26527e-05
BID	-0.360696	5.23586	4.48229e-06	1.2914e-05
PTK2	-0.375665	4.89401	4.5238e-06	1.30109e-05
PCSK1	0.417311	0.61885	4.54587e-06	1.30515e-05
PPP3CC	0.33438	3.68897	4.58194e-06	1.31322e-05
PDF	0.355451	2.69258	4.61012e-06	1.31901e-05
IGLV1-40	1.51971	5.09472	4.80801e-06	1.37324e-05
PIK3CA	0.34447	3.16673	4.92281e-06	1.4036e-05
IGLV1-51	1.34558	4.86441	5.34111e-06	1.52023e-05
EDNRB	-0.576522	2.36033	5.44195e-06	1.54627e-05
GDF11	-0.438698	2.75595	5.70555e-06	1.61837e-05
PROCR	0.653353	5.43885	5.77798e-06	1.6361e-05
NOD1	0.310534	2.72665	5.81443e-06	1.6436e-05
TRGV2	0.21618	0.270594	5.82648e-06	1.64418e-05
IGLV2-23	1.44721	4.58035	5.88265e-06	1.6572e-05
TRBV5-1	0.495908	0.997766	6.39676e-06	1.79895e-05
CIITA	0.655524	2.14848	6.44331e-06	1.80896e-05
IGHM	1.44043	4.86419	6.59188e-06	1.84752e-05
CD8B	0.736788	1.82126	6.68743e-06	1.86996e-05
ARG2	-0.616594	3.11984	6.69464e-06	1.86996e-05
IGHV5-51	1.46407	4.77244	7.04575e-06	1.9647e-05
ULBP3	0.516823	1.96463	7.14159e-06	1.98807e-05
IL20RA	-0.684014	3.69977	7.34774e-06	2.042e-05
APOBEC3C	-0.466032	6.48749	7.64214e-06	2.12024e-05
ISG20L2	0.306124	4.98008	7.67018e-06	2.12445e-05
ARAF	0.299812	5.88991	7.92583e-06	2.19157e-05
IGHJ3	1.21302	2.96139	7.95157e-06	2.19501e-05
NPR3	0.335725	0.653205	8.05609e-06	2.21991e-05
TNFRSF14	-0.461262	4.77389	8.06874e-06	2.21991e-05
TRAV12-3	0.411544	0.736091	8.4504e-06	2.32104e-05
GHRHR	-0.239697	0.1399	8.69748e-06	2.38493e-05
IL12A	0.334597	0.674216	9.38134e-06	2.56818e-05
TRBV4-1	0.424044	0.646853	9.41761e-06	2.57383e-05
IGHG2	1.5061	7.22489	1.06103e-05	2.89499e-05
APLNR	0.572433	3.26119	1.06696e-05	2.90638e-05
MLNR	0.0943305	0.0888871	1.12586e-05	3.06045e-05
SFTPA2	-0.671213	0.732499	1.12724e-05	3.06045e-05
TRBV6-8	-0.215074	0.230262	1.1824e-05	3.20493e-05
TRAV23DV6	0.268384	0.393927	1.20207e-05	3.25288e-05
AZU1	0.096216	0.191634	1.21907e-05	3.29348e-05
IGLV2-14	1.41956	5.07752	1.2709e-05	3.42789e-05
TRAV8-2	0.335439	0.60525	1.40652e-05	3.78748e-05
TRAV26-1	0.272202	0.467547	1.42324e-05	3.82627e-05
CSF3R	0.60664	1.92882	1.43463e-05	3.8506e-05
IGLV2-11	1.32008	4.13263	1.46316e-05	3.92079e-05
S100A13	0.460145	5.88463	1.60154e-05	4.28465e-05
INSL3	-0.313176	1.24844	1.60431e-05	4.2851e-05
IGHV4-61	0.857625	1.7594	1.68698e-05	4.49862e-05
IL17D	-0.368943	1.25687	1.70587e-05	4.54164e-05
IGLV9-49	0.980845	1.80396	1.82861e-05	4.86056e-05
IGHV2-26	1.09931	2.23134	1.87901e-05	4.98649e-05
IGLV1-47	1.31608	4.26936	1.95693e-05	5.18491e-05
TRBV6-5	0.468174	1.00392	2.00127e-05	5.29388e-05
SCGB3A1	-0.674847	1.24936	2.00466e-05	5.29435e-05
TFR2	-0.495206	1.71163	2.03417e-05	5.36369e-05
NR2C2	-0.411998	3.25693	2.06693e-05	5.4373e-05
IGLC3	1.46224	6.42	2.06868e-05	5.4373e-05
TRAV25	0.252564	0.350062	2.07685e-05	5.45008e-05
TRAV24	0.280948	0.356223	2.15874e-05	5.65596e-05
CER1	-0.0785473	0.0648097	2.23086e-05	5.83565e-05
AVP	-0.280041	0.23593	2.29078e-05	5.9829e-05
IL1A	1.10178	3.88372	2.31415e-05	6.03436e-05
S100A1	-0.335012	1.3515	2.35608e-05	6.13399e-05
ERAP2	0.828534	3.60876	2.60197e-05	6.76349e-05
TRAV4	0.414767	0.810419	2.67805e-05	6.95027e-05
TRBV29-1	0.499753	1.10555	2.88711e-05	7.48107e-05
TRAV22	0.251761	0.371938	2.90362e-05	7.51203e-05
ESRRG	-0.309673	0.447169	2.94699e-05	7.61228e-05
FLT3LG	0.314691	1.84107	2.95984e-05	7.63352e-05
CXCR4	0.579544	5.1666	3.05501e-05	7.86665e-05
HLA-DOA	0.786828	3.46074	3.27913e-05	8.43058e-05
IGLV3-19	1.42472	4.86174	3.37615e-05	8.66651e-05
KIR2DL1	0.145359	0.109135	3.41189e-05	8.74463e-05
IGHV3-48	1.02209	2.41983	3.52965e-05	9.03239e-05
FABP3	-0.750119	3.95408	3.57798e-05	9.14188e-05
TRBV9	0.477772	0.912833	3.65195e-05	9.31643e-05
TOR2A	0.27616	3.8466	3.74395e-05	9.53637e-05
GKN1	-0.607572	0.615422	3.79995e-05	9.66407e-05
TRAV12-1	0.386436	0.690365	3.84794e-05	9.77104e-05
IGF2	-1.70439	6.12868	3.89232e-05	9.85753e-05
TRBV7-4	0.212473	0.258802	3.89396e-05	9.85753e-05
TRAV14DV4	0.324122	0.521171	3.90743e-05	9.87644e-05
IL33	0.871188	2.77402	4.08782e-05	0.000103166
GLP1R	-0.322862	0.293294	4.13591e-05	0.00010422
GIPR	-0.420087	1.23375	4.17834e-05	0.000105128
TRBV15	0.278759	0.365891	4.29913e-05	0.000108003
BTC	-0.585187	2.48848	4.38061e-05	0.000109882
CD1D	0.356622	1.44544	4.40132e-05	0.000110234
MAP3K14	0.415487	3.17322	4.46738e-05	0.000111718
TRAV9-2	0.335526	0.649565	4.59505e-05	0.000114737
ACVRL1	0.371883	3.29802	4.88217e-05	0.000121722
RXFP1	0.270417	0.322436	4.97444e-05	0.000123835
IGLV1-44	1.30589	4.3693	5.03574e-05	0.000125172
TRAV8-6	0.363527	0.719097	5.21437e-05	0.000129417
TRAV2	0.354496	0.682028	5.5822e-05	0.000138338
LCN2	1.40294	5.83619	5.67112e-05	0.00014033
IGHV4-28	0.857422	2.04649	5.82927e-05	0.000143866
PGRMC2	-0.30139	5.77847	5.83144e-05	0.000143866
TRBV7-3	0.319617	0.662628	6.2678e-05	0.0001544
IGLV4-69	1.19947	3.29958	6.29226e-05	0.000154771
IGKV1-16	1.14986	3.33991	6.40942e-05	0.000157418
TRGV3	0.206755	0.327488	6.59855e-05	0.000161692
KIR2DS4	0.262295	0.219935	6.60825e-05	0.000161692
PF4V1	0.409615	0.539172	6.62015e-05	0.000161692
TRBV19	0.440665	1.01772	6.62269e-05	0.000161692
PSME1	0.322218	8.46617	6.63635e-05	0.000161785
ACVR1C	0.322336	0.746822	6.92412e-05	0.000168552
TRGC1	0.175897	0.295293	6.96886e-05	0.000169391
BMP7	-0.982745	2.63398	7.71689e-05	0.000187296
PSMC6	0.235541	4.68825	7.82139e-05	0.000189554
PSMC5	0.237334	6.87149	7.94091e-05	0.000192168
IGKV3D-11	0.679691	1.42802	8.23036e-05	0.00019888
SLIT2	0.3414	1.1959	8.33457e-05	0.000201103
C5	0.284477	1.28131	8.70054e-05	0.000209627
NR3C2	-0.412759	1.13365	9.01263e-05	0.000216829
RBP7	0.576557	3.03468	9.13367e-05	0.000219421
IGHV3-53	0.861539	2.21367	9.42786e-05	0.000226159
IGKV1-9	1.1713	3.71719	9.60582e-05	0.000230093
IGHV3-20	0.734844	1.3577	9.70841e-05	0.000231849
VCAM1	0.5825	2.94297	9.71921e-05	0.000231849
HGF	0.403431	0.929698	9.72133e-05	0.000231849
TRBV2	0.364596	0.707095	9.79055e-05	0.000233162
GDNF	0.271229	0.460729	9.92465e-05	0.000236015
IGHV2-70	0.967104	2.19404	0.000102155	0.000242582
TNFRSF10D	0.453388	2.07404	0.000103721	0.000245945
IGHV1-69	1.00603	2.39423	0.000104296	0.000246953
TRAV8-4	0.310683	0.631024	0.000104547	0.000247194
IGHV4-59	1.17585	3.91296	0.000104988	0.000247881
KLKB1	-0.172634	0.33593	0.00010644	0.000250626
TRAV36DV7	0.251447	0.426611	0.000106455	0.000250626
NPR1	0.42795	1.99553	0.000108005	0.000253913
PTGER4	-0.578503	3.29105	0.000110374	0.000259111
TRAV16	0.291757	0.540476	0.000113298	0.000265598
IGHV1-46	1.07042	3.27106	0.000114066	0.000267018
TRAJ44	0.211187	0.2003	0.000114258	0.000267088
TRBV6-6	0.329262	0.642947	0.000115797	0.000270303
TRGV9	0.0404658	0.0584497	0.000119899	0.000279483
CAT	-0.434994	5.89935	0.000122042	0.000284074
NENF	0.285419	7.13997	0.000125596	0.000291936
IGHV3-15	1.15718	3.98962	0.000129648	0.000300929
CST4	-0.6945	1.14808	0.000130644	0.000302814
IL17RA	0.268648	3.53751	0.000132151	0.000305878
TRAV1-1	0.210537	0.255824	0.000135613	0.000313451
TRBV4-2	0.402652	0.753012	0.000137428	0.0003172
GREM2	-0.360012	0.712469	0.0001379	0.000317846
TRAV26-2	0.243644	0.391195	0.0001415	0.000325687
TXLNA	0.267961	5.80471	0.000142231	0.000326914
TRBV7-6	0.289418	0.518033	0.000143726	0.00032989
NTF3	-0.295734	0.621102	0.000144471	0.000331139
SOS1	-0.28671	4.30101	0.000145666	0.000333413
TRBV18	0.350081	0.762108	0.000148575	0.0003396
IGHV7-81	-0.472519	1.05643	0.000151655	0.00034616
IGHV3-49	1.06693	2.99291	0.000152246	0.000346562
CD1B	0.237538	0.439551	0.000152252	0.000346562
SST	-0.816352	0.851242	0.000158055	0.000359276
CELA1	0.065669	0.0837662	0.000160164	0.000363568
PTPN11	0.360732	5.3243	0.000168334	0.000381589
PLTP	0.65068	7.00181	0.000170277	0.000385379
TRAV8-3	0.351877	0.832573	0.000170474	0.000385379
TRAV5	0.261912	0.491043	0.000174143	0.000392741
TNFRSF19	0.675303	1.97159	0.000174208	0.000392741
CCL1	0.158378	0.168237	0.000174914	0.000393795
IGKV6D-21	0.605074	0.870297	0.000175987	0.000395672
LTBR	0.27737	6.60817	0.000176493	0.000396268
RORC	-0.642921	1.59692	0.000178618	0.000400493
IGKV1-27	0.999211	2.98909	0.00018714	0.000419031
IGLC7	0.902528	2.09569	0.000188889	0.000422374
MIA	0.495354	0.696014	0.000192445	0.000429742
IL1RL1	0.358183	0.610513	0.000196701	0.000438651
IGKV1-6	1.02656	3.194	0.00020396	0.000454224
PROK1	-0.32379	0.440074	0.000204805	0.00045516
IGLV3-16	0.48259	0.871229	0.000204932	0.00045516
TRGV4	0.183114	0.332477	0.00021653	0.000480271
TCF7L2	-0.321808	3.98183	0.000218772	0.000484591
TRBV5-6	0.327844	0.655052	0.000224325	0.000496225
PRDX2	-0.30954	8.00935	0.000232889	0.000514479
TRBV27	0.263118	0.440545	0.000234496	0.000517335
ROBO1	0.622083	3.21587	0.000234955	0.000517654
UBXN1	0.22753	6.90723	0.000238958	0.000525771
PMCH	0.126069	0.271104	0.000243767	0.000535638
MAPT	-0.29486	0.631684	0.000244523	0.000536583
PDGFB	0.444455	4.01406	0.000268543	0.00058851
KIR2DL3	0.119653	0.0955085	0.000274508	0.000600782
APOD	-0.936101	4.04675	0.000279936	0.00061185
RNASEL	-0.298919	3.06756	0.000284799	0.000621654
TRDV1	0.370074	0.508003	0.000285518	0.000622399
CCL17	-0.592543	2.55028	0.000286283	0.000622978
PTGER3	0.292739	0.78038	0.000286763	0.000622978
PGR	0.128719	0.254289	0.000286918	0.000622978
SEMA3G	-0.323856	2.15637	0.000300141	0.000650831
TRBV5-4	0.270664	0.573839	0.000303392	0.000657017
EGF	0.267594	0.413223	0.000313224	0.000677419
APOBEC3G	-0.515435	3.90214	0.000315469	0.00068138
PLXNB2	-0.299401	7.48357	0.000322097	0.000694784
MSTN	-0.129583	0.192028	0.000324053	0.000698091
ECD	0.235285	4.63132	0.000325308	0.00069988
ARTN	0.501552	2.38977	0.000361824	0.000777426
GIP	0.171031	0.195004	0.000362612	0.000778104
IGLV3-10	1.10021	3.44304	0.000367333	0.000786634
SCG2	0.447894	1.19726	0.000367542	0.000786634
BMP8B	-0.4859	2.66277	0.000368124	0.00078686
SDC3	0.384748	4.83898	0.000379844	0.000810859
HLA-DMA	0.572632	5.8358	0.000384076	0.000818831
PLA2G2A	-1.0959	4.5581	0.000384881	0.000819488
CRABP1	-0.515765	0.762214	0.000391978	0.000833522
TRAJ45	0.142389	0.110561	0.00039442	0.000837635
IL19	-0.260923	0.368288	0.000396417	0.000840792
FABP5	0.747426	6.60909	0.000400988	0.00084845
CXCL17	-1.13062	5.70282	0.000401058	0.00084845
IGHD3-3	0.592547	0.928262	0.000410173	0.000866623
IGLV1-36	0.860828	1.98957	0.000412585	0.000870603
TLR3	0.441277	2.11683	0.000414849	0.000874259
FIGNL2	-0.211252	0.3274	0.000417837	0.000879431
IGHV3-11	1.02677	3.56933	0.000431328	0.00090667
PDIA3	0.256221	8.63646	0.000436321	0.000915997
NR1I3	-0.198014	0.720451	0.000466979	0.000979112
KLRC3	0.0834971	0.109528	0.000472473	0.000989372
ESM1	-0.582111	3.32917	0.000486967	0.00101843
BPHL	-0.290003	3.15739	0.000489771	0.00102299
GPI	0.297574	7.14146	0.000495684	0.00103403
PAK1	0.358735	4.83863	0.000503015	0.001048
RAET1E	0.560185	1.77452	0.000516532	0.0010748
IGHJ2	0.81754	2.12975	0.000544562	0.0011317
NR1H3	-0.350746	4.07064	0.000559818	0.00116194
TRAV10	0.172705	0.278653	0.00058335	0.00120926
AP3B1	0.255957	4.48166	0.00060894	0.00126072
SEMA6C	-0.370647	2.55778	0.000609861	0.00126104
FGF2	0.347891	1.14899	0.000610949	0.00126171
RBP5	-0.350417	2.67813	0.000620155	0.00127912
TRAV6	0.201718	0.346118	0.000641568	0.00132163
TGFBR2	0.391689	5.38647	0.000648156	0.00133353
IGLV5-45	0.817795	1.98804	0.000662141	0.00136061
PTGFR	0.304503	0.870775	0.000665834	0.00136505
ANGPT4	-0.295511	0.407723	0.000665957	0.00136505
CACYBP	0.27225	5.81793	0.00067847	0.00138897
ERAP1	0.373316	4.50241	0.000700202	0.00143168
TRAV21	0.357381	0.823651	0.000702534	0.00143467
IGKV1-8	0.691559	1.679	0.000715017	0.00145835
IGLJ2	0.380015	0.685402	0.000728448	0.00148391
IGHV1-2	1.03347	3.46437	0.000746199	0.00151819
IGKV3D-20	0.78561	2.2352	0.000750614	0.00152529
IGLV7-43	0.808619	2.28415	0.000773576	0.00157002
IGKV2D-29	0.81162	2.09934	0.000838899	0.0017005
LCN15	-0.337574	0.261517	0.000844382	0.00170951
JUND	-0.309388	7.86787	0.000852421	0.00172367
PIK3CB	0.281393	3.76661	0.000889773	0.00179699
NOS1	0.138189	0.109248	0.000908232	0.00183203
PTGER2	0.330438	1.52477	0.00092304	0.00185962
TRIM27	-0.21792	4.84454	0.000936625	0.00188469
FAM19A2	-0.10087	0.346242	0.000956665	0.00192266
IGHV3-66	0.683127	1.90332	0.000959443	0.0019259
NEDD4	0.313131	2.71029	0.000966865	0.00193844
TRBV10-2	0.200434	0.28005	0.000991388	0.00198518
IGKV2D-40	0.693201	1.4857	0.000997914	0.00199583
IGHD3-16	0.278544	0.242635	0.00100168	0.00200093
ENG	0.31335	6.13955	0.00101186	0.00201882
TNFSF12	0.31832	4.49317	0.00101942	0.00203144
NR1D2	-0.301841	4.39144	0.00104913	0.00208812
TRAV18	-0.180651	0.324181	0.00108169	0.00215033
TRAV8-1	0.216399	0.382849	0.00108477	0.00215386
TAPBPL	0.36763	4.77678	0.00113256	0.00224603
FABP12	0.165634	0.149641	0.00115836	0.00229444
IGHV4-4	0.627175	1.43463	0.00115979	0.00229452
HSP90AA1	0.276843	9.41642	0.0011614	0.00229494
IFNB1	0.128993	0.131767	0.00117407	0.00231721
MPO	0.105462	0.229522	0.00119479	0.00235528
NFYA	-0.255406	4.83937	0.00121377	0.00238984
IGLV3-9	0.813463	2.41847	0.00122806	0.00241509
CDH1	-0.582774	7.51074	0.00130177	0.00255225
IL17RE	0.448113	3.371	0.00130278	0.00255225
PDGFRA	0.392258	2.54388	0.00130299	0.00255225
SPINK5	0.612026	2.49936	0.001304	0.00255225
TRBV12-4	0.260946	0.591252	0.00133174	0.00260345
ANGPT1	0.342238	1.1114	0.0013396	0.0026157
NR1I2	-0.140625	0.207412	0.0014067	0.00274347
TRAV20	0.196641	0.371323	0.00140871	0.00274416
IGHD3-22	0.374091	0.421997	0.00141238	0.00274733
BPI	0.0679937	0.108481	0.00141367	0.00274733
CMTM7	-0.382461	5.0725	0.00147172	0.00285676
IGHV1-3	0.550423	1.22216	0.0015068	0.00292143
RELA	0.166901	5.87789	0.00153544	0.00297345
NPPC	-0.414036	0.833591	0.00154048	0.0029797
CCL14	-0.225352	0.547812	0.00158517	0.00305905
PLXNB3	-0.489701	2.78716	0.00158521	0.00305905
MC1R	-0.307606	2.09599	0.00160167	0.0030872
CRLF2	0.109357	0.251021	0.00164045	0.00315825
APOBEC3H	-0.362883	1.99126	0.00164388	0.00316116
NR2E1	-0.205237	0.350405	0.00166733	0.00320252
BDNF	0.23573	0.5709	0.00167258	0.00320887
NCR3	0.260756	0.773014	0.00182445	0.00349616
TRAV34	0.120987	0.18986	0.00188634	0.00360775
IGKV3-7	0.520891	1.33365	0.00188706	0.00360775
IGLC6	0.396773	1.10662	0.00189305	0.00361501
IGLV5-48	0.295543	0.501839	0.00190172	0.00362735
NFKBIE	0.289105	4.99742	0.00195553	0.00372569
IGKV3D-15	0.586566	1.4604	0.00196777	0.0037408
TMSB4X	0.325372	11.2629	0.001968	0.0037408
PF4	0.215742	0.385451	0.00201785	0.00383112
LEPR	0.251788	1.36536	0.00207463	0.00393439
TIE1	0.276049	2.80488	0.00212499	0.00402526
IGLV2-18	0.605652	1.64491	0.00212846	0.00402722
IL13RA2	0.581306	1.56655	0.00215927	0.00407761
PLXNA3	-0.294555	4.03692	0.00216005	0.00407761
SLC10A2	-0.201135	0.114187	0.00217157	0.00409468
IGHV6-1	0.555916	1.31962	0.00222106	0.0041832
TRBV13	0.231622	0.481075	0.00222433	0.00418458
TRBC2	0.65522	4.64791	0.00230625	0.00433376
IL34	0.366365	2.2468	0.00239796	0.00450095
IGHA1	1.04396	8.06819	0.00248959	0.00466763
TRBV5-5	0.17791	0.318294	0.00262003	0.0049066
TRBV6-7	-0.125109	0.167495	0.00270241	0.00505513
KIR3DL2	0.105182	0.108013	0.00272594	0.00509336
DLL4	-0.268943	2.92642	0.00273917	0.0051123
TRAV38-1	0.153367	0.258394	0.00277123	0.00516084
SEMG1	-0.295007	0.318878	0.00277145	0.00516084
CMTM8	-0.39128	4.07912	0.00279558	0.00519881
IGKV1D-8	0.495702	1.29532	0.00279815	0.00519881
CCR4	0.293596	1.03315	0.00284599	0.00528175
CAMP	0.225777	0.51316	0.00285342	0.00528958
IGKJ5	0.602914	1.68064	0.00287963	0.00533152
PLXNA2	0.334938	3.47863	0.00288251	0.00533152
TRAV41	0.214889	0.521319	0.00291309	0.00538203
TNFSF18	0.208795	0.406653	0.00297109	0.00548305
TRGJP1	0.101718	0.0723193	0.00317713	0.00585672
FGR	0.340954	2.97342	0.00320631	0.00590391
IGKV1-39	0.473882	0.994233	0.00325599	0.0059887
SEMG2	-0.254472	0.221813	0.0033041	0.0060704
PTPN6	-0.226463	5.42463	0.00330853	0.00607153
GALP	-0.0433739	0.0400391	0.00331476	0.00607153
TRAJ17	0.165235	0.178012	0.00331576	0.00607153
IGLV2-8	0.786956	3.10375	0.0033561	0.00613858
TMSB15B	-0.0734241	0.256713	0.00340742	0.00622554
SKIV2L	0.176818	5.22102	0.00346184	0.00631795
IL7	0.269489	1.4741	0.00357545	0.00651808
ALB	-0.574734	0.794018	0.00370537	0.00674745
IGHV3-73	0.74438	2.47447	0.0038933	0.00708184
TYK2	-0.187777	5.26869	0.00391444	0.00711245
IGKV5-2	0.485574	1.08698	0.00397956	0.00722282
IGLV3-27	0.690867	2.0372	0.00402521	0.00729764
CREB1	0.198402	3.54912	0.00428087	0.00775262
PAK4	-0.230003	5.41259	0.00431114	0.00779886
IGHV3-7	0.509718	1.36433	0.00434148	0.00784513
ANGPTL5	0.113435	0.087646	0.00435391	0.00785898
DUOX2	-0.660943	2.95549	0.00436579	0.00786322
HSPA1A	0.612983	5.89525	0.00436581	0.00786322
IGKV1D-16	0.481325	1.33614	0.00441233	0.00793834
TRBV3-1	0.262326	0.713522	0.00443902	0.00797766
THPO	0.152954	0.329322	0.00445496	0.00799758
INSL5	-0.0377624	0.0513687	0.00449916	0.00806814
PGLYRP1	-0.138153	0.357923	0.00452641	0.00810818
LBP	0.404252	0.866073	0.00457111	0.00817935
IL10RB	0.217383	5.63652	0.00458558	0.00819636
TSLP	0.245217	0.9351	0.0046398	0.00828428
CALCRL	0.289256	2.50506	0.00481427	0.00858649
POMC	0.30794	0.990165	0.00495318	0.0088247
IGLV4-60	0.600532	1.63425	0.00505348	0.00899367
AGT	-0.458632	2.16439	0.00529886	0.00942019
IGKV1-12	0.515015	1.31757	0.00531353	0.00943609
PAK6	0.108454	0.442202	0.0053263	0.00944859
RFX5	0.248405	4.93571	0.00539288	0.00955642
IGKV1D-43	0.320313	0.609467	0.00545422	0.00965473
NRG4	-0.29779	1.36081	0.00560692	0.00991438
