# Supplementary material for: Exploitation of tumor antigens and construction of immune subtype classifier for mRNA vaccine development in bladder cancer
Source: Front Immunol. 2022 Nov 16;13:1014638. doi: 10.3389/fimmu.2022.1014638 (PMC9769457; doi:10.3389/fimmu.2022.1014638)
Supplement: Supplementary Table 8 — Metascape analysis of differential immune-related genes. [file Table_8.xlsx]

## Sheet: Annotation
MyList	Gene ID	Type	Tax ID	Homologene Gene ID	Homologene Gene Tax ID	Gene Symbol	Description	Biological Process (GO)	Kinase Class (UniProt)	Protein Function (Protein Atlas)	Subcellular Location (Protein Atlas)	Drug (DrugBank)	Canonical Pathways	Hallmark Gene Sets	hsa04060 Cytokine-cytokine receptor int	M5885 NABA MATRISOME ASSOCIATED	GO:0006935 chemotaxis	GO:0009617 response to bacterium	GO:0032103 positive regulation of respons	GO:0050865 regulation of cell activation	GO:0001934 positive regulation of protein	GO:0006954 inflammatory response	GO:0002250 adaptive immune response	GO:0007167 enzyme linked receptor protein	GO:0030155 regulation of cell adhesion	GO:0001525 angiogenesis	WP5115 Network map of SARS-CoV-2 sign	GO:0002237 response to molecule of bacter	hsa04630 JAK-STAT signaling pathway	R-HSA-5668541 TNFR2 non-canonical NF-kB path	GO:0009611 response to wounding	GO:0048660 regulation of smooth muscle ce	GO:0032102 negative regulation of respons	GO:0060284 regulation of cell development
TGFB3	7043	symbol	H. sapiens	7043	H. sapiens	TGFB3	transforming growth factor beta 3	GO:0070483 detection of hypoxia;GO:0042704 uterine wall breakdown;GO:0060364 frontal suture morphogenesis		Cancer-related genes:Candidate cancer biomarkers; Human disease related genes:Immune system diseases:Allergies and autoimmune diseases; Human disease related genes:Congenital malformations:Congenital malformations of the circulatory system; Predicted secreted proteins; Human disease related genes:Congenital malformations:Other congenital malformations; Human disease related genes:Musculoskeletal …	Vesicles (Approved)	1,4-Dioxane	(M185)PID ALK1 PATHWAY; (M33)PID GLYPICAN 1PATHWAY; (M286)PID TGFBR PATHWAY	(M5891)HALLMARK HYPOXIA	1	1	0	0	0	0	1	0	0	1	1	0	0	0	0	0	1	1	0	0
ANXA6	309	symbol	H. sapiens	309	H. sapiens	ANXA6	annexin A6	GO:0003418 growth plate cartilage chondrocyte differentiation;GO:0003413 chondrocyte differentiation involved in endochondral bone morphogenesis;GO:0003417 growth plate cartilage development		Transporters:Transporter channels and pores; Predicted intracellular proteins	Cytosol (Approved)		(M5880)NABA ECM AFFILIATED; (M5885)NABA MATRISOME ASSOCIATED; (M5889)NABA MATRISOME		0	1	0	1	0	0	0	1	0	0	0	0	0	0	0	0	1	0	0	0
NRP2	8828	symbol	H. sapiens	8828	H. sapiens	NRP2	neuropilin 2	GO:0021649 vestibulocochlear nerve structural organization;GO:0061552 ganglion morphogenesis;GO:1904835 dorsal root ganglion morphogenesis		Predicted secreted proteins; Cancer-related genes:Candidate cancer biomarkers	Plasma membrane;Vesicles (Approved); Additional: Nucleoplasm		(M137)PID VEGF VEGFR PATHWAY; (M226)PID VEGFR1 PATHWAY	(M5919)HALLMARK HEDGEHOG SIGNALING	1	0	1	0	0	0	0	0	0	1	0	1	0	0	0	0	0	0	0	0
SLIT2	9353	symbol	H. sapiens	9353	H. sapiens	SLIT2	slit guidance ligand 2	GO:0021972 corticospinal neuron axon guidance through spinal cord;GO:0050924 positive regulation of negative chemotaxis;GO:0050929 induction of negative chemotaxis		Predicted secreted proteins; Predicted intracellular proteins			(M33)PID GLYPICAN 1PATHWAY; (M3008)NABA ECM GLYCOPROTEINS; (M5884)NABA CORE MATRISOME	(M5915)HALLMARK APICAL JUNCTION; (M5930)HALLMARK EPITHELIAL MESENCHYMAL TRANSITION	0	0	1	0	1	0	0	0	0	0	1	1	0	0	0	0	0	0	1	1
FGF7	2252	symbol	H. sapiens	2252	H. sapiens	FGF7	fibroblast growth factor 7	GO:0060665 regulation of branching involved in salivary gland morphogenesis by mesenchymal-epithelial signaling;GO:0061033 secretion by lung epithelial cell involved in lung growth;GO:0060501 positive regulation of epithelial cell proliferation involved in lung morphogenesis		RAS pathway related proteins; Predicted secreted proteins; Predicted intracellular proteins; Cancer-related genes:Candidate cancer biomarkers	Nucleoli;Nucleoplasm (Approved)		(M5883)NABA SECRETED FACTORS; (M5885)NABA MATRISOME ASSOCIATED; (M5889)NABA MATRISOME		0	1	1	0	0	0	1	0	0	1	0	1	0	0	0	0	1	0	0	0
COLEC12	81035	symbol	H. sapiens	81035	H. sapiens	COLEC12	collectin subfamily member 12	GO:0009756 carbohydrate mediated signaling;GO:0060355 positive regulation of cell adhesion molecule production;GO:0034138 toll-like receptor 3 signaling pathway			Golgi apparatus;Vesicles (Approved); Additional: Cell Junctions		(M5880)NABA ECM AFFILIATED; (M5885)NABA MATRISOME ASSOCIATED; (M5889)NABA MATRISOME		0	1	0	1	0	0	0	0	0	0	0	0	0	0	0	0	0	0	0	0
TPM2	7169	symbol	H. sapiens	7169	H. sapiens	TPM2	tropomyosin 2	GO:0043462 regulation of ATP-dependent activity;GO:0006936 muscle contraction;GO:0007015 actin filament organization		Cancer-related genes:Candidate cancer biomarkers; Human disease related genes:Musculoskeletal diseases:Muscular diseases; Human disease related genes:Congenital malformations:Other congenital malformations; Disease related genes; Predicted intracellular proteins				(M5909)HALLMARK MYOGENESIS; (M5930)HALLMARK EPITHELIAL MESENCHYMAL TRANSITION	0	0	0	0	0	0	0	0	0	0	0	0	0	0	0	0	1	0	0	0
VIM	7431	symbol	H. sapiens	7431	H. sapiens	VIM	vimentin	GO:0060020 Bergmann glial cell differentiation;GO:0071225 cellular response to muramyl dipeptide;GO:0070307 lens fiber cell development		Human disease related genes:Nervous system diseases:Eye disease; Predicted intracellular proteins; Disease related genes	Intermediate filaments (Supported)	Artenimol; Phenethyl Isothiocyanate	(M14)PID AURORA B PATHWAY; (M220)PID CASPASE PATHWAY	(M5930)HALLMARK EPITHELIAL MESENCHYMAL TRANSITION	1	0	0	1	0	0	0	1	0	1	0	0	0	1	0	0	1	0	0	0
PDGFRB	5159	symbol	H. sapiens	5159	H. sapiens	PDGFRB	platelet derived growth factor receptor beta	GO:0035789 metanephric mesenchymal cell migration;GO:0060981 cell migration involved in coronary angiogenesis;GO:0072262 metanephric glomerular mesangial cell proliferation involved in metanephros development	Tyr protein kinase family	FDA approved drug targets:Small molecule drugs; CD markers; Cancer-related genes:Candidate cancer biomarkers; Human disease related genes:Cancers:Cancers of eye, brain, and central nervous system; Predicted intracellular proteins; Human disease related genes:Skin diseases:Skin and soft tissue diseases; FDA approved drug targets:Biotech drugs; Kinases:Tyr protein kinases; Disease related genes; En…	Vesicles (Supported); Additional: Golgi apparatus	Becaplermin; Sorafenib; Imatinib; Dasatinib; Sunitinib; XL999; XL820; Pazopanib; Midostaurin; Regorafenib; Nintedanib; Polaprezinc; Trapidil; Foreskin fibroblast (neonatal); Fostamatinib; Erdafitinib; Pexidartinib; Ripretinib	(M103)PID S1P S1P1 PATHWAY; (M55)PID S1P S1P3 PATHWAY; (M72)PID NECTIN PATHWAY	(M5942)HALLMARK UV RESPONSE DN; (M5902)HALLMARK APOPTOSIS; (M5930)HALLMARK EPITHELIAL MESENCHYMAL TRANSITION	0	0	1	0	1	1	1	1	0	1	0	1	0	0	1	0	1	1	0	0
FGFR1	2260	symbol	H. sapiens	2260	H. sapiens	FGFR1	fibroblast growth factor receptor 1	GO:1904849 positive regulation of cell chemotaxis to fibroblast growth factor;GO:2000546 positive regulation of endothelial cell chemotaxis to fibroblast growth factor;GO:2000544 regulation of endothelial cell chemotaxis to fibroblast growth factor	Tyr protein kinase family	FDA approved drug targets:Small molecule drugs; CD markers; Cancer-related genes:Candidate cancer biomarkers; Transporters:Accessory Factors Involved in Transport; Human disease related genes:Congenital malformations:Congenital malformations of the musculoskeletal system; Human disease related genes:Cancers:Cancers of the breast and female genital organs; Human disease related genes:Congenital ma…		Palifermin; Sorafenib; Heparin; 3-[4-(1-formylpiperazin-4-yl)-benzylidenyl]-2-indolinone; XL999; 3-(3-methoxybenzyl)-1H-pyrrolo[2,3-b]pyridine; (E)-[4-(3,5-Difluorophenyl)-3H-pyrrolo[2,3-b]pyridin-3-ylidene](3-methoxyphenyl)methanol; 3-[(3-(2-CARBOXYETHYL)-4-METHYLPYRROL-2-YL)METHYLENE]-2-INDOLINONE; Regorafenib; Ponatinib; Lenvatinib; Nintedanib; Fostamatinib; Erdafitinib; Pemigatinib; Selpercat…	(M33)PID GLYPICAN 1PATHWAY; (M165)PID SYNDECAN 4 PATHWAY; (M266)PID NCADHERIN PATHWAY	(M5944)HALLMARK ANGIOGENESIS	0	0	1	0	1	0	1	0	0	1	0	1	0	0	0	0	0	0	0	0
CXCL12	6387	symbol	H. sapiens	6387	H. sapiens	CXCL12	C-X-C motif chemokine ligand 12	GO:1990478 response to ultrasound;GO:1903237 negative regulation of leukocyte tethering or rolling;GO:0033603 positive regulation of dopamine secretion		Predicted secreted proteins		CTCE-0214; Tinzaparin	(M165)PID SYNDECAN 4 PATHWAY; (M255)PID HIF1 TFPATHWAY; (M124)PID CXCR4 PATHWAY	(M5906)HALLMARK ESTROGEN RESPONSE EARLY; (M5907)HALLMARK ESTROGEN RESPONSE LATE; (M5930)HALLMARK EPITHELIAL MESENCHYMAL TRANSITION	1	1	1	0	1	1	0	1	0	1	1	1	1	0	0	0	0	0	0	1
EDNRA	1909	symbol	H. sapiens	1909	H. sapiens	EDNRA	endothelin receptor type A	GO:1903210 glomerular visceral epithelial cell apoptotic process;GO:0044751 cellular response to human chorionic gonadotropin stimulus;GO:1903537 meiotic cell cycle process involved in oocyte maturation		G-protein coupled receptors:GPCRs excl olfactory receptors; Human disease related genes:Congenital malformations:Congenital malformations of face and neck; FDA approved drug targets:Small molecule drugs; Disease related genes	Cytosol;Plasma membrane (Approved)	Bosentan; Acetylsalicylic acid; 2-HYDROXY-3,5-DIIODOBENZOIC ACID; Darusentan; SPP 301; Actelion-1; Atrasentan; Sitaxentan; Ambrisentan; Enrasentan; Tezosentan; Clazosentan; Macitentan; Sparsentan	(M8)PID ENDOTHELIN PATHWAY		0	0	1	0	0	0	0	1	0	1	0	1	0	0	0	0	1	0	0	0
PLXNC1	10154	symbol	H. sapiens	10154	H. sapiens	PLXNC1	plexin C1	GO:1902287 semaphorin-plexin signaling pathway involved in axon guidance;GO:1902285 semaphorin-plexin signaling pathway involved in neuron projection guidance;GO:0071526 semaphorin-plexin signaling pathway		Predicted intracellular proteins; CD markers	Mitochondria (Approved)		(M5880)NABA ECM AFFILIATED; (M5885)NABA MATRISOME ASSOCIATED; (M5889)NABA MATRISOME		0	1	1	0	0	0	0	1	0	0	1	0	0	0	0	0	0	0	0	1
PTGER3	5733	symbol	H. sapiens	5733	H. sapiens	PTGER3	prostaglandin E receptor 3	GO:0014827 intestine smooth muscle contraction;GO:0014831 gastro-intestinal system smooth muscle contraction;GO:0060455 negative regulation of gastric acid secretion		G-protein coupled receptors:GPCRs excl olfactory receptors; FDA approved drug targets:Small molecule drugs; FDA approved drug targets:Biotech drugs		Bimatoprost; Dinoprostone; Misoprostol; Gemeprost; Limaprost; Castor oil		(M5905)HALLMARK ADIPOGENESIS; (M5907)HALLMARK ESTROGEN RESPONSE LATE	0	0	0	0	1	0	0	1	0	1	0	0	0	0	0	0	0	0	0	0
CTGF	1490	gene_synonym	H. sapiens	1490	H. sapiens	CCN2	cellular communication network factor 2	GO:0034059 response to anoxia;GO:0070278 extracellular matrix constituent secretion;GO:0070318 positive regulation of G0 to G1 transition		Predicted secreted proteins; Cancer-related genes:Candidate cancer biomarkers	Golgi apparatus;Vesicles (Approved)		(M159)PID AMB2 NEUTROPHILS PATHWAY; (M286)PID TGFBR PATHWAY; (M3008)NABA ECM GLYCOPROTEINS	(M5891)HALLMARK HYPOXIA; (M5930)HALLMARK EPITHELIAL MESENCHYMAL TRANSITION	0	0	0	0	0	1	1	0	0	1	0	1	0	0	0	0	1	0	0	0
ANGPTL2	23452	symbol	H. sapiens	23452	H. sapiens	ANGPTL2	angiopoietin like 2	GO:0007275 multicellular organism development;GO:0048856 anatomical structure development;GO:0032502 developmental process		Predicted secreted proteins; Predicted intracellular proteins	Golgi apparatus (Approved)		(M16801)SIG REGULATION OF THE ACTIN CYTOSKELETON BY RHO GTPASES; (M5193)SIG CHEMOTAXIS; (M5883)NABA SECRETED FACTORS		0	1	0	0	0	0	0	0	0	0	0	0	0	0	0	0	0	0	0	0
CSRP1	1465	symbol	H. sapiens	1465	H. sapiens	CSRP1	cysteine and glycine rich protein 1	GO:0045214 sarcomere organization;GO:0070527 platelet aggregation;GO:0034109 homotypic cell-cell adhesion		Predicted intracellular proteins		Artenimol		(M5946)HALLMARK COAGULATION; (M5921)HALLMARK COMPLEMENT	0	0	0	0	0	1	0	0	0	0	0	0	0	0	0	0	1	0	0	0
PDGFC	56034	symbol	H. sapiens	56034	H. sapiens	PDGFC	platelet derived growth factor C	GO:0007171 activation of transmembrane receptor protein tyrosine kinase activity;GO:0031954 positive regulation of protein autophosphorylation;GO:0048008 platelet-derived growth factor receptor signaling pathway		RAS pathway related proteins; Predicted secreted proteins	Cytosol;Plasma membrane (Supported)		(M5883)NABA SECRETED FACTORS; (M5885)NABA MATRISOME ASSOCIATED; (M5889)NABA MATRISOME	(M5897)HALLMARK IL6 JAK STAT3 SIGNALING	0	1	1	0	0	0	1	0	0	1	0	0	0	0	0	0	0	0	0	0
DES	1674	symbol	H. sapiens	1674	H. sapiens	DES	desmin	GO:0045109 intermediate filament organization;GO:0045104 intermediate filament cytoskeleton organization;GO:0045103 intermediate filament-based process		Cancer-related genes:Candidate cancer biomarkers; Human disease related genes:Cardiovascular diseases:Cardiac diseases; Human disease related genes:Musculoskeletal diseases:Muscular diseases; Disease related genes; Predicted intracellular proteins	Intermediate filaments (Supported)		(M14)PID AURORA B PATHWAY	(M5909)HALLMARK MYOGENESIS	0	0	0	0	0	0	0	0	0	0	0	0	0	0	0	0	1	0	0	0
GREM1	26585	symbol	H. sapiens	26585	H. sapiens	GREM1	gremlin 1, DAN family BMP antagonist	GO:1900154 regulation of bone trabecula formation;GO:1900155 negative regulation of bone trabecula formation;GO:0090291 negative regulation of osteoclast proliferation		Predicted secreted proteins; Disease related genes			(M181)PID BMP PATHWAY; (M5880)NABA ECM AFFILIATED; (M5885)NABA MATRISOME ASSOCIATED	(M5930)HALLMARK EPITHELIAL MESENCHYMAL TRANSITION	0	1	1	0	0	1	1	0	0	1	1	1	0	0	0	0	1	0	1	0
CLEC11A	6320	symbol	H. sapiens	6320	H. sapiens	CLEC11A	C-type lectin domain containing 11A	GO:0001503 ossification;GO:0008284 positive regulation of cell population proliferation;GO:0042127 regulation of cell population proliferation		Predicted secreted proteins	Centrosome (Approved)		(M5880)NABA ECM AFFILIATED; (M5885)NABA MATRISOME ASSOCIATED; (M5889)NABA MATRISOME		0	1	0	0	0	0	0	0	0	0	0	0	0	0	0	0	0	0	0	0
CYR61	3491	gene_synonym	H. sapiens	3491	H. sapiens	CCN1	cellular communication network factor 1	GO:0002041 intussusceptive angiogenesis;GO:0003278 apoptotic process involved in heart morphogenesis;GO:0060591 chondroblast differentiation		Predicted secreted proteins			(M212)PID INTEGRIN5 PATHWAY; (M169)PID INTEGRIN2 PATHWAY; (M53)PID INTEGRIN3 PATHWAY	(M5942)HALLMARK UV RESPONSE DN; (M5890)HALLMARK TNFA SIGNALING VIA NFKB; (M5891)HALLMARK HYPOXIA	0	0	1	0	0	1	1	0	0	1	1	1	0	0	0	0	1	1	0	0
TNFSF4	7292	symbol	H. sapiens	7292	H. sapiens	TNFSF4	TNF superfamily member 4	GO:0035712 T-helper 2 cell activation;GO:0035713 response to nitrogen dioxide;GO:1900281 positive regulation of CD4-positive, alpha-beta T cell costimulation		CD markers; Human disease related genes:Immune system diseases:Allergies and autoimmune diseases; Cancer-related genes:Candidate cancer biomarkers; Human disease related genes:Skin diseases:Skin and soft tissue diseases; Disease related genes; Predicted intracellular proteins	Nucleoplasm;Vesicles (Approved)		(M5883)NABA SECRETED FACTORS; (M5885)NABA MATRISOME ASSOCIATED; (M5889)NABA MATRISOME		1	1	0	1	1	1	0	1	0	0	1	0	0	1	0	1	0	0	1	0
TIE1	7075	symbol	H. sapiens	7075	H. sapiens	TIE1	tyrosine kinase with immunoglobulin like and EGF like domains 1	GO:0060854 branching involved in lymph vessel morphogenesis;GO:0060836 lymphatic endothelial cell differentiation;GO:0001946 lymphangiogenesis	Tyr protein kinase family	Cancer-related genes:Candidate cancer biomarkers; Kinases:Tyr protein kinases; Enzymes; Predicted intracellular proteins; ENZYME proteins:Transferases		Fostamatinib			0	0	0	1	0	0	0	0	0	1	0	1	0	0	0	0	0	0	0	0
LRP1	4035	symbol	H. sapiens	4035	H. sapiens	LRP1	LDL receptor related protein 1	GO:1904298 regulation of transcytosis;GO:1904300 positive regulation of transcytosis;GO:0002265 astrocyte activation involved in immune response		Transporters; Candidate cardiovascular disease genes; CD markers; Disease related genes; Potential drug targets; Predicted intracellular proteins	Vesicles (Approved); Additional: Nucleoplasm	Antihemophilic factor, human recombinant; Tenecteplase; Coagulation Factor IX (Recombinant); Lanoteplase; Coagulation Factor IX Human; Lonoctocog alfa; Moroctocog alfa	(M159)PID AMB2 NEUTROPHILS PATHWAY; (M174)PID UPA UPAR PATHWAY; (M186)PID PDGFRB PATHWAY	(M5946)HALLMARK COAGULATION; (M5921)HALLMARK COMPLEMENT; (M5930)HALLMARK EPITHELIAL MESENCHYMAL TRANSITION	0	0	0	1	0	1	0	0	0	1	0	1	0	0	0	0	0	0	0	0
PDGFRA	5156	symbol	H. sapiens	5156	H. sapiens	PDGFRA	platelet derived growth factor receptor alpha	GO:0035790 platelet-derived growth factor receptor-alpha signaling pathway;GO:0038086 VEGF-activated platelet-derived growth factor receptor signaling pathway;GO:0038091 positive regulation of cell proliferation by VEGF-activated platelet derived growth factor receptor signaling pathway	Tyr protein kinase family	Human disease related genes:Cancers:Cancers of the digestive system; FDA approved drug targets:Small molecule drugs; CD markers; Cancer-related genes:Candidate cancer biomarkers; Human disease related genes:Cancers:Cancers of eye, brain, and central nervous system; Human disease related genes:Cancers:Cancers of haematopoietic and lymphoid tissues; Cancer-related genes:Mutational cancer driver gen…	Cell Junctions;Nucleoplasm;Plasma membrane (Approved)	Becaplermin; Imatinib; Sunitinib; XL820; Olaratumab; Pazopanib; Midostaurin; Regorafenib; Ponatinib; Lenvatinib; Nintedanib; Foreskin keratinocyte (neonatal); Fostamatinib; Erdafitinib; Amuvatinib; Ripretinib	(M206)PID PDGFRA PATHWAY; (M166)PID ATF2 PATHWAY		0	0	1	0	0	1	0	1	0	1	0	1	0	0	1	0	1	0	1	0
IL16	3603	symbol	H. sapiens	3603	H. sapiens	IL16	interleukin 16	GO:0032730 positive regulation of interleukin-1 alpha production;GO:0032650 regulation of interleukin-1 alpha production;GO:0050930 induction of positive chemotaxis		Human disease related genes:Immune system diseases:Allergies and autoimmune diseases; Cancer-related genes:Candidate cancer biomarkers; Predicted secreted proteins; Human disease related genes:Skin diseases:Skin and soft tissue diseases; Predicted intracellular proteins	Nuclear speckles (Supported); Additional: Cytosol;Plasma membrane		(M5883)NABA SECRETED FACTORS; (M5885)NABA MATRISOME ASSOCIATED; (M5889)NABA MATRISOME	(M5950)HALLMARK ALLOGRAFT REJECTION	1	1	1	0	1	0	0	1	0	0	0	0	1	0	0	0	0	0	0	0
PTGFR	5737	symbol	H. sapiens	5737	H. sapiens	PTGFR	prostaglandin F receptor	GO:0071798 response to prostaglandin D;GO:0071799 cellular response to prostaglandin D stimulus;GO:0007567 parturition		G-protein coupled receptors:GPCRs excl olfactory receptors; FDA approved drug targets:Small molecule drugs		Travoprost; Latanoprost; Bimatoprost; Dinoprost tromethamine; Tafluprost; Latanoprostene bunod		(M5942)HALLMARK UV RESPONSE DN; (M5956)HALLMARK KRAS SIGNALING DN	0	0	0	1	0	0	0	1	0	1	0	0	0	1	0	0	0	0	0	0
THBS1	7057	symbol	H. sapiens	7057	H. sapiens	THBS1	thrombospondin 1	GO:0010751 negative regulation of nitric oxide mediated signal transduction;GO:0002581 negative regulation of antigen processing and presentation of peptide or polysaccharide antigen via MHC class II;GO:0010748 negative regulation of long-chain fatty acid import across plasma membrane		Predicted secreted proteins; Candidate cardiovascular disease genes; Cancer-related genes:Candidate cancer biomarkers	Plasma membrane (Approved)		(M165)PID SYNDECAN 4 PATHWAY; (M277)PID INTEGRIN A4B1 PATHWAY; (M53)PID INTEGRIN3 PATHWAY	(M5896)HALLMARK TGF BETA SIGNALING; (M5946)HALLMARK COAGULATION; (M5930)HALLMARK EPITHELIAL MESENCHYMAL TRANSITION	1	0	1	1	1	1	1	1	0	1	1	1	0	0	0	0	1	1	1	0
MSR1	4481	symbol	H. sapiens	4481	H. sapiens	MSR1	macrophage scavenger receptor 1	GO:0010886 positive regulation of cholesterol storage;GO:0042953 lipoprotein transport;GO:0010885 regulation of cholesterol storage		CD markers; Cancer-related genes:Candidate cancer biomarkers; Disease related genes; Human disease related genes:Digestive system diseases:Gastrointestinal diseases; Predicted intracellular proteins				(M5932)HALLMARK INFLAMMATORY RESPONSE	0	0	0	1	0	0	0	0	0	0	0	0	0	0	0	0	0	0	0	0
OSMR	9180	symbol	H. sapiens	9180	H. sapiens	OSMR	oncostatin M receptor	GO:0038165 oncostatin-M-mediated signaling pathway;GO:0048861 leukemia inhibitory factor signaling pathway;GO:0002675 positive regulation of acute inflammatory response		Human disease related genes:Skin diseases:Skin and soft tissue diseases; Predicted intracellular proteins; Disease related genes	Nucleoli (Approved)			(M5897)HALLMARK IL6 JAK STAT3 SIGNALING; (M5932)HALLMARK INFLAMMATORY RESPONSE	1	0	0	0	1	0	0	0	0	1	0	0	0	0	1	0	0	0	0	0
APLNR	187	symbol	H. sapiens	187	H. sapiens	APLNR	apelin receptor	GO:1904323 regulation of inhibitory G protein-coupled receptor phosphorylation;GO:1904325 positive regulation of inhibitory G protein-coupled receptor phosphorylation;GO:0060183 apelin receptor signaling pathway		G-protein coupled receptors:GPCRs excl olfactory receptors; Transporters				(M5909)HALLMARK MYOGENESIS; (M5932)HALLMARK INFLAMMATORY RESPONSE	0	0	0	0	0	0	1	1	0	0	0	1	0	0	0	0	1	0	0	0
IL10	3586	symbol	H. sapiens	3586	H. sapiens	IL10	interleukin 10	GO:0002875 negative regulation of chronic inflammatory response to antigenic stimulus;GO:0060302 negative regulation of cytokine activity;GO:1904057 negative regulation of sensory perception of pain		Human disease related genes:Cardiovascular diseases:Vascular diseases; Human disease related genes:Immune system diseases:Other immune system diseases; Human disease related genes:Immune system diseases:Allergies and autoimmune diseases; Candidate cardiovascular disease genes; Cancer-related genes:Candidate cancer biomarkers; Predicted secreted proteins; Human disease related genes:Skin diseases:…		CRx-139; LLL-3348	(M28)PID IL4 2PATHWAY; (M167)PID AP1 PATHWAY; (M2)PID SMAD2 3NUCLEAR PATHWAY	(M5947)HALLMARK IL2 STAT5 SIGNALING; (M5932)HALLMARK INFLAMMATORY RESPONSE; (M5950)HALLMARK ALLOGRAFT REJECTION	1	1	1	1	1	1	0	1	0	1	1	1	1	1	1	0	0	1	1	0
NOX4	50507	symbol	H. sapiens	50507	H. sapiens	NOX4	NADPH oxidase 4	GO:0050667 homocysteine metabolic process;GO:1903409 reactive oxygen species biosynthetic process;GO:0042554 superoxide anion generation		Transporters:Transport Electron Carriers			(M50)PID PTP1B PATHWAY		0	0	0	0	0	0	1	1	0	1	0	1	0	0	0	0	0	0	0	0
PLXND1	23129	symbol	H. sapiens	23129	H. sapiens	PLXND1	plexin D1	GO:0060666 dichotomous subdivision of terminal units involved in salivary gland branching;GO:0060600 dichotomous subdivision of an epithelial terminal unit;GO:1902287 semaphorin-plexin signaling pathway involved in axon guidance		Predicted intracellular proteins			(M5880)NABA ECM AFFILIATED; (M5885)NABA MATRISOME ASSOCIATED; (M5889)NABA MATRISOME		0	1	1	0	0	0	0	1	0	0	1	1	0	0	0	0	0	0	0	1
CMKLR1	1240	symbol	H. sapiens	1240	H. sapiens	CMKLR1	chemerin chemokine-like receptor 1	GO:0002430 complement receptor mediated signaling pathway;GO:0010759 positive regulation of macrophage chemotaxis;GO:0032695 negative regulation of interleukin-12 production		G-protein coupled receptors:GPCRs excl olfactory receptors; Transporters				(M5913)HALLMARK INTERFERON GAMMA RESPONSE; (M5932)HALLMARK INFLAMMATORY RESPONSE; (M5953)HALLMARK KRAS SIGNALING UP	1	0	1	1	1	0	0	1	0	0	1	0	0	0	0	0	0	0	0	0
HGF	3082	symbol	H. sapiens	3082	H. sapiens	HGF	hepatocyte growth factor	GO:0060665 regulation of branching involved in salivary gland morphogenesis by mesenchymal-epithelial signaling;GO:0051450 myoblast proliferation;GO:0060638 mesenchymal-epithelial cell signaling		Human disease related genes:Cancers:Cancers of the digestive system; Human disease related genes:Nervous system diseases:Ear disease; Candidate cardiovascular disease genes; Cancer-related genes:Candidate cancer biomarkers; Predicted secreted proteins; Cancer-related genes:Mutational cancer driver genes; Disease related genes; Potential drug targets; Enzymes; RAS pathway related proteins; Peptida…		Heparin; O2-Sulfo-Glucuronic Acid; N,O6-Disulfo-Glucosamine; ABT-510; Foretinib	(M86)PID ARF6 PATHWAY; (M232)PID ECADHERIN STABILIZATION PATHWAY; (M91)PID TCPTP PATHWAY	(M5902)HALLMARK APOPTOSIS	1	1	1	0	1	0	1	1	0	1	1	1	0	1	0	0	0	0	1	1
ACVRL1	94	symbol	H. sapiens	94	H. sapiens	ACVRL1	activin A receptor like type 1	GO:0002043 blood vessel endothelial cell proliferation involved in sprouting angiogenesis;GO:0060836 lymphatic endothelial cell differentiation;GO:0001955 blood vessel maturation	TKL Ser/Thr protein kinase family	Kinases:TKL Ser/Thr protein kinases; Human disease related genes:Congenital malformations:Congenital malformations of the circulatory system; Predicted intracellular proteins; Disease related genes; Potential drug targets; Enzymes; Human disease related genes:Cardiovascular diseases:Hypertensive diseases; ENZYME proteins:Transferases		ATP	(M185)PID ALK1 PATHWAY	(M5897)HALLMARK IL6 JAK STAT3 SIGNALING	1	0	0	0	0	0	1	0	0	1	1	1	0	0	0	0	1	0	0	0
VCAM1	7412	symbol	H. sapiens	7412	H. sapiens	VCAM1	vascular cell adhesion molecule 1	GO:0060945 cardiac neuron differentiation;GO:0140039 cell-cell adhesion in response to extracellular stimulus;GO:0022614 membrane to membrane docking		CD markers; Cancer-related genes:Candidate cancer biomarkers	Cell Junctions (Approved)	Ethanol; Carvedilol; Succinobucol; Clove oil	(M212)PID INTEGRIN5 PATHWAY; (M267)PID ANTHRAX PATHWAY; (M118)PID INTEGRIN A9B1 PATHWAY	(M5913)HALLMARK INTERFERON GAMMA RESPONSE; (M5915)HALLMARK APICAL JUNCTION; (M5930)HALLMARK EPITHELIAL MESENCHYMAL TRANSITION	1	0	1	1	0	1	0	1	0	1	1	1	0	1	0	0	1	0	0	0
BTK	695	symbol	H. sapiens	695	H. sapiens	BTK	Bruton tyrosine kinase	GO:0001803 regulation of type III hypersensitivity;GO:0001805 positive regulation of type III hypersensitivity;GO:0001812 positive regulation of type I hypersensitivity	Tyr protein kinase family	Human disease related genes:Immune system diseases:Primary immunodeficiency; FDA approved drug targets:Small molecule drugs; Human disease related genes:Endocrine and metabolic diseases:Hypothalamus and pituitary gland diseases; Kinases:Tyr protein kinases; Cancer-related genes; Disease related genes; Enzymes; Predicted intracellular proteins; ENZYME proteins:Transferases	Cytosol;Plasma membrane (Supported)	Dasatinib; Inositol 1,3,4,5-Tetrakisphosphate; XL418; Ibrutinib; Acalabrutinib; Fostamatinib; Zanubrutinib	(M233)PID EPO PATHWAY; (M1315)SIG PIP3 SIGNALING IN B LYMPHOCYTES; (M94)PID FAS PATHWAY		1	0	0	1	1	1	0	1	1	0	1	0	0	1	0	0	0	0	1	0
CCL21	6366	symbol	H. sapiens	6366	H. sapiens	CCL21	C-C motif chemokine ligand 21	GO:0097026 dendritic cell dendrite assembly;GO:2000548 negative regulation of dendritic cell dendrite assembly;GO:0035759 mesangial cell-matrix adhesion		Predicted secreted proteins; Cancer-related genes:Candidate cancer biomarkers			(M5883)NABA SECRETED FACTORS; (M5885)NABA MATRISOME ASSOCIATED; (M5889)NABA MATRISOME		1	1	1	1	1	1	1	1	0	1	1	0	1	0	0	0	0	0	0	0
AKT3	10000	symbol	H. sapiens	10000	H. sapiens	AKT3	AKT serine/threonine kinase 3	GO:1905653 positive regulation of artery morphogenesis;GO:0045793 positive regulation of cell size;GO:1905651 regulation of artery morphogenesis	AGC Ser/Thr protein kinase family	Cancer-related genes:Candidate cancer biomarkers; Human disease related genes:Congenital malformations:Other congenital malformations; Disease related genes; Potential drug targets; Enzymes; RAS pathway related proteins; Kinases:AGC Ser/Thr protein kinases; Predicted intracellular proteins; ENZYME proteins:Transferases	Cytosol (Supported)		(M12771)SA PTEN PATHWAY; (M18895)SA TRKA RECEPTOR; (M1718)SIG IL4RECEPTOR IN B LYPHOCYTES	(M5957)HALLMARK PANCREAS BETA CELLS; (M5942)HALLMARK UV RESPONSE DN; (M5915)HALLMARK APICAL JUNCTION	1	0	1	0	0	0	0	1	0	1	0	1	0	0	1	0	0	0	0	0
LTBP2	4053	symbol	H. sapiens	4053	H. sapiens	LTBP2	latent transforming growth factor beta binding protein 2	GO:0007179 transforming growth factor beta receptor signaling pathway;GO:0009306 protein secretion;GO:0035592 establishment of protein localization to extracellular region		Human disease related genes:Congenital malformations:Congenital malformations of eye; Predicted secreted proteins; Human disease related genes:Congenital malformations:Other congenital malformations; Disease related genes; Predicted intracellular proteins	Nucleoplasm (Approved)		(M3008)NABA ECM GLYCOPROTEINS; (M5884)NABA CORE MATRISOME; (M5889)NABA MATRISOME	(M5896)HALLMARK TGF BETA SIGNALING	0	0	0	0	0	0	0	0	0	1	0	0	0	0	0	0	1	0	0	0
IL10RA	3587	symbol	H. sapiens	3587	H. sapiens	IL10RA	interleukin 10 receptor subunit alpha	GO:0070086 ubiquitin-dependent endocytosis;GO:0046427 positive regulation of receptor signaling pathway via JAK-STAT;GO:1904894 positive regulation of receptor signaling pathway via STAT		Human disease related genes:Immune system diseases:Other immune system diseases; CD markers; Disease related genes	Plasma membrane (Supported); Additional: Cytosol			(M5947)HALLMARK IL2 STAT5 SIGNALING; (M5913)HALLMARK INTERFERON GAMMA RESPONSE; (M5932)HALLMARK INFLAMMATORY RESPONSE	1	0	0	1	0	0	0	1	0	0	0	0	0	1	1	0	0	0	0	0
PIK3R5	23533	symbol	H. sapiens	23533	H. sapiens	PIK3R5	phosphoinositide-3-kinase regulatory subunit 5	GO:0014065 phosphatidylinositol 3-kinase signaling;GO:0043551 regulation of phosphatidylinositol 3-kinase activity;GO:0043550 regulation of lipid kinase activity		Predicted intracellular proteins; Human disease related genes:Nervous system diseases:Neurodegenerative diseases; Disease related genes	Cytosol (Supported); Additional: Centriolar satellite		(M177)PID EPHA FWDPATHWAY; (M1315)SIG PIP3 SIGNALING IN B LYMPHOCYTES; (M5193)SIG CHEMOTAXIS	(M5897)HALLMARK IL6 JAK STAT3 SIGNALING; (M5921)HALLMARK COMPLEMENT; (M5932)HALLMARK INFLAMMATORY RESPONSE	0	0	0	0	0	0	1	1	0	1	0	0	0	0	0	0	0	0	0	0
ILK	3611	symbol	H. sapiens	3611	H. sapiens	ILK	integrin linked kinase	GO:0010761 fibroblast migration;GO:2000178 negative regulation of neural precursor cell proliferation;GO:0022011 myelination in peripheral nervous system	TKL Ser/Thr protein kinase family	Kinases:TKL Ser/Thr protein kinases; Cancer-related genes:Candidate cancer biomarkers; Enzymes; Predicted intracellular proteins; ENZYME proteins:Transferases	Focal adhesion sites;Plasma membrane (Supported); Additional: Nucleoplasm		(M12771)SA PTEN PATHWAY; (M63)PID AVB3 OPN PATHWAY; (M71)PID ILK PATHWAY		1	0	0	0	0	1	1	0	0	0	1	1	0	0	0	0	1	0	0	1
TNFSF12	8742	symbol	H. sapiens	8742	H. sapiens	TNFSF12	TNF superfamily member 12	GO:2001238 positive regulation of extrinsic apoptotic signaling pathway;GO:0043542 endothelial cell migration;GO:0010631 epithelial cell migration		Predicted secreted proteins	Vesicles (Approved)		(M5883)NABA SECRETED FACTORS; (M5885)NABA MATRISOME ASSOCIATED; (M5889)NABA MATRISOME		1	1	0	0	0	0	0	0	0	0	0	1	0	0	0	1	0	0	0	0
TNFSF8	944	symbol	H. sapiens	944	H. sapiens	TNFSF8	TNF superfamily member 8	GO:0043374 CD8-positive, alpha-beta T cell differentiation;GO:0036037 CD8-positive, alpha-beta T cell activation;GO:0046632 alpha-beta T cell differentiation		CD markers; Cancer-related genes:Candidate cancer biomarkers			(M11736)SA MMP CYTOKINE CONNECTION; (M5883)NABA SECRETED FACTORS; (M5885)NABA MATRISOME ASSOCIATED		1	1	0	1	0	1	0	0	0	0	0	0	0	0	0	1	0	0	0	0
PLXNA4	91584	symbol	H. sapiens	91584	H. sapiens	PLXNA4	plexin A4	GO:0021793 chemorepulsion of branchiomotor axon;GO:0021784 postganglionic parasympathetic fiber development;GO:0021644 vagus nerve morphogenesis		Predicted intracellular proteins	Plasma membrane (Approved)		(M5880)NABA ECM AFFILIATED; (M5885)NABA MATRISOME ASSOCIATED; (M5889)NABA MATRISOME		0	1	1	0	0	0	0	1	0	0	1	1	0	0	0	0	0	0	0	1
CXCR4	7852	symbol	H. sapiens	7852	H. sapiens	CXCR4	C-X-C motif chemokine receptor 4	GO:2000448 positive regulation of macrophage migration inhibitory factor signaling pathway;GO:1990478 response to ultrasound;GO:2000446 regulation of macrophage migration inhibitory factor signaling pathway		Human disease related genes:Immune system diseases:Primary immunodeficiency; Transporters; FDA approved drug targets:Small molecule drugs; CD markers; G-protein coupled receptors:Chemokines and chemotactic factors receptors; Cancer-related genes:Candidate cancer biomarkers; Disease related genes; G-protein coupled receptors:GPCRs excl olfactory receptors		Framycetin; AMD-070; Plerixafor; Ibalizumab	(M55)PID S1P S1P3 PATHWAY; (M257)PID EPHRINB REV PATHWAY; (M165)PID SYNDECAN 4 PATHWAY	(M5923)HALLMARK PI3K AKT MTOR SIGNALING; (M5891)HALLMARK HYPOXIA; (M5924)HALLMARK MTORC1 SIGNALING	1	0	1	1	1	0	0	1	0	1	1	1	0	0	0	0	0	0	0	1
FYN	2534	symbol	H. sapiens	2534	H. sapiens	FYN	FYN proto-oncogene, Src family tyrosine kinase	GO:0000304 response to singlet oxygen;GO:1905430 cellular response to glycine;GO:0050798 activated T cell proliferation	Tyr protein kinase family	Enzymes; Kinases:Tyr protein kinases; Predicted intracellular proteins; ENZYME proteins:Transferases	Plasma membrane (Enhanced); Additional: Cytosol	Dasatinib; Triglyme; Fostamatinib	(M251)PID SYNDECAN 3 PATHWAY; (M184)PID ECADHERIN KERATINOCYTE PATHWAY; (M33)PID GLYPICAN 1PATHWAY	(M5946)HALLMARK COAGULATION; (M5942)HALLMARK UV RESPONSE DN; (M5921)HALLMARK COMPLEMENT	1	0	1	1	1	1	1	1	1	1	1	0	1	0	0	0	0	1	1	0
NFATC1	4772	symbol	H. sapiens	4772	H. sapiens	NFATC1	nuclear factor of activated T cells 1	GO:0033173 calcineurin-NFAT signaling cascade;GO:1905064 negative regulation of vascular associated smooth muscle cell differentiation;GO:0097720 calcineurin-mediated signaling		Transcription factors:Immunoglobulin fold; Predicted intracellular proteins	Nuclear bodies (Supported); Additional: Nucleoplasm	Pseudoephedrine	(M235)PID TCR CALCIUM PATHWAY; (M65)PID FRA PATHWAY; (M60)PID NFAT TFPATHWAY		0	0	0	0	0	0	0	0	0	1	0	1	0	0	0	0	0	0	0	0
FGF1	2246	symbol	H. sapiens	2246	H. sapiens	FGF1	fibroblast growth factor 1	GO:0060681 branch elongation involved in ureteric bud branching;GO:0060677 ureteric bud elongation;GO:1901509 regulation of endothelial tube morphogenesis		FDA approved drug targets:Small molecule drugs; Cancer-related genes:Candidate cancer biomarkers; Predicted secreted proteins; FDA approved drug targets:Biotech drugs; RAS pathway related proteins; Predicted intracellular proteins	Nucleoplasm (Supported)	Pentosan polysulfate; Amlexanox; Heparin; Sucrosofate; Formic acid; O2-Sulfo-Glucuronic Acid; N,O6-Disulfo-Glucosamine; Naphthalene Trisulfonate; Pazopanib; 5-aminonaphthalene-2-sulfonic acid; Foreskin fibroblast (neonatal); Foreskin keratinocyte (neonatal)	(M276)PID FGF PATHWAY; (M5883)NABA SECRETED FACTORS; (M5885)NABA MATRISOME ASSOCIATED		0	1	1	0	0	0	1	0	0	1	0	1	0	0	0	0	1	0	0	0
CCL2	6347	symbol	H. sapiens	6347	H. sapiens	CCL2	C-C motif chemokine ligand 2	GO:0035684 helper T cell extravasation;GO:2000502 negative regulation of natural killer cell chemotaxis;GO:1901624 negative regulation of lymphocyte chemotaxis		Predicted secreted proteins; Candidate cardiovascular disease genes; Cancer-related genes:Candidate cancer biomarkers	Golgi apparatus (Approved); Additional: Vesicles	Mimosine; Danazol; Chondroitin sulfate	(M22)PID GMCSF PATHWAY; (M65)PID FRA PATHWAY; (M196)PID IL23 PATHWAY	(M5922)HALLMARK UNFOLDED PROTEIN RESPONSE; (M5890)HALLMARK TNFA SIGNALING VIA NFKB; (M5913)HALLMARK INTERFERON GAMMA RESPONSE	1	1	1	1	0	1	0	1	0	1	1	1	1	1	0	0	0	0	1	0
PTGER2	5732	symbol	H. sapiens	5732	H. sapiens	PTGER2	prostaglandin E receptor 2	GO:0071380 cellular response to prostaglandin E stimulus;GO:0071379 cellular response to prostaglandin stimulus;GO:0034695 response to prostaglandin E		G-protein coupled receptors:GPCRs excl olfactory receptors; FDA approved drug targets:Small molecule drugs; Human disease related genes:Immune system diseases:Allergies and autoimmune diseases		Alprostadil; Dinoprostone; Misoprostol; Gemeprost; Limaprost		(M5947)HALLMARK IL2 STAT5 SIGNALING; (M5932)HALLMARK INFLAMMATORY RESPONSE	0	0	0	1	0	0	0	1	0	1	0	0	0	1	0	0	0	0	0	0
PLAUR	5329	symbol	H. sapiens	5329	H. sapiens	PLAUR	plasminogen activator, urokinase receptor	GO:2001268 negative regulation of cysteine-type endopeptidase activity involved in apoptotic signaling pathway;GO:0034112 positive regulation of homotypic cell-cell adhesion;GO:2001267 regulation of cysteine-type endopeptidase activity involved in apoptotic signaling pathway		FDA approved drug targets:Biotech drugs; Predicted intracellular proteins; CD markers; Cancer-related genes:Candidate cancer biomarkers	Plasma membrane (Supported)	Alteplase; Urokinase; Tenecteplase; WX-UK1; Lanoteplase	(M120)PID ARF6 DOWNSTREAM PATHWAY; (M212)PID INTEGRIN5 PATHWAY; (M169)PID INTEGRIN2 PATHWAY	(M5916)HALLMARK APICAL SURFACE; (M5892)HALLMARK CHOLESTEROL HOMEOSTASIS; (M5890)HALLMARK TNFA SIGNALING VIA NFKB	0	0	1	0	0	1	1	0	0	0	1	0	0	0	0	0	1	1	0	0
CSF2RA	1438	symbol	H. sapiens	1438	H. sapiens	CSF2RA	colony stimulating factor 2 receptor subunit alpha	GO:0038157 granulocyte-macrophage colony-stimulating factor signaling pathway;GO:0007259 receptor signaling pathway via JAK-STAT;GO:0097696 receptor signaling pathway via STAT		CD markers; Cancer-related genes:Candidate cancer biomarkers; Predicted secreted proteins; Human disease related genes:Respiratory diseases:Lung diseases; FDA approved drug targets:Biotech drugs; Disease related genes		Sargramostim; KB002; Regramostim; Foreskin fibroblast (neonatal); Foreskin keratinocyte (neonatal); Clove oil	(M118)PID INTEGRIN A9B1 PATHWAY; (M22)PID GMCSF PATHWAY	(M5897)HALLMARK IL6 JAK STAT3 SIGNALING; (M5953)HALLMARK KRAS SIGNALING UP	1	0	0	0	0	1	0	0	0	1	0	0	0	0	1	0	0	0	0	0
BACH2	60468	symbol	H. sapiens	60468	H. sapiens	BACH2	BTB domain and CNC homolog 2	GO:0090720 primary adaptive immune response;GO:0090721 primary adaptive immune response involving T cells and B cells;GO:0051170 import into nucleus		Transcription factors:Basic domains; Human disease related genes:Endocrine and metabolic diseases:Diabetes; Predicted intracellular proteins; Disease related genes	Nucleoplasm (Supported); Additional: Cytosol				0	0	0	1	0	0	0	0	1	0	0	0	0	0	0	0	0	0	0	0
CD28	940	symbol	H. sapiens	940	H. sapiens	CD28	CD28 molecule	GO:0045066 regulatory T cell differentiation;GO:0048304 positive regulation of isotype switching to IgG isotypes;GO:0045060 negative thymic T cell selection		CD markers			(M290)PID IL12 STAT4 PATHWAY; (M88)PID CD8 TCR PATHWAY; (M34)PID TCR PATHWAY	(M5950)HALLMARK ALLOGRAFT REJECTION	0	0	0	1	1	1	0	0	0	1	1	0	0	0	0	0	0	0	1	0
SEMA6B	10501	symbol	H. sapiens	10501	H. sapiens	SEMA6B	semaphorin 6B	GO:0048843 negative regulation of axon extension involved in axon guidance;GO:0048841 regulation of axon extension involved in axon guidance;GO:0071526 semaphorin-plexin signaling pathway		Disease related genes			(M5880)NABA ECM AFFILIATED; (M5885)NABA MATRISOME ASSOCIATED; (M5889)NABA MATRISOME		0	1	1	0	0	0	0	0	0	0	0	0	0	0	0	0	0	0	1	1
CSF2RB	1439	symbol	H. sapiens	1439	H. sapiens	CSF2RB	colony stimulating factor 2 receptor subunit beta	GO:0038043 interleukin-5-mediated signaling pathway;GO:0038157 granulocyte-macrophage colony-stimulating factor signaling pathway;GO:0038156 interleukin-3-mediated signaling pathway		CD markers; Human disease related genes:Respiratory diseases:Lung diseases; FDA approved drug targets:Biotech drugs; Disease related genes; Predicted intracellular proteins	Golgi apparatus (Approved)	Sargramostim; NPI 32101; Resatorvid	(M135)PID IL5 PATHWAY; (M182)PID IL3 PATHWAY; (M22)PID GMCSF PATHWAY	(M5897)HALLMARK IL6 JAK STAT3 SIGNALING; (M5913)HALLMARK INTERFERON GAMMA RESPONSE	1	0	0	1	0	1	0	0	1	1	0	0	0	1	1	0	0	0	0	0
SCG2	7857	symbol	H. sapiens	7857	H. sapiens	SCG2	secretogranin II	GO:0050930 induction of positive chemotaxis;GO:0048245 eosinophil chemotaxis;GO:0072677 eosinophil migration		Predicted secreted proteins	Golgi apparatus (Approved); Additional: Vesicles			(M5919)HALLMARK HEDGEHOG SIGNALING; (M5930)HALLMARK EPITHELIAL MESENCHYMAL TRANSITION	0	0	1	0	1	0	0	1	0	0	0	1	0	0	0	0	0	0	0	0
FGF2	2247	symbol	H. sapiens	2247	H. sapiens	FGF2	fibroblast growth factor 2	GO:0014843 growth factor dependent regulation of skeletal muscle satellite cell proliferation;GO:1902748 positive regulation of lens fiber cell differentiation;GO:0042660 positive regulation of cell fate specification		FDA approved drug targets:Small molecule drugs; Candidate cardiovascular disease genes; Cancer-related genes:Candidate cancer biomarkers; Predicted secreted proteins; RAS pathway related proteins; Transporters:Transporter channels and pores; Predicted intracellular proteins	Nuclear bodies;Nucleoplasm (Supported)	Sucralfate; Pentosan polysulfate; Sirolimus; Heparin; 1,4-Dideoxy-O2-Sulfo-Glucuronic Acid; N,O6-Disulfo-Glucosamine; 1,4-Dideoxy-5-Dehydro-O2-Sulfo-Glucuronic Acid; ABT-510	(M33)PID GLYPICAN 1PATHWAY; (M165)PID SYNDECAN 4 PATHWAY; (M92)PID ANGIOPOIETIN RECEPTOR PATHWAY	(M5909)HALLMARK MYOGENESIS; (M5930)HALLMARK EPITHELIAL MESENCHYMAL TRANSITION	1	1	1	0	1	0	1	1	0	1	0	1	1	1	0	0	1	1	1	0
CCL11	6356	symbol	H. sapiens	6356	H. sapiens	CCL11	C-C motif chemokine ligand 11	GO:0060763 mammary duct terminal end bud growth;GO:0090647 modulation of age-related behavioral decline;GO:0048245 eosinophil chemotaxis		Predicted secreted proteins; Cancer-related genes:Candidate cancer biomarkers		CAT-213	(M222)PID CXCR3 PATHWAY; (M28)PID IL4 2PATHWAY; (M5883)NABA SECRETED FACTORS	(M5950)HALLMARK ALLOGRAFT REJECTION	1	1	1	1	0	0	0	1	0	1	0	1	1	1	0	0	0	0	0	1
CCL23	6368	symbol	H. sapiens	6368	H. sapiens	CCL23	C-C motif chemokine ligand 23	GO:2001263 regulation of C-C chemokine binding;GO:2001264 negative regulation of C-C chemokine binding;GO:0002548 monocyte chemotaxis		Predicted secreted proteins; Cancer-related genes:Candidate cancer biomarkers			(M5883)NABA SECRETED FACTORS; (M5885)NABA MATRISOME ASSOCIATED; (M5889)NABA MATRISOME		1	1	1	1	0	0	0	1	0	1	0	0	0	0	0	0	0	0	0	0
CD1D	912	symbol	H. sapiens	912	H. sapiens	CD1D	CD1d molecule	GO:0048006 antigen processing and presentation, endogenous lipid antigen via MHC class Ib;GO:0048003 antigen processing and presentation of lipid antigen via MHC class Ib;GO:0048007 antigen processing and presentation, exogenous lipid antigen via MHC class Ib		Cancer-related genes:Mutated cancer genes; CD markers	Endoplasmic reticulum (Supported)	cis-tetracosenoyl sulfatide		(M5935)HALLMARK FATTY ACID METABOLISM; (M5950)HALLMARK ALLOGRAFT REJECTION	0	0	0	1	1	1	0	0	0	0	1	0	0	0	0	0	1	0	1	0
TNFRSF8	943	symbol	H. sapiens	943	H. sapiens	TNFRSF8	TNF receptor superfamily member 8	GO:0032679 regulation of TRAIL production;GO:0032759 positive regulation of TRAIL production;GO:0071260 cellular response to mechanical stimulus		FDA approved drug targets:Biotech drugs; Predicted intracellular proteins; CD markers; Cancer-related genes:Candidate cancer biomarkers	Plasma membrane (Supported)	XmAb 2513; Brentuximab vedotin	(M11736)SA MMP CYTOKINE CONNECTION	(M5947)HALLMARK IL2 STAT5 SIGNALING	1	0	0	0	1	0	0	0	0	0	0	0	0	0	0	1	0	0	0	0
IL6ST	3572	symbol	H. sapiens	3572	H. sapiens	IL6ST	interleukin 6 cytokine family signal transducer	GO:0038154 interleukin-11-mediated signaling pathway;GO:0070120 ciliary neurotrophic factor-mediated signaling pathway;GO:0038165 oncostatin-M-mediated signaling pathway		Human disease related genes:Immune system diseases:Primary immunodeficiency; Candidate cardiovascular disease genes; CD markers; Cancer-related genes:Candidate cancer biomarkers; Predicted secreted proteins; Disease related genes	Plasma membrane (Supported); Additional: Golgi apparatus		(M36)PID IL27 PATHWAY; (M183)PID IL6 7 PATHWAY; (M100)PID SHP2 PATHWAY	(M5897)HALLMARK IL6 JAK STAT3 SIGNALING; (M5941)HALLMARK UV RESPONSE UP; (M5890)HALLMARK TNFA SIGNALING VIA NFKB	1	0	0	1	1	1	1	1	0	1	1	0	0	0	1	0	0	0	0	1
NPR1	4881	symbol	H. sapiens	4881	H. sapiens	NPR1	natriuretic peptide receptor 1	GO:0010753 positive regulation of cGMP-mediated signaling;GO:0007168 receptor guanylyl cyclase signaling pathway;GO:0006182 cGMP biosynthetic process	RGC kinase: adenylyl cyclase class-4/guanylyl cyclase	FDA approved drug targets:Small molecule drugs; Kinases:RGC receptor guanylate cyclase kinases; Transporters:Accessory Factors Involved in Transport; ENZYME proteins:Lyases; Enzymes	Nucleoli (Approved); Additional: Nucleoplasm;Plasma membrane	Nitroprusside; Nitroglycerin; Isosorbide dinitrate; Amyl Nitrite; Erythrityl tetranitrate; Nesiritide; Ularitide			0	0	0	0	0	0	0	0	0	1	0	1	0	0	0	0	1	1	0	0
SDC2	6383	symbol	H. sapiens	6383	H. sapiens	SDC2	syndecan 2	GO:0048813 dendrite morphogenesis;GO:0048814 regulation of dendrite morphogenesis;GO:0050773 regulation of dendrite development		CD markers	Cytosol;Plasma membrane (Approved)	Sargramostim	(M240)PID SYNDECAN 2 PATHWAY; (M276)PID FGF PATHWAY; (M100)PID SHP2 PATHWAY	(M5942)HALLMARK UV RESPONSE DN; (M5891)HALLMARK HYPOXIA; (M5937)HALLMARK GLYCOLYSIS	0	1	0	0	0	0	0	0	0	0	0	0	0	0	0	0	0	0	0	0
CD4	920	symbol	H. sapiens	920	H. sapiens	CD4	CD4 molecule	GO:0035397 helper T cell enhancement of adaptive immune response;GO:0035723 interleukin-15-mediated signaling pathway;GO:0071350 cellular response to interleukin-15		Transporters:Accessory Factors Involved in Transport; FDA approved drug targets:Biotech drugs; Predicted intracellular proteins; CD markers	Plasma membrane (Approved)	Antithymocyte immunoglobulin (rabbit); Clenoliximab; Ibalizumab	(M243)PID ARF 3PATHWAY; (M290)PID IL12 STAT4 PATHWAY; (M196)PID IL23 PATHWAY	(M5950)HALLMARK ALLOGRAFT REJECTION	1	0	0	1	1	1	1	0	1	1	1	0	1	0	0	0	0	0	0	0
FCGR2B	2213	symbol	H. sapiens	2213	H. sapiens	FCGR2B	Fc gamma receptor IIb	GO:0001811 negative regulation of type I hypersensitivity;GO:0001797 negative regulation of type IIa hypersensitivity;GO:0001814 negative regulation of antibody-dependent cellular cytotoxicity		CD markers; Human disease related genes:Immune system diseases:Allergies and autoimmune diseases; FDA approved drug targets:Biotech drugs; Disease related genes; Cancer-related genes		Etanercept; Human immunoglobulin G; Abciximab; Tositumomab; Alemtuzumab; Antithymocyte immunoglobulin (rabbit); Palivizumab; Daclizumab; Bevacizumab; Sarilumab	(M7)PID FCER1 PATHWAY; (M10)PID BCR 5PATHWAY	(M5950)HALLMARK ALLOGRAFT REJECTION	0	0	0	1	1	1	0	1	1	1	1	0	0	1	0	0	0	0	1	0
PTGDR	5729	symbol	H. sapiens	5729	H. sapiens	PTGDR	prostaglandin D2 receptor	GO:0071798 response to prostaglandin D;GO:0071799 cellular response to prostaglandin D stimulus;GO:0046085 adenosine metabolic process		G-protein coupled receptors:GPCRs excl olfactory receptors; Disease related genes; Potential drug targets		Nedocromil	(M99)PID TXA2PATHWAY		0	0	0	1	0	1	0	1	0	0	0	0	0	0	0	0	0	0	0	0
TNFRSF4	7293	symbol	H. sapiens	7293	H. sapiens	TNFRSF4	TNF receptor superfamily member 4	GO:0042098 T cell proliferation;GO:0030890 positive regulation of B cell proliferation;GO:0002639 positive regulation of immunoglobulin production		Human disease related genes:Immune system diseases:Primary immunodeficiency; Disease related genes; CD markers; Cancer-related genes:Candidate cancer biomarkers			(M272)PID CD8 TCR DOWNSTREAM PATHWAY	(M5947)HALLMARK IL2 STAT5 SIGNALING	1	0	0	1	0	1	0	1	0	0	0	0	0	0	0	1	0	0	0	0
SEMA3G	56920	symbol	H. sapiens	56920	H. sapiens	SEMA3G	semaphorin 3G	GO:0048843 negative regulation of axon extension involved in axon guidance;GO:0048841 regulation of axon extension involved in axon guidance;GO:0071526 semaphorin-plexin signaling pathway		Predicted secreted proteins			(M5880)NABA ECM AFFILIATED; (M5885)NABA MATRISOME ASSOCIATED; (M5889)NABA MATRISOME		0	1	1	0	0	0	0	0	0	0	0	0	0	0	0	0	0	0	1	1
S1PR2	9294	symbol	H. sapiens	9294	H. sapiens	S1PR2	sphingosine-1-phosphate receptor 2	GO:1901552 positive regulation of endothelial cell development;GO:1903142 positive regulation of establishment of endothelial barrier;GO:0090394 negative regulation of excitatory postsynaptic potential		Human disease related genes:Nervous system diseases:Ear disease; G-protein coupled receptors:Lysolipids receptors; Disease related genes; Potential drug targets; G-protein coupled receptors:GPCRs excl olfactory receptors	Golgi apparatus (Uncertain); Additional: Nuclear speckles		(M155)PID S1P META PATHWAY; (M268)PID S1P S1P2 PATHWAY; (M55)PID S1P S1P3 PATHWAY		0	0	0	0	0	0	1	1	0	0	0	0	0	0	0	0	1	1	0	1
LTBP1	4052	symbol	H. sapiens	4052	H. sapiens	LTBP1	latent transforming growth factor beta binding protein 1	GO:0035583 sequestering of TGFbeta in extracellular matrix;GO:0071694 maintenance of protein location in extracellular region;GO:1901388 regulation of transforming growth factor beta activation		Predicted secreted proteins; Predicted intracellular proteins			(M3008)NABA ECM GLYCOPROTEINS; (M5884)NABA CORE MATRISOME; (M5889)NABA MATRISOME	(M5942)HALLMARK UV RESPONSE DN	0	0	0	0	0	0	0	0	0	1	0	0	0	0	0	0	0	0	0	0
NGFR	4804	symbol	H. sapiens	4804	H. sapiens	NGFR	nerve growth factor receptor	GO:0042488 positive regulation of odontogenesis of dentin-containing tooth;GO:0042482 positive regulation of odontogenesis;GO:0051799 negative regulation of hair follicle development		RAS pathway related proteins; Predicted intracellular proteins; CD markers; Cancer-related genes:Candidate cancer biomarkers	Nucleoplasm;Plasma membrane (Approved)		(M18895)SA TRKA RECEPTOR; (M187)PID TRKR PATHWAY; (M153)PID P75 NTR PATHWAY		1	0	1	0	0	0	0	1	0	1	0	1	0	0	0	0	0	0	0	0
CD48	962	symbol	H. sapiens	962	H. sapiens	CD48	CD48 molecule	GO:0002819 regulation of adaptive immune response;GO:0042110 T cell activation;GO:0046649 lymphocyte activation		Predicted intracellular proteins; CD markers	Plasma membrane (Approved); Additional: Cytosol;Nucleoli fibrillar center			(M5947)HALLMARK IL2 STAT5 SIGNALING; (M5932)HALLMARK INFLAMMATORY RESPONSE	0	0	0	0	0	1	0	0	0	0	0	0	0	0	0	0	0	0	0	0
TNFRSF1B	7133	symbol	H. sapiens	7133	H. sapiens	TNFRSF1B	TNF receptor superfamily member 1B	GO:0150098 glial cell-neuron signaling;GO:0003332 negative regulation of extracellular matrix constituent secretion;GO:1902339 positive regulation of apoptotic process involved in morphogenesis		Candidate cardiovascular disease genes; Human disease related genes:Immune system diseases:Allergies and autoimmune diseases; CD markers; Cancer-related genes:Candidate cancer biomarkers; Predicted secreted proteins		Tasonermin	(M11736)SA MMP CYTOKINE CONNECTION; (M128)PID TNF PATHWAY	(M5897)HALLMARK IL6 JAK STAT3 SIGNALING; (M5947)HALLMARK IL2 STAT5 SIGNALING; (M5932)HALLMARK INFLAMMATORY RESPONSE	1	0	0	1	1	1	0	1	0	1	0	1	0	1	0	1	0	0	1	1
PCSK1	5122	symbol	H. sapiens	5122	H. sapiens	PCSK1	proprotein convertase subtilisin/kexin type 1	GO:0010157 response to chlorate;GO:0016540 protein autoprocessing;GO:0014072 response to isoquinoline alkaloid		ENZYME proteins:Hydrolases; Predicted secreted proteins; Human disease related genes:Endocrine and metabolic diseases:Other endocrine and metabolic diseases; Disease related genes; Potential drug targets; Enzymes; Predicted intracellular proteins; Peptidases:Serine-type peptidases		Insulin pork		(M5957)HALLMARK PANCREAS BETA CELLS	1	0	0	1	0	0	0	1	0	0	0	0	0	1	0	0	1	0	0	0
CALCRL	10203	symbol	H. sapiens	10203	H. sapiens	CALCRL	calcitonin receptor like receptor	GO:0071324 cellular response to disaccharide stimulus;GO:0071329 cellular response to sucrose stimulus;GO:1990408 calcitonin gene-related peptide receptor signaling pathway		Transporters; FDA approved drug targets:Small molecule drugs; G-protein coupled receptors:Family 2 (B) receptors; Human disease related genes:Congenital malformations:Congenital malformations of skin; Disease related genes; G-protein coupled receptors:GPCRs excl olfactory receptors; Predicted intracellular proteins	Plasma membrane (Supported)	Olcegepant; Telcagepant; Rimegepant; Erenumab; Ubrogepant; Vazegepant		(M5932)HALLMARK INFLAMMATORY RESPONSE	0	0	0	1	1	0	0	1	0	0	0	1	0	0	0	0	0	1	1	0
NR3C1	2908	symbol	H. sapiens	2908	H. sapiens	NR3C1	nuclear receptor subfamily 3 group C member 1	GO:0043402 glucocorticoid mediated signaling pathway;GO:0042921 glucocorticoid receptor signaling pathway;GO:0031958 corticosteroid receptor signaling pathway		FDA approved drug targets:Small molecule drugs; Transcription factors:Zinc-coordinating DNA-binding domains; Human disease related genes:Musculoskeletal diseases:Skeletal diseases; Human disease related genes:Endocrine and metabolic diseases:Adrenal gland diseases; Disease related genes; Nuclear receptors; Predicted intracellular proteins	Cytosol;Nucleoplasm (Supported); Additional: Mitochondria	Flunisolide; Diflorasone; Alclometasone; Medrysone; Amcinonide; Fluorometholone; Megestrol acetate; Levonorgestrel; Beclomethasone dipropionate; Progesterone; Spironolactone; Betamethasone; Desoximetasone; Fluticasone propionate; Fluocinolone acetonide; Ulobetasol; Triamcinolone; Prednisone; Flumethasone; Fludrocortisone; Norethisterone; Hydrocortisone; Mometasone; Hydrocortamate; Mifepristone; C…	(M30)PID HDAC CLASSII PATHWAY; (M106)PID HNF3B PATHWAY; (M151)PID AR TF PATHWAY	(M5942)HALLMARK UV RESPONSE DN; (M5891)HALLMARK HYPOXIA; (M5945)HALLMARK HEME METABOLISM	0	0	0	0	0	0	0	0	0	1	0	0	0	1	0	0	0	0	0	0
ENG	2022	symbol	H. sapiens	2022	H. sapiens	ENG	endoglin	GO:1905222 atrioventricular canal morphogenesis;GO:0070278 extracellular matrix constituent secretion;GO:0022009 central nervous system vasculogenesis		Candidate cardiovascular disease genes; CD markers; Cancer-related genes:Candidate cancer biomarkers; Human disease related genes:Congenital malformations:Congenital malformations of the circulatory system; Disease related genes; Human disease related genes:Cardiovascular diseases:Hypertensive diseases	Plasma membrane (Supported); Additional: Nuclear bodies	Carotuximab	(M185)PID ALK1 PATHWAY; (M255)PID HIF1 TFPATHWAY	(M5896)HALLMARK TGF BETA SIGNALING; (M5953)HALLMARK KRAS SIGNALING UP	0	0	0	0	0	0	1	0	0	1	0	1	0	0	0	0	1	0	0	0
SDC3	9672	symbol	H. sapiens	9672	H. sapiens	SDC3	syndecan 3	GO:0016477 cell migration;GO:0048870 cell motility;GO:0051674 localization of cell		Human disease related genes:Endocrine and metabolic diseases:Other endocrine and metabolic diseases	Mitochondria (Approved); Additional: Nucleoplasm		(M251)PID SYNDECAN 3 PATHWAY; (M5880)NABA ECM AFFILIATED; (M5885)NABA MATRISOME ASSOCIATED	(M5891)HALLMARK HYPOXIA; (M5915)HALLMARK APICAL JUNCTION; (M5937)HALLMARK GLYCOLYSIS	0	1	0	0	0	0	0	0	0	0	0	0	0	0	0	0	0	0	0	0
THPO	7066	symbol	H. sapiens	7066	H. sapiens	THPO	thrombopoietin	GO:0038163 thrombopoietin-mediated signaling pathway;GO:1902035 positive regulation of hematopoietic stem cell proliferation;GO:1902033 regulation of hematopoietic stem cell proliferation		Predicted secreted proteins; Predicted intracellular proteins; Disease related genes; Cancer-related genes:Candidate cancer biomarkers			(M5883)NABA SECRETED FACTORS; (M5885)NABA MATRISOME ASSOCIATED; (M5889)NABA MATRISOME		1	1	0	1	0	1	1	1	0	1	0	0	0	1	1	0	0	0	0	0
RBP7	116362	symbol	H. sapiens	116362	H. sapiens	RBP7	retinol binding protein 7	GO:0015908 fatty acid transport;GO:0015849 organic acid transport;GO:0006869 lipid transport		Predicted intracellular proteins	Cytosol;Nuclear speckles (Uncertain)				0	0	0	0	0	0	0	0	0	0	0	0	0	0	0	0	0	0	0	0
C3	718	symbol	H. sapiens	718	H. sapiens	C3	complement C3	GO:0001798 positive regulation of type IIa hypersensitivity;GO:0002894 positive regulation of type II hypersensitivity;GO:0001970 positive regulation of activation of membrane attack complex		Human disease related genes:Immune system diseases:Primary immunodeficiency; Candidate cardiovascular disease genes; Human disease related genes:Cardiovascular diseases:Hematologic diseases; Predicted secreted proteins; Human disease related genes:Nervous system diseases:Eye disease; FDA approved drug targets:Biotech drugs; Disease related genes; Predicted intracellular proteins		Human immunoglobulin G; Zinc; S-Hydroxycysteine; Mirococept; Copper; Zinc acetate; Zinc chloride; Zinc sulfate, unspecified form	(M119)PID ERB GENOMIC PATHWAY; (M169)PID INTEGRIN2 PATHWAY; (M200)PID ERA GENOMIC PATHWAY	(M5946)HALLMARK COAGULATION; (M5905)HALLMARK ADIPOGENESIS; (M5921)HALLMARK COMPLEMENT	0	0	0	1	1	0	1	1	1	0	0	1	0	0	0	0	0	0	1	0
IL34	146433	symbol	H. sapiens	146433	H. sapiens	IL34	interleukin 34	GO:0061514 interleukin-34-mediated signaling pathway;GO:0120041 positive regulation of macrophage proliferation;GO:0061517 macrophage proliferation		Predicted secreted proteins; Predicted intracellular proteins			(M5883)NABA SECRETED FACTORS; (M5885)NABA MATRISOME ASSOCIATED; (M5889)NABA MATRISOME		1	1	1	1	1	1	1	1	0	1	0	0	0	0	0	0	0	0	0	1
VEGFB	7423	symbol	H. sapiens	7423	H. sapiens	VEGFB	vascular endothelial growth factor B	GO:0060754 positive regulation of mast cell chemotaxis;GO:0060753 regulation of mast cell chemotaxis;GO:0050930 induction of positive chemotaxis		Cancer-related genes:Candidate cancer biomarkers; Predicted secreted proteins; FDA approved drug targets:Biotech drugs; RAS pathway related proteins; Predicted intracellular proteins		Aflibercept	(M137)PID VEGF VEGFR PATHWAY; (M226)PID VEGFR1 PATHWAY; (M5883)NABA SECRETED FACTORS	(M5905)HALLMARK ADIPOGENESIS	0	1	1	0	1	0	1	0	0	1	0	1	0	0	0	0	0	0	0	0
CD72	971	symbol	H. sapiens	971	H. sapiens	CD72	CD72 molecule	GO:0007155 cell adhesion;GO:0022610 biological adhesion;GO:0009987 cellular process		Predicted intracellular proteins; CD markers	Mitochondria;Nucleoplasm (Approved)		(M10)PID BCR 5PATHWAY		0	0	0	0	0	0	0	0	0	0	0	0	0	0	0	0	0	0	0	0
THRA	7067	symbol	H. sapiens	7067	H. sapiens	THRA	thyroid hormone receptor alpha	GO:0017055 negative regulation of RNA polymerase II transcription preinitiation complex assembly;GO:0045925 positive regulation of female receptivity;GO:0008050 female courtship behavior		FDA approved drug targets:Small molecule drugs; Cancer-related genes:Candidate cancer biomarkers; Human disease related genes:Endocrine and metabolic diseases:Thyroid gland diseases; Transcription factors:Zinc-coordinating DNA-binding domains; Disease related genes; Nuclear receptors; Predicted intracellular proteins	Cytosol (Supported)	Liothyronine; Levothyroxine; Dextrothyroxine; Amiodarone; Liotrix; KB-141; Dronedarone; Eprotirome; NRP409; Thyroid, porcine	(M162)PID RXR VDR PATHWAY		0	0	0	0	0	1	0	0	0	0	0	0	0	0	0	0	0	0	0	0
PPP3CC	5533	symbol	H. sapiens	5533	H. sapiens	PPP3CC	protein phosphatase 3 catalytic subunit gamma	GO:1900244 positive regulation of synaptic vesicle endocytosis;GO:1903423 positive regulation of synaptic vesicle recycling;GO:0033173 calcineurin-NFAT signaling cascade		Enzymes; ENZYME proteins:Hydrolases; Predicted intracellular proteins	Vesicles (Approved)		(M8626)SIG BCR SIGNALING PATHWAY; (M10)PID BCR 5PATHWAY		0	0	0	0	0	0	0	1	0	1	0	0	0	0	0	0	0	0	0	0
CMTM3	123920	symbol	H. sapiens	123920	H. sapiens	CMTM3	CKLF like MARVEL transmembrane domain containing 3	GO:0050861 positive regulation of B cell receptor signaling pathway;GO:0050855 regulation of B cell receptor signaling pathway;GO:0050857 positive regulation of antigen receptor-mediated signaling pathway		Predicted intracellular proteins	Nucleoplasm (Approved)				0	0	1	1	0	0	0	0	0	0	0	0	0	0	0	0	0	0	0	0
NCR3	259197	symbol	H. sapiens	259197	H. sapiens	NCR3	natural cytotoxicity triggering receptor 3	GO:0045954 positive regulation of natural killer cell mediated cytotoxicity;GO:0002717 positive regulation of natural killer cell mediated immunity;GO:0042269 regulation of natural killer cell mediated cytotoxicity		CD markers					0	0	0	1	1	1	0	1	0	0	0	0	0	0	0	0	0	0	1	0
CCL14	6358	symbol	H. sapiens	6358	H. sapiens	CCL14	C-C motif chemokine ligand 14	GO:0002548 monocyte chemotaxis;GO:0048247 lymphocyte chemotaxis;GO:0072676 lymphocyte migration		Predicted secreted proteins; Cancer-related genes:Candidate cancer biomarkers			(M5883)NABA SECRETED FACTORS; (M5885)NABA MATRISOME ASSOCIATED; (M5889)NABA MATRISOME		1	1	1	1	0	0	0	1	0	1	0	0	0	0	0	0	0	0	0	0
LTB	4050	symbol	H. sapiens	4050	H. sapiens	LTB	lymphotoxin beta	GO:0048535 lymph node development;GO:0032735 positive regulation of interleukin-12 production;GO:0032655 regulation of interleukin-12 production		Predicted intracellular proteins; Cancer-related genes:Candidate cancer biomarkers	Centrosome (Approved)		(M5883)NABA SECRETED FACTORS; (M5885)NABA MATRISOME ASSOCIATED; (M5889)NABA MATRISOME	(M5897)HALLMARK IL6 JAK STAT3 SIGNALING; (M5947)HALLMARK IL2 STAT5 SIGNALING; (M5950)HALLMARK ALLOGRAFT REJECTION	1	1	0	0	1	1	0	0	0	0	0	0	0	0	0	1	0	0	0	0
CCR4	1233	symbol	H. sapiens	1233	H. sapiens	CCR4	C-C motif chemokine receptor 4	GO:0002507 tolerance induction;GO:0050927 positive regulation of positive chemotaxis;GO:0050926 regulation of positive chemotaxis		G-protein coupled receptors:GPCRs excl olfactory receptors; FDA approved drug targets:Biotech drugs; CD markers; G-protein coupled receptors:Chemokines and chemotactic factors receptors	Plasma membrane (Supported)	Mogamulizumab; FLX475		(M5947)HALLMARK IL2 STAT5 SIGNALING	1	0	1	1	1	1	0	1	0	0	0	0	0	0	0	0	0	0	0	0
S100A10	6281	symbol	H. sapiens	6281	H. sapiens	S100A10	S100 calcium binding protein A10	GO:0010756 positive regulation of plasminogen activation;GO:0001765 membrane raft assembly;GO:0010755 regulation of plasminogen activation		Transporters:Accessory Factors Involved in Transport	Mitochondria (Approved)	Phenethyl Isothiocyanate	(M5060)SA FAS SIGNALING; (M5883)NABA SECRETED FACTORS; (M5885)NABA MATRISOME ASSOCIATED	(M5935)HALLMARK FATTY ACID METABOLISM; (M5939)HALLMARK P53 PATHWAY	0	1	0	1	0	1	0	1	0	0	1	0	0	0	0	0	0	0	0	1
IGHM	3507	symbol	H. sapiens	3507	H. sapiens	IGHM	immunoglobulin heavy constant mu	GO:0019731 antibacterial humoral response;GO:0050829 defense response to Gram-negative bacterium;GO:0006910 phagocytosis, recognition		Predicted secreted proteins; Predicted intracellular proteins; Disease related genes					0	0	0	1	0	1	0	0	1	0	0	0	0	0	0	0	0	0	0	0
TRBV20-1	28567	symbol	H. sapiens	28567	H. sapiens	TRBV20-1	T cell receptor beta variable 20-1	GO:0002250 adaptive immune response;GO:0006955 immune response;GO:0007166 cell surface receptor signaling pathway		Predicted intracellular proteins					0	0	0	0	0	0	0	0	1	0	0	0	0	0	0	0	0	0	0	0
TGFBR2	7048	symbol	H. sapiens	7048	H. sapiens	TGFBR2	transforming growth factor beta receptor 2	GO:0002649 regulation of tolerance induction to self antigen;GO:0002651 positive regulation of tolerance induction to self antigen;GO:1905317 inferior endocardial cushion morphogenesis	TKL Ser/Thr protein kinase family	Human disease related genes:Cardiovascular diseases:Vascular diseases; Human disease related genes:Cancers:Cancers of the digestive system; Cancer-related genes:Mutated cancer genes; Kinases:TKL Ser/Thr protein kinases; Human disease related genes:Congenital malformations:Congenital malformations of the circulatory system; Cancer-related genes:Mutational cancer driver genes; FDA approved drug tar…	Plasma membrane (Supported)	Foreskin fibroblast (neonatal); Foreskin keratinocyte (neonatal); Fostamatinib	(M185)PID ALK1 PATHWAY; (M33)PID GLYPICAN 1PATHWAY; (M53)PID INTEGRIN3 PATHWAY	(M5942)HALLMARK UV RESPONSE DN	1	0	1	1	0	1	1	0	0	1	1	1	1	0	0	0	1	1	0	0
LTA	4049	symbol	H. sapiens	4049	H. sapiens	LTA	lymphotoxin alpha	GO:0002876 positive regulation of chronic inflammatory response to antigenic stimulus;GO:0002874 regulation of chronic inflammatory response to antigenic stimulus;GO:0002678 positive regulation of chronic inflammatory response		Predicted secreted proteins; FDA approved drug targets:Biotech drugs; Disease related genes; Cancer-related genes:Candidate cancer biomarkers		Etanercept	(M234)PID IL2 STAT5 PATHWAY; (M28)PID IL4 2PATHWAY; (M5883)NABA SECRETED FACTORS	(M5932)HALLMARK INFLAMMATORY RESPONSE	1	1	0	1	1	1	0	1	0	0	0	0	0	1	0	1	0	0	1	1
CRLF2	64109	symbol	H. sapiens	64109	H. sapiens	CRLF2	cytokine receptor like factor 2	GO:0038165 oncostatin-M-mediated signaling pathway;GO:0048861 leukemia inhibitory factor signaling pathway;GO:0032754 positive regulation of interleukin-5 production		Human disease related genes:Cancers:Cancers of haematopoietic and lymphoid tissues; Cancer-related genes				(M5897)HALLMARK IL6 JAK STAT3 SIGNALING	1	0	0	0	1	1	0	0	0	1	0	0	0	0	1	0	0	0	0	0
GRAP2	9402	symbol	H. sapiens	9402	H. sapiens	GRAP2	GRB2 related adaptor protein 2	GO:0007265 Ras protein signal transduction;GO:0007264 small GTPase mediated signal transduction;GO:0007267 cell-cell signaling		Predicted intracellular proteins	Cytosol;Nucleoplasm (Supported); Additional: Plasma membrane		(M190)PID TCR JNK PATHWAY; (M231)PID KIT PATHWAY; (M88)PID CD8 TCR PATHWAY		1	0	0	0	0	0	0	0	0	1	0	0	0	0	0	0	0	0	0	0
NPR3	4883	symbol	H. sapiens	4883	H. sapiens	NPR3	natriuretic peptide receptor 3	GO:0002158 osteoclast proliferation;GO:0030157 pancreatic juice secretion;GO:0035810 positive regulation of urine volume		Predicted intracellular proteins	Cytosol (Approved)	Nesiritide			0	0	0	0	0	0	0	0	0	0	0	0	0	0	0	0	1	1	0	0
EBI3	10148	symbol	H. sapiens	10148	H. sapiens	EBI3	Epstein-Barr virus induced 3	GO:0033210 leptin-mediated signaling pathway;GO:0044320 cellular response to leptin stimulus;GO:0042088 T-helper 1 type immune response		Predicted secreted proteins			(M36)PID IL27 PATHWAY; (M5883)NABA SECRETED FACTORS; (M5885)NABA MATRISOME ASSOCIATED	(M5897)HALLMARK IL6 JAK STAT3 SIGNALING; (M5932)HALLMARK INFLAMMATORY RESPONSE	1	1	0	1	1	1	0	1	1	0	1	0	0	0	0	0	0	0	0	0
BPI	671	symbol	H. sapiens	671	H. sapiens	BPI	bactericidal permeability increasing protein	GO:0043031 negative regulation of macrophage activation;GO:0031663 lipopolysaccharide-mediated signaling pathway;GO:0032717 negative regulation of interleukin-8 production		Predicted secreted proteins; Transporters:Transporter channels and pores; Predicted intracellular proteins		Di-Stearoyl-3-Sn-Phosphatidylcholine			0	0	0	1	0	1	0	0	0	0	1	0	0	1	0	0	0	0	0	0
TRBV29-1	28558	symbol	H. sapiens	28558	H. sapiens	TRBV29-1	T cell receptor beta variable 29-1	GO:0002250 adaptive immune response;GO:0006955 immune response;GO:0007166 cell surface receptor signaling pathway		Predicted intracellular proteins					0	0	0	0	0	0	0	0	1	0	0	0	0	0	0	0	0	0	0	0
IGKV4-1	28908	symbol	H. sapiens	28908	H. sapiens	IGKV4-1	immunoglobulin kappa variable 4-1	GO:0002377 immunoglobulin production;GO:0002440 production of molecular mediator of immune response;GO:0002250 adaptive immune response		Predicted secreted proteins					0	0	0	0	0	0	0	0	1	0	0	0	0	0	0	0	0	0	0	0
ITK	3702	symbol	H. sapiens	3702	H. sapiens	ITK	IL2 inducible T cell kinase	GO:0001865 NK T cell differentiation;GO:0046629 gamma-delta T cell activation;GO:0038083 peptidyl-tyrosine autophosphorylation	Tyr protein kinase family	Human disease related genes:Immune system diseases:Primary immunodeficiency; Kinases:Tyr protein kinases; Cancer-related genes; Disease related genes; Potential drug targets; Enzymes; Predicted intracellular proteins; ENZYME proteins:Transferases	Cytosol;Plasma membrane (Uncertain)	Staurosporine; Pazopanib; Fostamatinib; Zanubrutinib	(M141)PID PI3KCI PATHWAY; (M7)PID FCER1 PATHWAY; (M34)PID TCR PATHWAY	(M5950)HALLMARK ALLOGRAFT REJECTION	0	0	0	1	1	1	0	1	1	0	0	0	0	0	0	0	0	0	0	0
PIK3CG	5294	symbol	H. sapiens	5294	H. sapiens	PIK3CG	phosphatidylinositol-4,5-bisphosphate 3-kinase catalytic subunit gamma	GO:0035747 natural killer cell chemotaxis;GO:0010897 negative regulation of triglyceride catabolic process;GO:0035022 positive regulation of Rac protein signal transduction	Atypical: PI3/PI4-kinase family	FDA approved drug targets:Small molecule drugs; Kinases:Atypical kinases; Cancer-related genes:Mutational cancer driver genes; Enzymes; Predicted intracellular proteins; ENZYME proteins:Transferases	Plasma membrane (Supported); Additional: Cytosol	Staurosporine; Myricetin; LY-294002; Quercetin; 5-QUINOXALIN-6-YLMETHYLENE-THIAZOLIDINE-2,4-DIONE; XL765; TG100-115; 2-((9H-PURIN-6-YLTHIO)METHYL)-5-CHLORO-3-(2-METHOXYPHENYL)QUINAZOLIN-4(3H)-ONE; N-(5-{4-Chloro-3-[(2-hydroxyethyl)sulfamoyl]phenyl}-4-methyl-1,3-thiazol-2-yl)acetamide; 5,5-dimethyl-2-morpholin-4-yl-5,6-dihydro-1,3-benzothiazol-7(4H)-one; 3-[4-AMINO-1-(1-METHYLETHYL)-1H-PYRAZOLO[3,…	(M252)PID IL8 CXCR1 PATHWAY; (M177)PID EPHA FWDPATHWAY; (M210)PID IL8 CXCR2 PATHWAY	(M5921)HALLMARK COMPLEMENT	0	0	1	1	1	1	1	1	1	1	1	1	0	0	0	0	1	0	0	0
IGHV3-30	28439	symbol	H. sapiens	28439	H. sapiens	IGHV3-30	immunoglobulin heavy variable 3-30	GO:0006910 phagocytosis, recognition;GO:0006958 complement activation, classical pathway;GO:0002455 humoral immune response mediated by circulating immunoglobulin		Predicted secreted proteins					0	0	0	1	0	1	0	0	1	0	0	0	0	0	0	0	0	0	0	0
PDGFB	5155	symbol	H. sapiens	5155	H. sapiens	PDGFB	platelet derived growth factor subunit B	GO:0072255 metanephric glomerular mesangial cell development;GO:0072209 metanephric mesangial cell differentiation;GO:0072254 metanephric glomerular mesangial cell differentiation		Candidate cardiovascular disease genes; Human disease related genes:Cancers:Cancers of eye, brain, and central nervous system; Cancer-related genes:Candidate cancer biomarkers; Predicted secreted proteins; Predicted intracellular proteins; Disease related genes; Human disease related genes:Cancers:Cancers of the lung and pleura; RAS pathway related proteins; Human disease related genes:Nervous sy…	Vesicles (Approved)	Pegpleranib	(M103)PID S1P S1P1 PATHWAY; (M55)PID S1P S1P3 PATHWAY; (M72)PID NECTIN PATHWAY	(M5946)HALLMARK COAGULATION; (M5891)HALLMARK HYPOXIA; (M5921)HALLMARK COMPLEMENT	1	1	1	0	1	1	1	1	0	1	1	1	0	0	1	0	1	1	1	0
TYMP	1890	symbol	H. sapiens	1890	H. sapiens	TYMP	thymidine phosphorylase	GO:0046074 dTMP catabolic process;GO:1905333 regulation of gastric motility;GO:0046073 dTMP metabolic process		FDA approved drug targets:Small molecule drugs; Cancer-related genes:Candidate cancer biomarkers; Disease related genes; Enzymes; Predicted intracellular proteins; ENZYME proteins:Transferases; Human disease related genes:Congenital disorders of metabolism:Mitochondrial diseases	Golgi apparatus;Nuclear bodies (Approved); Additional: Cytosol	Tipiracil			0	0	1	0	0	0	0	0	0	0	0	1	0	0	0	0	0	0	0	1
IGHV4-39	28394	symbol	H. sapiens	28394	H. sapiens	IGHV4-39	immunoglobulin heavy variable 4-39	GO:0006910 phagocytosis, recognition;GO:0006958 complement activation, classical pathway;GO:0002455 humoral immune response mediated by circulating immunoglobulin		Predicted secreted proteins					0	0	0	1	0	1	0	0	1	0	0	0	0	0	0	0	0	0	0	0
IGLV2-14	28815	symbol	H. sapiens	28815	H. sapiens	IGLV2-14	immunoglobulin lambda variable 2-14	GO:0002377 immunoglobulin production;GO:0002440 production of molecular mediator of immune response;GO:0002250 adaptive immune response		Predicted secreted proteins					0	0	0	0	0	0	0	0	1	0	0	0	0	0	0	0	0	0	0	0
TRBV18	28569	symbol	H. sapiens	28569	H. sapiens	TRBV18	T cell receptor beta variable 18	GO:0002250 adaptive immune response;GO:0006955 immune response;GO:0007166 cell surface receptor signaling pathway		Predicted intracellular proteins					0	0	0	0	0	0	0	0	1	0	0	0	0	0	0	0	0	0	0	0
TRAV39	28642	symbol	H. sapiens	28642	H. sapiens	TRAV39	T cell receptor alpha variable 39	GO:0002250 adaptive immune response;GO:0009617 response to bacterium;GO:0051707 response to other organism		Predicted intracellular proteins					0	0	0	1	0	0	0	0	1	0	0	0	0	0	0	0	0	0	0	0
TRAV23DV6	28660	symbol	H. sapiens	28660	H. sapiens	TRAV23DV6	T cell receptor alpha variable 23/delta variable 6	GO:0002250 adaptive immune response;GO:0006955 immune response;GO:0002376 immune system process		Predicted intracellular proteins					0	0	0	0	0	0	0	0	1	0	0	0	0	0	0	0	0	0	0	0
LEPR	3953	symbol	H. sapiens	3953	H. sapiens	LEPR	leptin receptor	GO:0033210 leptin-mediated signaling pathway;GO:0014009 glial cell proliferation;GO:0045721 negative regulation of gluconeogenesis		Candidate cardiovascular disease genes; CD markers; Human disease related genes:Endocrine and metabolic diseases:Other endocrine and metabolic diseases; Cancer-related genes:Mutational cancer driver genes; FDA approved drug targets:Biotech drugs; Disease related genes		Leptin; Metreleptin	(M50)PID PTP1B PATHWAY	(M5897)HALLMARK IL6 JAK STAT3 SIGNALING	1	0	0	1	0	1	1	0	0	0	0	1	0	0	1	0	0	0	0	0
PGR	5241	symbol	H. sapiens	5241	H. sapiens	PGR	progesterone receptor	GO:0060748 tertiary branching involved in mammary gland duct morphogenesis;GO:0060745 mammary gland branching involved in pregnancy;GO:0038001 paracrine signaling		Transporters; FDA approved drug targets:Small molecule drugs; Cancer-related genes:Candidate cancer biomarkers; Transcription factors:Zinc-coordinating DNA-binding domains; Nuclear receptors; Predicted intracellular proteins		Etonogestrel; Desogestrel; Megestrol acetate; Levonorgestrel; Dydrogesterone; Progesterone; Spironolactone; Lindane; Fluticasone propionate; Medroxyprogesterone acetate; Mitotane; Norethisterone; Mometasone; Ethynodiol diacetate; Mifepristone; Norgestimate; Drospirenone; Danazol; Oxybenzone; Allylestrenol; Phthalic Acid; Metribolone; Tanaproget; Telapristone acetate; Asoprisnil; Norelgestromin; G…	(M267)PID ANTHRAX PATHWAY; (M200)PID ERA GENOMIC PATHWAY	(M5906)HALLMARK ESTROGEN RESPONSE EARLY; (M5907)HALLMARK ESTROGEN RESPONSE LATE	0	0	0	0	0	0	0	0	0	1	0	1	0	1	0	0	0	0	0	0
IGHV4-34	28395	symbol	H. sapiens	28395	H. sapiens	IGHV4-34	immunoglobulin heavy variable 4-34	GO:0006910 phagocytosis, recognition;GO:0006958 complement activation, classical pathway;GO:0002455 humoral immune response mediated by circulating immunoglobulin		Predicted secreted proteins					0	0	0	1	0	1	0	0	1	0	0	0	0	0	0	0	0	0	0	0
PLAU	5328	symbol	H. sapiens	5328	H. sapiens	PLAU	plasminogen activator, urokinase	GO:2000097 regulation of smooth muscle cell-matrix adhesion;GO:0014909 smooth muscle cell migration;GO:0031639 plasminogen activation		Cancer-related genes:Candidate cancer biomarkers; ENZYME proteins:Hydrolases; Predicted secreted proteins; Disease related genes; Potential drug targets; Enzymes; Predicted intracellular proteins; Peptidases:Serine-type peptidases	Golgi apparatus;Vesicles (Uncertain)	Amiloride; 2-{2-hydroxy-[1,1'-biphenyl]-3-yl}-1H-1,3-benzodiazole-5-carboximidamide; 2-(2-Hydroxy-5-Methoxy-Phenyl)-1h-Benzoimidazole-5-Carboxamidine; 6-(N-Phenylcarbamyl)-2-Naphthalenecarboxamidine; 2-(2-hydroxy-phenyl)-3H-benzoimidazole-5-carboxamidine; 6-[N-(4-(Aminomethyl)Phenyl)Carbamyl]-2-Naphthalenecarboxamidine; 6-[N-(1-Isopropyl-3,4-Dihydro-7-Isoquinolinyl)Carbamyl]-2-Naphthalenecarboxam…	(M212)PID INTEGRIN5 PATHWAY; (M169)PID INTEGRIN2 PATHWAY; (M63)PID AVB3 OPN PATHWAY	(M5946)HALLMARK COAGULATION; (M5890)HALLMARK TNFA SIGNALING VIA NFKB; (M5953)HALLMARK KRAS SIGNALING UP	0	1	1	0	0	0	0	0	0	1	1	0	0	0	0	0	1	1	1	0
TRAV26-1	28657	symbol	H. sapiens	28657	H. sapiens	TRAV26-1	T cell receptor alpha variable 26-1	GO:0002250 adaptive immune response;GO:0009617 response to bacterium;GO:0051707 response to other organism		Predicted intracellular proteins					0	0	0	1	0	0	0	0	1	0	0	0	0	0	0	0	0	0	0	0
IFITM1	8519	symbol	H. sapiens	8519	H. sapiens	IFITM1	interferon induced transmembrane protein 1	GO:0060337 type I interferon signaling pathway;GO:0035455 response to interferon-alpha;GO:0071357 cellular response to type I interferon		Transporters:Accessory Factors Involved in Transport; CD markers	Golgi apparatus (Uncertain); Additional: Cytosol;Plasma membrane			(M5911)HALLMARK INTERFERON ALPHA RESPONSE; (M5932)HALLMARK INFLAMMATORY RESPONSE	1	0	0	1	0	0	0	1	0	0	0	0	1	0	0	0	0	0	0	0
IGLV3-9	28804	symbol	H. sapiens	28804	H. sapiens	IGLV3-9	immunoglobulin lambda variable 3-9	GO:0002377 immunoglobulin production;GO:0002440 production of molecular mediator of immune response;GO:0002250 adaptive immune response		Predicted secreted proteins					0	0	0	0	0	0	0	0	1	0	0	0	0	0	0	0	0	0	0	0
TRBV5-4	28611	symbol	H. sapiens	28611	H. sapiens	TRBV5-4	T cell receptor beta variable 5-4	GO:0002250 adaptive immune response;GO:0006955 immune response;GO:0007166 cell surface receptor signaling pathway		Predicted intracellular proteins					0	0	0	0	0	0	0	0	1	0	0	0	0	0	0	0	0	0	0	0
TRAV8-4	28682	symbol	H. sapiens	28682	H. sapiens	TRAV8-4	T cell receptor alpha variable 8-4	GO:0002250 adaptive immune response;GO:0006955 immune response;GO:0002376 immune system process		Predicted intracellular proteins					0	0	0	0	0	0	0	0	1	0	0	0	0	0	0	0	0	0	0	0
HLA-DOA	3111	symbol	H. sapiens	3111	H. sapiens	HLA-DOA	major histocompatibility complex, class II, DO alpha	GO:0002587 negative regulation of antigen processing and presentation of peptide antigen via MHC class II;GO:0002581 negative regulation of antigen processing and presentation of peptide or polysaccharide antigen via MHC class II;GO:0002584 negative regulation of antigen processing and presentation of peptide antigen		Predicted intracellular proteins				(M5950)HALLMARK ALLOGRAFT REJECTION	0	0	0	1	0	1	0	0	1	0	1	0	0	0	0	0	0	0	0	0
IGHV1-69	28461	symbol	H. sapiens	28461	H. sapiens	IGHV1-69	immunoglobulin heavy variable 1-69	GO:0006910 phagocytosis, recognition;GO:0006958 complement activation, classical pathway;GO:0002455 humoral immune response mediated by circulating immunoglobulin		Predicted secreted proteins					0	0	0	1	0	1	0	0	1	0	0	0	0	0	0	0	0	0	0	0
TNFRSF12A	51330	symbol	H. sapiens	51330	H. sapiens	TNFRSF12A	TNF receptor superfamily member 12A	GO:2001238 positive regulation of extrinsic apoptotic signaling pathway;GO:0061041 regulation of wound healing;GO:2001235 positive regulation of apoptotic signaling pathway		Predicted intracellular proteins; CD markers; Cancer-related genes:Candidate cancer biomarkers	Cytosol;Plasma membrane (Approved)			(M5892)HALLMARK CHOLESTEROL HOMEOSTASIS; (M5897)HALLMARK IL6 JAK STAT3 SIGNALING; (M5902)HALLMARK APOPTOSIS	1	0	0	0	0	0	0	0	0	0	0	1	0	0	0	1	0	0	0	0
POMC	5443	symbol	H. sapiens	5443	H. sapiens	POMC	proopiomelanocortin	GO:0140667 regulation of oxytocin production;GO:0140668 positive regulation of oxytocin production;GO:2000852 regulation of corticosterone secretion		Predicted secreted proteins; Human disease related genes:Endocrine and metabolic diseases:Other endocrine and metabolic diseases; Disease related genes; Cancer-related genes:Candidate cancer biomarkers		Loperamide; Etorphine; Dihydromorphine	(M251)PID SYNDECAN 3 PATHWAY; (M115)PID REG GR PATHWAY	(M5951)HALLMARK SPERMATOGENESIS	1	0	0	0	0	0	0	1	0	0	1	0	0	1	0	0	0	0	0	0
IGLV2-8	28817	symbol	H. sapiens	28817	H. sapiens	IGLV2-8	immunoglobulin lambda variable 2-8	GO:0002377 immunoglobulin production;GO:0002440 production of molecular mediator of immune response;GO:0002250 adaptive immune response		Predicted secreted proteins					0	0	0	0	0	0	0	0	1	0	0	0	0	0	0	0	0	0	0	0
IGHV3-15	28448	symbol	H. sapiens	28448	H. sapiens	IGHV3-15	immunoglobulin heavy variable 3-15	GO:0006910 phagocytosis, recognition;GO:0006958 complement activation, classical pathway;GO:0002455 humoral immune response mediated by circulating immunoglobulin		Predicted secreted proteins					0	0	0	1	0	1	0	0	1	0	0	0	0	0	0	0	0	0	0	0
IGLV1-44	28823	symbol	H. sapiens	28823	H. sapiens	IGLV1-44	immunoglobulin lambda variable 1-44	GO:0002377 immunoglobulin production;GO:0002440 production of molecular mediator of immune response;GO:0002250 adaptive immune response		Predicted secreted proteins					0	0	0	0	0	0	0	0	1	0	0	0	0	0	0	0	0	0	0	0
TNFRSF19	55504	symbol	H. sapiens	55504	H. sapiens	TNFRSF19	TNF receptor superfamily member 19	GO:0007254 JNK cascade;GO:0033209 tumor necrosis factor-mediated signaling pathway;GO:0051403 stress-activated MAPK cascade			Mitochondria (Approved); Additional: Nucleoplasm				1	0	0	0	0	0	0	0	0	1	0	0	0	0	0	0	0	0	0	0
IGKV3D-20	28874	symbol	H. sapiens	28874	H. sapiens	IGKV3D-20	immunoglobulin kappa variable 3D-20	GO:0002377 immunoglobulin production;GO:0002440 production of molecular mediator of immune response;GO:0002250 adaptive immune response		Predicted secreted proteins					0	0	0	0	0	0	0	0	1	0	0	0	0	0	0	0	0	0	0	0
S100A5	6276	symbol	H. sapiens	6276	H. sapiens	S100A5	S100 calcium binding protein A5			Predicted intracellular proteins	Nucleoplasm (Approved)		(M5883)NABA SECRETED FACTORS; (M5885)NABA MATRISOME ASSOCIATED; (M5889)NABA MATRISOME		0	1	0	0	0	0	0	0	0	0	0	0	0	0	0	0	0	0	0	0
SRC	6714	symbol	H. sapiens	6714	H. sapiens	SRC	SRC proto-oncogene, non-receptor tyrosine kinase	GO:0001545 primary ovarian follicle growth;GO:0086098 angiotensin-activated signaling pathway involved in heart process;GO:0035635 entry of bacterium into host cell	Tyr protein kinase family	FDA approved drug targets:Small molecule drugs; Cancer-related genes:Candidate cancer biomarkers; Transporters:Accessory Factors Involved in Transport; Human disease related genes:Cardiovascular diseases:Hematologic diseases; Kinases:Tyr protein kinases; Disease related genes; Enzymes; Predicted intracellular proteins; ENZYME proteins:Transferases	Cell Junctions;Plasma membrane (Supported); Additional: Cytosol;Nucleoplasm	Dasatinib; RU84687; RU79256; N6-Benzyl Adenosine-5'-Diphosphate; RU85493; RU78262; Phosphonotyrosine; Malonic acid; RU83876; RU90395; RU79072; RU78783; 1-Tert-Butyl-3-(4-Chloro-Phenyl)-1h-Pyrazolo[3,4-D]Pyrimidin-4-Ylamine; PASBN; 2-[4-[(Z)-2-Acetamido-3-oxo-3-[[(3S)-2-oxo-1-[(4-phenylphenyl)methyl]azepan-3-yl]amino]prop-1-enyl]-2-formylphenyl]acetic acid; PAS219; DPI59; RU82197; Phenylphosphate;…	(M26)PID NFKAPPAB ATYPICAL PATHWAY; (M251)PID SYNDECAN 3 PATHWAY; (M273)PID EPHA2 FWD PATHWAY	(M5915)HALLMARK APICAL JUNCTION; (M5921)HALLMARK COMPLEMENT	1	0	1	1	1	1	1	1	0	1	1	1	0	1	1	0	1	0	1	0
IGHV3-11	28450	symbol	H. sapiens	28450	H. sapiens	IGHV3-11	immunoglobulin heavy variable 3-11	GO:0006910 phagocytosis, recognition;GO:0006958 complement activation, classical pathway;GO:0002455 humoral immune response mediated by circulating immunoglobulin		Predicted secreted proteins					0	0	0	1	0	1	0	0	1	0	0	0	0	0	0	0	0	0	0	0
TRAV9-2	28677	symbol	H. sapiens	28677	H. sapiens	TRAV9-2	T cell receptor alpha variable 9-2	GO:0002377 immunoglobulin production;GO:0002440 production of molecular mediator of immune response;GO:0002250 adaptive immune response		Predicted intracellular proteins					0	0	0	0	0	0	0	0	1	0	0	0	0	0	0	0	0	0	0	0
IL15RA	3601	symbol	H. sapiens	3601	H. sapiens	IL15RA	interleukin 15 receptor subunit alpha	GO:0035723 interleukin-15-mediated signaling pathway;GO:0071350 cellular response to interleukin-15;GO:0032825 positive regulation of natural killer cell differentiation		Predicted secreted proteins; Predicted intracellular proteins; CD markers				(M5897)HALLMARK IL6 JAK STAT3 SIGNALING; (M5890)HALLMARK TNFA SIGNALING VIA NFKB; (M5913)HALLMARK INTERFERON GAMMA RESPONSE	1	0	0	0	0	1	0	0	0	1	0	0	0	0	1	0	0	0	0	0
IGKV1-9	28941	symbol	H. sapiens	28941	H. sapiens	IGKV1-9	immunoglobulin kappa variable 1-9	GO:0002377 immunoglobulin production;GO:0002440 production of molecular mediator of immune response;GO:0002250 adaptive immune response		Predicted secreted proteins					0	0	0	0	0	0	0	0	1	0	0	0	0	0	0	0	0	0	0	0
TRBV19	28568	symbol	H. sapiens	28568	H. sapiens	TRBV19	T cell receptor beta variable 19	GO:0002250 adaptive immune response;GO:0006955 immune response;GO:0007166 cell surface receptor signaling pathway		Predicted intracellular proteins					0	0	0	0	0	0	0	0	1	0	0	0	0	0	0	0	0	0	0	0
GREM2	64388	symbol	H. sapiens	64388	H. sapiens	GREM2	gremlin 2, DAN family BMP antagonist	GO:0060300 regulation of cytokine activity;GO:0038098 sequestering of BMP from receptor via BMP binding;GO:0010172 embryonic body morphogenesis		Predicted secreted proteins; Human disease related genes:Digestive system diseases:Mouth and dental diseases; Disease related genes					1	0	0	0	0	0	0	0	0	0	0	0	0	0	0	0	0	0	0	0
PDGFD	80310	symbol	H. sapiens	80310	H. sapiens	PDGFD	platelet derived growth factor D	GO:0071673 positive regulation of smooth muscle cell chemotaxis;GO:2000439 positive regulation of monocyte extravasation;GO:2000437 regulation of monocyte extravasation		RAS pathway related proteins; Predicted secreted proteins; Predicted intracellular proteins	Golgi apparatus;Vesicles (Approved)	CR002; Tandutinib	(M174)PID UPA UPAR PATHWAY; (M5883)NABA SECRETED FACTORS; (M5885)NABA MATRISOME ASSOCIATED		0	1	1	0	1	0	1	0	0	1	0	0	0	0	0	0	0	1	0	0
IGHV3-49	28423	symbol	H. sapiens	28423	H. sapiens	IGHV3-49	immunoglobulin heavy variable 3-49	GO:0006910 phagocytosis, recognition;GO:0006958 complement activation, classical pathway;GO:0002455 humoral immune response mediated by circulating immunoglobulin		Predicted secreted proteins					0	0	0	1	0	1	0	0	1	0	0	0	0	0	0	0	0	0	0	0
IGHV2-70	28454	symbol	H. sapiens	28454	H. sapiens	IGHV2-70	immunoglobulin heavy variable 2-70	GO:0006910 phagocytosis, recognition;GO:0006958 complement activation, classical pathway;GO:0002455 humoral immune response mediated by circulating immunoglobulin		Predicted secreted proteins					0	0	0	1	0	1	0	0	1	0	0	0	0	0	0	0	0	0	0	0
PPARG	5468	symbol	H. sapiens	5468	H. sapiens	PPARG	peroxisome proliferator activated receptor gamma	GO:1904597 negative regulation of connective tissue replacement involved in inflammatory response wound healing;GO:1905204 negative regulation of connective tissue replacement;GO:0060694 regulation of cholesterol transporter activity		FDA approved drug targets:Small molecule drugs; Cancer-related genes:Candidate cancer biomarkers; Human disease related genes:Cancers:Cancers of endocrine organs; Human disease related genes:Endocrine and metabolic diseases:Other endocrine and metabolic diseases; Transcription factors:Zinc-coordinating DNA-binding domains; Disease related genes; Nuclear receptors; Human disease related genes:Endo…	Nucleoplasm;Vesicles (Enhanced)	alpha-Linolenic acid; Icosapent; Troglitazone; Mesalazine; Valproic acid; Indomethacin; Rosiglitazone; Fenoprofen; Nateglinide; Sulfasalazine; Clofazimine; Repaglinide; Telmisartan; Balsalazide; Ibuprofen; Glipizide; Amiodarone; Pioglitazone; Mitiglinide; Bezafibrate; Flufenamic acid; Resveratrol; Phthalic Acid; Capric acid; Doconexent; Oleic Acid; (S)-3-(4-(2-Carbazol-9-Yl-Ethoxy)-Phenyl)-2-Etho…	(M162)PID RXR VDR PATHWAY; (M23)PID WNT NONCANONICAL PATHWAY; (M60)PID NFAT TFPATHWAY	(M5892)HALLMARK CHOLESTEROL HOMEOSTASIS; (M5942)HALLMARK UV RESPONSE DN; (M5905)HALLMARK ADIPOGENESIS	0	0	0	1	1	1	1	0	0	1	1	1	0	0	0	0	0	1	1	0
IGHV4-59	28392	symbol	H. sapiens	28392	H. sapiens	IGHV4-59	immunoglobulin heavy variable 4-59	GO:0006910 phagocytosis, recognition;GO:0006958 complement activation, classical pathway;GO:0002455 humoral immune response mediated by circulating immunoglobulin		Predicted secreted proteins					0	0	0	1	0	1	0	0	1	0	0	0	0	0	0	0	0	0	0	0
TRAV8-3	28683	symbol	H. sapiens	28683	H. sapiens	TRAV8-3	T cell receptor alpha variable 8-3	GO:0002250 adaptive immune response;GO:0006955 immune response;GO:0002376 immune system process		Predicted intracellular proteins					0	0	0	0	0	0	0	0	1	0	0	0	0	0	0	0	0	0	0	0
VIPR1	7433	symbol	H. sapiens	7433	H. sapiens	VIPR1	vasoactive intestinal peptide receptor 1	GO:0007187 G protein-coupled receptor signaling pathway, coupled to cyclic nucleotide second messenger;GO:0007188 adenylate cyclase-modulating G protein-coupled receptor signaling pathway;GO:0008284 positive regulation of cell population proliferation		G-protein coupled receptors:GPCRs excl olfactory receptors; Transporters; G-protein coupled receptors:Family 2 (B) receptors			(M115)PID REG GR PATHWAY	(M5909)HALLMARK MYOGENESIS	0	0	0	0	0	0	0	1	0	0	0	0	0	0	0	0	0	0	0	0
TRAV38-1	28644	symbol	H. sapiens	28644	H. sapiens	TRAV38-1	T cell receptor alpha variable 38-1	GO:0002377 immunoglobulin production;GO:0002440 production of molecular mediator of immune response;GO:0002250 adaptive immune response		Predicted intracellular proteins					0	0	0	0	0	0	0	0	1	0	0	0	0	0	0	0	0	0	0	0
FAM3B	54097	symbol	H. sapiens	54097	H. sapiens	FAM3B	FAM3 metabolism regulating signaling molecule B	GO:0030073 insulin secretion;GO:0030072 peptide hormone secretion;GO:0002790 peptide secretion		Predicted secreted proteins; Predicted intracellular proteins	Vesicles (Approved)				0	0	0	0	0	0	0	0	0	0	0	0	0	0	0	0	0	0	0	0
ANGPT1	284	symbol	H. sapiens	284	H. sapiens	ANGPT1	angiopoietin 1	GO:2000446 regulation of macrophage migration inhibitory factor signaling pathway;GO:0048014 Tie signaling pathway;GO:1905605 positive regulation of blood-brain barrier permeability		RAS pathway related proteins; Predicted secreted proteins; Predicted intracellular proteins; Cancer-related genes:Candidate cancer biomarkers			(M92)PID ANGIOPOIETIN RECEPTOR PATHWAY; (M100)PID SHP2 PATHWAY; (M5883)NABA SECRETED FACTORS	(M5905)HALLMARK ADIPOGENESIS	0	1	1	0	0	1	1	0	0	1	1	1	0	0	0	0	0	0	0	0
MPO	4353	symbol	H. sapiens	4353	H. sapiens	MPO	myeloperoxidase	GO:0002148 hypochlorous acid metabolic process;GO:0002149 hypochlorous acid biosynthetic process;GO:1990267 response to transition metal nanoparticle		Human disease related genes:Immune system diseases:Primary immunodeficiency; Cancer-related genes:Mutated cancer genes; Candidate cardiovascular disease genes; ENZYME proteins:Oxidoreductases; Cancer-related genes:Candidate cancer biomarkers; Disease related genes; Potential drug targets; Enzymes; Predicted intracellular proteins	Vesicles (Supported); Additional: Nucleoplasm	Mesalazine; Cefdinir; Levocarnitine; Melatonin; Nomifensine	(M196)PID IL23 PATHWAY; (M195)PID CMYB PATHWAY	(M5938)HALLMARK REACTIVE OXYGEN SPECIES PATHWAY	0	0	0	1	0	0	0	0	0	0	0	0	0	1	0	0	0	0	0	0
IGLC6	3542	symbol	H. sapiens	3542	H. sapiens	IGLC6	immunoglobulin lambda constant 6	GO:0006910 phagocytosis, recognition;GO:0006958 complement activation, classical pathway;GO:0002455 humoral immune response mediated by circulating immunoglobulin							0	0	0	1	0	1	0	0	1	0	0	0	0	0	0	0	0	0	0	0
IGHA1	3493	symbol	H. sapiens	3493	H. sapiens	IGHA1	immunoglobulin heavy constant alpha 1	GO:0060267 positive regulation of respiratory burst;GO:0018298 protein-chromophore linkage;GO:0003094 glomerular filtration		Predicted secreted proteins; Predicted intracellular proteins; Disease related genes			(M2)PID SMAD2 3NUCLEAR PATHWAY		0	0	0	1	0	1	0	0	1	0	0	0	0	0	0	0	0	0	0	0
AHNAK	79026	symbol	H. sapiens	79026	H. sapiens	AHNAK	AHNAK nucleoprotein	GO:1901385 regulation of voltage-gated calcium channel activity;GO:1901019 regulation of calcium ion transmembrane transporter activity;GO:0043484 regulation of RNA splicing		Predicted intracellular proteins	Cytosol;Plasma membrane (Enhanced)			(M5947)HALLMARK IL2 STAT5 SIGNALING	0	0	0	0	0	0	0	0	0	0	0	0	0	0	0	0	0	0	0	0
TRAV41	28640	symbol	H. sapiens	28640	H. sapiens	TRAV41	T cell receptor alpha variable 41	GO:0002250 adaptive immune response;GO:0006955 immune response;GO:0002376 immune system process		Predicted intracellular proteins					0	0	0	0	0	0	0	0	1	0	0	0	0	0	0	0	0	0	0	0
IGHV1-2	28474	symbol	H. sapiens	28474	H. sapiens	IGHV1-2	immunoglobulin heavy variable 1-2			Predicted secreted proteins					0	0	0	0	0	0	0	0	0	0	0	0	0	0	0	0	0	0	0	0
GZMB	3002	symbol	H. sapiens	3002	H. sapiens	GZMB	granzyme B	GO:1900739 regulation of protein insertion into mitochondrial membrane involved in apoptotic signaling pathway;GO:1900740 positive regulation of protein insertion into mitochondrial membrane involved in apoptotic signaling pathway;GO:0140507 granzyme-mediated programmed cell death signaling pathway		ENZYME proteins:Hydrolases; Predicted secreted proteins; Enzymes; Predicted intracellular proteins; Peptidases:Serine-type peptidases			(M7997)SA CASPASE CASCADE; (M220)PID CASPASE PATHWAY; (M54)PID IL12 2PATHWAY	(M5921)HALLMARK COMPLEMENT; (M5950)HALLMARK ALLOGRAFT REJECTION	0	0	0	1	0	0	0	0	0	0	0	0	0	0	0	0	0	0	0	0
TRBV3-1	28619	symbol	H. sapiens	28619	H. sapiens	TRBV3-1	T cell receptor beta variable 3-1	GO:0002250 adaptive immune response;GO:0006955 immune response;GO:0007166 cell surface receptor signaling pathway		Predicted intracellular proteins					0	0	0	0	0	0	0	0	1	0	0	0	0	0	0	0	0	0	0	0
APOD	347	symbol	H. sapiens	347	H. sapiens	APOD	apolipoprotein D	GO:0034443 negative regulation of lipoprotein oxidation;GO:0060588 negative regulation of lipoprotein lipid oxidation;GO:0034442 regulation of lipoprotein oxidation		Predicted secreted proteins; Candidate cardiovascular disease genes; Cancer-related genes:Candidate cancer biomarkers	Plasma membrane (Approved)	Vitamin A; Copper		(M5909)HALLMARK MYOGENESIS; (M5953)HALLMARK KRAS SIGNALING UP	0	0	0	0	0	0	0	0	0	0	1	1	1	0	0	0	1	1	0	0
BDNF	627	symbol	H. sapiens	627	H. sapiens	BDNF	brain derived neurotrophic factor	GO:0031550 positive regulation of brain-derived neurotrophic factor receptor signaling pathway;GO:0031548 regulation of brain-derived neurotrophic factor receptor signaling pathway;GO:0031547 brain-derived neurotrophic factor receptor signaling pathway		Human disease related genes:Other diseases:Mental and behavioural disorders; Human disease related genes:Nervous system diseases:Other nervous and sensory system diseases; Cancer-related genes:Candidate cancer biomarkers; Predicted secreted proteins; Disease related genes; RAS pathway related proteins; Predicted intracellular proteins	Mitochondria;Nuclear speckles (Supported)	CX717; Copper; Chondroitin sulfate; Esketamine	(M142)PID AJDISS 2PATHWAY; (M100)PID SHP2 PATHWAY; (M187)PID TRKR PATHWAY	(M5942)HALLMARK UV RESPONSE DN; (M5930)HALLMARK EPITHELIAL MESENCHYMAL TRANSITION	0	1	1	0	0	0	1	0	0	1	0	0	0	0	0	0	0	0	0	1
IGKV1-12	28940	symbol	H. sapiens	28940	H. sapiens	IGKV1-12	immunoglobulin kappa variable 1-12	GO:0002377 immunoglobulin production;GO:0002440 production of molecular mediator of immune response;GO:0002250 adaptive immune response		Predicted secreted proteins					0	0	0	0	0	0	0	0	1	0	0	0	0	0	0	0	0	0	0	0
LBP	3929	symbol	H. sapiens	3929	H. sapiens	LBP	lipopolysaccharide binding protein	GO:0045919 positive regulation of cytolysis;GO:0015920 lipopolysaccharide transport;GO:0060265 positive regulation of respiratory burst involved in inflammatory response		Predicted secreted proteins; Transporters:Transporter channels and pores			(M183)PID IL6 7 PATHWAY		1	0	1	1	1	1	0	1	0	0	1	0	1	1	0	0	0	0	1	0
TRBV12-4	28576	symbol	H. sapiens	28576	H. sapiens	TRBV12-4	T cell receptor beta variable 12-4	GO:0002250 adaptive immune response;GO:0006955 immune response;GO:0007166 cell surface receptor signaling pathway		Predicted intracellular proteins					0	0	0	0	0	0	0	0	1	0	0	0	0	0	0	0	0	0	0	0
ISG20	3669	symbol	H. sapiens	3669	H. sapiens	ISG20	interferon stimulated exonuclease gene 20	GO:0000738 DNA catabolic process, exonucleolytic;GO:0006308 DNA catabolic process;GO:0090503 RNA phosphodiester bond hydrolysis, exonucleolytic		Enzymes; ENZYME proteins:Hydrolases; Predicted intracellular proteins		Uridine monophosphate		(M5911)HALLMARK INTERFERON ALPHA RESPONSE; (M5902)HALLMARK APOPTOSIS; (M5891)HALLMARK HYPOXIA	1	0	0	1	0	0	0	0	0	0	0	0	0	0	0	0	0	0	0	0
GDF7	151449	symbol	H. sapiens	151449	H. sapiens	GDF7	growth differentiation factor 7	GO:0021509 roof plate formation;GO:2001049 regulation of tendon cell differentiation;GO:2001051 positive regulation of tendon cell differentiation		Predicted secreted proteins	Vesicles (Approved)		(M5883)NABA SECRETED FACTORS; (M5885)NABA MATRISOME ASSOCIATED; (M5889)NABA MATRISOME		1	1	1	0	0	0	1	0	0	1	0	1	0	0	0	0	0	0	0	0
PSMD1	5707	symbol	H. sapiens	5707	H. sapiens	PSMD1	proteasome 26S subunit, non-ATPase 1	GO:0043161 proteasome-mediated ubiquitin-dependent protein catabolic process;GO:0010498 proteasomal protein catabolic process;GO:0042176 regulation of protein catabolic process		Predicted intracellular proteins	Nucleoplasm (Approved); Additional: Actin filaments			(M5926)HALLMARK MYC TARGETS V1	1	0	0	0	0	0	0	0	0	1	0	0	0	0	0	1	0	0	0	0
AGT	183	symbol	H. sapiens	183	H. sapiens	AGT	angiotensinogen	GO:0070471 uterine smooth muscle contraction;GO:1905008 regulation of L-lysine import across plasma membrane;GO:1905010 positive regulation of L-lysine import across plasma membrane		Predicted secreted proteins; Human disease related genes:Congenital malformations:Congenital malformations of the urinary system; Candidate cardiovascular disease genes; Disease related genes		Zinc; Copper; Sparsentan; Zinc acetate	(M11)PID PRL SIGNALING EVENTS PATHWAY; (M167)PID AP1 PATHWAY; (M3468)NABA ECM REGULATORS		0	1	1	0	1	0	1	1	0	1	0	1	1	0	0	0	1	1	0	0
NR3C2	4306	symbol	H. sapiens	4306	H. sapiens	NR3C2	nuclear receptor subfamily 3 group C member 2	GO:0030518 intracellular steroid hormone receptor signaling pathway;GO:1901224 positive regulation of NIK/NF-kappaB signaling;GO:0043401 steroid hormone mediated signaling pathway		FDA approved drug targets:Small molecule drugs; Predicted intracellular proteins; Transcription factors:Zinc-coordinating DNA-binding domains; Disease related genes; Nuclear receptors; Human disease related genes:Urinary system diseases:Kidney diseases; Human disease related genes:Cardiovascular diseases:Hypertensive diseases	Nucleoplasm (Supported)	Nimodipine; Progesterone; Spironolactone; Fluticasone propionate; Testosterone; Fludrocortisone; Eplerenone; Clobetasol propionate; Felodipine; Desoxycorticosterone pivalate; Drospirenone; Stanolone; Metribolone; Aldosterone; Corticosterone; Desoxycorticosterone acetate; Fluticasone furoate; Fluticasone; Testosterone cypionate; Testosterone enanthate; Testosterone undecanoate; Stanolone acetate		(M5948)HALLMARK BILE ACID METABOLISM	0	0	0	0	0	0	0	0	0	0	0	0	0	1	0	0	0	0	0	0
IGKV1-39	28930	symbol	H. sapiens	28930	H. sapiens	IGKV1-39	immunoglobulin kappa variable 1-39	GO:0002377 immunoglobulin production;GO:0002440 production of molecular mediator of immune response;GO:0002250 adaptive immune response		Predicted secreted proteins					0	0	0	0	0	0	0	0	1	0	0	0	0	0	0	0	0	0	0	0
FAM3D	131177	symbol	H. sapiens	131177	H. sapiens	FAM3D	FAM3 metabolism regulating signaling molecule D	GO:0070093 negative regulation of glucagon secretion;GO:0070092 regulation of glucagon secretion;GO:0046676 negative regulation of insulin secretion		Predicted secreted proteins; Predicted intracellular proteins					0	0	0	0	0	0	0	0	0	0	0	0	0	0	0	0	0	0	0	0
IGKJ5	28946	symbol	H. sapiens	28946	H. sapiens	IGKJ5	immunoglobulin kappa joining 5			Predicted intracellular proteins					0	0	0	0	0	0	0	0	0	0	0	0	0	0	0	0	0	0	0	0
IGKV5-2	28907	symbol	H. sapiens	28907	H. sapiens	IGKV5-2	immunoglobulin kappa variable 5-2	GO:0002377 immunoglobulin production;GO:0002440 production of molecular mediator of immune response;GO:0002250 adaptive immune response		Predicted secreted proteins					0	0	0	0	0	0	0	0	1	0	0	0	0	0	0	0	0	0	0	0
SEMA6A	57556	symbol	H. sapiens	57556	H. sapiens	SEMA6A	semaphorin 6A	GO:0106089 negative regulation of cell adhesion involved in sprouting angiogenesis;GO:0106088 regulation of cell adhesion involved in sprouting angiogenesis;GO:1900747 negative regulation of vascular endothelial growth factor signaling pathway		Predicted intracellular proteins	Nucleoplasm (Approved); Additional: Intermediate filaments;Nuclear bodies		(M5880)NABA ECM AFFILIATED; (M5885)NABA MATRISOME ASSOCIATED; (M5889)NABA MATRISOME		0	1	1	0	0	0	0	0	0	1	1	1	0	0	0	0	0	0	1	1
PLA2G2A	5320	symbol	H. sapiens	5320	H. sapiens	PLA2G2A	phospholipase A2 group IIA	GO:0036335 intestinal stem cell homeostasis;GO:1902563 regulation of neutrophil activation;GO:0034374 low-density lipoprotein particle remodeling		FDA approved drug targets:Small molecule drugs; ENZYME proteins:Hydrolases; Predicted secreted proteins; Enzymes; RAS pathway related proteins; Predicted intracellular proteins		Indomethacin; Ginkgo biloba; 1,4-Butanediol; 1-{2-[2-(2-Methoxyethoxy)Ethoxy]Ethoxy}-4-(1,1,3,3-Tetramethylbutyl)Benzene; N-Tridecanoic Acid; [3-(1-Benzyl-3-Carbamoylmethyl-2-Methyl-1h-Indol-5-Yloxy)-Propyl-]-Phosphonic Acid; 4-(1-Benzyl-3-Carbamoylmethyl-2-Methyl-1h-Indol-5-Yloxy)-Butyric Acid; Lauric acid; (1-Benzyl-5-methoxy-2-methyl-1H-indol-3-yl)acetic acid; 6-phenyl-4(R)-(7-phenyl-heptanoyl…	(M33)PID GLYPICAN 1PATHWAY	(M5897)HALLMARK IL6 JAK STAT3 SIGNALING	0	0	0	1	1	1	0	1	0	1	0	0	0	0	0	0	0	0	0	0
TNFRSF18	8784	symbol	H. sapiens	8784	H. sapiens	TNFRSF18	TNF receptor superfamily member 18	GO:0033209 tumor necrosis factor-mediated signaling pathway;GO:0042531 positive regulation of tyrosine phosphorylation of STAT protein;GO:0042509 regulation of tyrosine phosphorylation of STAT protein		Predicted secreted proteins; CD markers			(M272)PID CD8 TCR DOWNSTREAM PATHWAY	(M5947)HALLMARK IL2 STAT5 SIGNALING	1	0	1	0	0	1	1	0	0	0	1	0	0	0	0	1	0	0	0	0
LEAP2	116842	symbol	H. sapiens	116842	H. sapiens	LEAP2	liver enriched antimicrobial peptide 2	GO:0061844 antimicrobial humoral immune response mediated by antimicrobial peptide;GO:0019730 antimicrobial humoral response;GO:0006959 humoral immune response		Predicted secreted proteins				(M5934)HALLMARK XENOBIOTIC METABOLISM	0	0	0	1	0	0	0	0	0	0	0	0	0	0	0	0	0	0	0	0
EDNRB	1910	symbol	H. sapiens	1910	H. sapiens	EDNRB	endothelin receptor type B	GO:0035645 enteric smooth muscle cell differentiation;GO:0097018 renal albumin absorption;GO:0007497 posterior midgut development		FDA approved drug targets:Small molecule drugs; Human disease related genes:Cancers:Head and neck cancers; Human disease related genes:Congenital malformations:Congenital malformations of the digestive system; Disease related genes; G-protein coupled receptors:GPCRs excl olfactory receptors; Human disease related genes:Other diseases:Others; Human disease related genes:Congenital disorders of met…	Plasma membrane (Supported); Additional: Cytosol	Bosentan; IRL-1620; Sitaxentan; Ambrisentan; Enrasentan; Tezosentan; Macitentan	(M67)PID ARF6 TRAFFICKING PATHWAY; (M8)PID ENDOTHELIN PATHWAY		0	0	1	1	1	0	1	1	0	1	0	1	0	1	0	0	1	0	0	1
CXCL10	3627	symbol	H. sapiens	3627	H. sapiens	CXCL10	C-X-C motif chemokine ligand 10	GO:1901740 negative regulation of myoblast fusion;GO:0034242 negative regulation of syncytium formation by plasma membrane fusion;GO:1901509 regulation of endothelial tube morphogenesis		Human disease related genes:Immune system diseases:Allergies and autoimmune diseases; Predicted secreted proteins; Cancer-related genes:Candidate cancer biomarkers		N-Methylleucine; Eldelumab; Clove oil	(M222)PID CXCR3 PATHWAY; (M5883)NABA SECRETED FACTORS; (M5885)NABA MATRISOME ASSOCIATED	(M5897)HALLMARK IL6 JAK STAT3 SIGNALING; (M5911)HALLMARK INTERFERON ALPHA RESPONSE; (M5947)HALLMARK IL2 STAT5 SIGNALING	1	1	1	1	1	1	0	1	0	1	0	1	1	1	0	0	0	0	0	0
NOD2	64127	symbol	H. sapiens	64127	H. sapiens	NOD2	nucleotide binding oligomerization domain containing 2	GO:0002805 regulation of antimicrobial peptide biosynthetic process;GO:0002807 positive regulation of antimicrobial peptide biosynthetic process;GO:0002808 regulation of antibacterial peptide biosynthetic process		FDA approved drug targets:Small molecule drugs; Human disease related genes:Immune system diseases:Other immune system diseases; Human disease related genes:Immune system diseases:Allergies and autoimmune diseases; Human disease related genes:Skin diseases:Skin and soft tissue diseases; Disease related genes; Predicted intracellular proteins	Cytosol;Golgi apparatus (Approved)	Mifamurtide	(M37)PID NFKAPPAB CANONICAL PATHWAY	(M5932)HALLMARK INFLAMMATORY RESPONSE	1	0	1	1	1	1	1	0	0	1	1	1	0	1	0	0	0	0	1	0
SAA1	6288	symbol	H. sapiens	6288	H. sapiens	SAA1	serum amyloid A1	GO:0048246 macrophage chemotaxis;GO:1905517 macrophage migration;GO:0006953 acute-phase response		Predicted secreted proteins; Disease related genes					1	0	1	0	1	1	0	1	0	0	1	0	1	1	0	0	1	0	1	0
TLR2	7097	symbol	H. sapiens	7097	H. sapiens	TLR2	toll like receptor 2	GO:0042495 detection of triacyl bacterial lipopeptide;GO:0038124 toll-like receptor TLR6:TLR2 signaling pathway;GO:0042496 detection of diacyl bacterial lipopeptide		FDA approved drug targets:Small molecule drugs; CD markers; Human disease related genes:Immune system diseases:Allergies and autoimmune diseases; ENZYME proteins:Hydrolases; Transporters:Accessory Factors Involved in Transport; Human disease related genes:Skin diseases:Skin and soft tissue diseases; FDA approved drug targets:Biotech drugs; Enzymes; Predicted intracellular proteins	Mitochondria;Nucleoplasm (Supported)	Lyme disease vaccine (recombinant OspA); Adapalene; S-(Dimethylarsenic)Cysteine; Golotimod; Tuberculin purified protein derivative	(M264)PID TOLL ENDOGENOUS PATHWAY	(M5897)HALLMARK IL6 JAK STAT3 SIGNALING; (M5890)HALLMARK TNFA SIGNALING VIA NFKB; (M5932)HALLMARK INFLAMMATORY RESPONSE	1	0	0	1	1	1	0	1	0	1	0	0	0	1	0	0	1	0	0	1
IL1R2	7850	symbol	H. sapiens	7850	H. sapiens	IL1R2	interleukin 1 receptor type 2	GO:0032690 negative regulation of interleukin-1 alpha production;GO:2000660 negative regulation of interleukin-1-mediated signaling pathway;GO:2000659 regulation of interleukin-1-mediated signaling pathway		Predicted secreted proteins; CD markers; Cancer-related genes:Candidate cancer biomarkers			(M110)PID IL1 PATHWAY	(M5897)HALLMARK IL6 JAK STAT3 SIGNALING; (M5947)HALLMARK IL2 STAT5 SIGNALING	1	0	0	0	0	0	0	0	0	1	1	0	1	0	0	0	0	0	0	0
CLCF1	23529	symbol	H. sapiens	23529	H. sapiens	CLCF1	cardiotrophin like cytokine factor 1	GO:0048295 positive regulation of isotype switching to IgE isotypes;GO:0048293 regulation of isotype switching to IgE isotypes;GO:0048711 positive regulation of astrocyte differentiation		Human disease related genes:Congenital malformations:Other congenital malformations; Predicted secreted proteins; Disease related genes	Nuclear bodies;Vesicles (Approved)		(M5883)NABA SECRETED FACTORS; (M5885)NABA MATRISOME ASSOCIATED; (M5889)NABA MATRISOME	(M5890)HALLMARK TNFA SIGNALING VIA NFKB	1	1	0	1	0	1	1	0	0	0	0	0	0	0	0	0	0	0	0	1
TNFSF9	8744	symbol	H. sapiens	8744	H. sapiens	TNFSF9	TNF superfamily member 9	GO:0045585 positive regulation of cytotoxic T cell differentiation;GO:0045583 regulation of cytotoxic T cell differentiation;GO:0042104 positive regulation of activated T cell proliferation		Predicted intracellular proteins	Golgi apparatus (Approved)		(M5883)NABA SECRETED FACTORS; (M5885)NABA MATRISOME ASSOCIATED; (M5889)NABA MATRISOME	(M5890)HALLMARK TNFA SIGNALING VIA NFKB; (M5932)HALLMARK INFLAMMATORY RESPONSE; (M5939)HALLMARK P53 PATHWAY	1	1	0	0	0	1	0	0	0	0	1	0	0	0	0	1	0	0	0	0
HBEGF	1839	symbol	H. sapiens	1839	H. sapiens	HBEGF	heparin binding EGF like growth factor	GO:0051543 regulation of elastin biosynthetic process;GO:0051545 negative regulation of elastin biosynthetic process;GO:0035313 wound healing, spreading of epidermal cells		Predicted secreted proteins			(M201)PID ERBB NETWORK PATHWAY; (M13)PID ERBB4 PATHWAY; (M41)PID ER NONGENOMIC PATHWAY	(M5890)HALLMARK TNFA SIGNALING VIA NFKB; (M5909)HALLMARK MYOGENESIS; (M5932)HALLMARK INFLAMMATORY RESPONSE	0	1	1	0	0	0	1	1	0	1	0	0	0	0	0	0	1	1	0	0
DLL4	54567	symbol	H. sapiens	54567	H. sapiens	DLL4	delta like canonical Notch ligand 4	GO:0072554 blood vessel lumenization;GO:0061074 regulation of neural retina development;GO:0035912 dorsal aorta morphogenesis		Human disease related genes:Congenital malformations:Other congenital malformations; Disease related genes			(M17)PID NOTCH PATHWAY		0	0	0	0	0	1	0	0	0	1	0	1	0	0	0	0	0	0	0	1
RBP5	83758	symbol	H. sapiens	83758	H. sapiens	RBP5	retinol binding protein 5	GO:0015908 fatty acid transport;GO:0015849 organic acid transport;GO:0006869 lipid transport		Predicted intracellular proteins	Golgi apparatus (Approved); Additional: Vesicles				0	0	0	0	0	0	0	0	0	0	0	0	0	0	0	0	0	0	0	0
IL15	3600	symbol	H. sapiens	3600	H. sapiens	IL15	interleukin 15	GO:0033078 extrathymic T cell differentiation;GO:0045062 extrathymic T cell selection;GO:0001866 NK T cell proliferation		Predicted secreted proteins; Predicted intracellular proteins; Cancer-related genes:Candidate cancer biomarkers	Nuclear speckles;Nucleoplasm (Supported)	Cefazolin	(M5883)NABA SECRETED FACTORS; (M5885)NABA MATRISOME ASSOCIATED; (M5889)NABA MATRISOME	(M5911)HALLMARK INTERFERON ALPHA RESPONSE; (M5913)HALLMARK INTERFERON GAMMA RESPONSE; (M5930)HALLMARK EPITHELIAL MESENCHYMAL TRANSITION	1	1	0	1	1	1	1	1	0	1	1	0	0	1	1	0	0	1	1	0
PSMC3	5702	symbol	H. sapiens	5702	H. sapiens	PSMC3	proteasome 26S subunit, ATPase 3	GO:0043921 modulation by host of viral transcription;GO:0043922 negative regulation by host of viral transcription;GO:0044793 negative regulation by host of viral process		Predicted intracellular proteins	Cytosol;Nucleoplasm (Approved); Additional: Nuclear bodies	Phenethyl Isothiocyanate		(M5941)HALLMARK UV RESPONSE UP	1	0	0	0	0	0	0	0	0	1	0	0	0	0	0	1	0	0	0	0
PTHLH	5744	symbol	H. sapiens	5744	H. sapiens	PTHLH	parathyroid hormone like hormone	GO:0061182 negative regulation of chondrocyte development;GO:0061181 regulation of chondrocyte development;GO:0002076 osteoblast development		Human disease related genes:Congenital malformations:Congenital malformations of the musculoskeletal system; Predicted secreted proteins; Disease related genes; Cancer-related genes:Candidate cancer biomarkers	Cytosol;Nucleoplasm (Supported); Additional: Golgi apparatus		(M211)PID HEDGEHOG 2PATHWAY	(M5930)HALLMARK EPITHELIAL MESENCHYMAL TRANSITION	0	0	0	0	0	0	0	1	0	0	0	0	0	0	0	0	0	0	0	1
PSMD2	5708	symbol	H. sapiens	5708	H. sapiens	PSMD2	proteasome 26S subunit ubiquitin receptor, non-ATPase 2	GO:0043161 proteasome-mediated ubiquitin-dependent protein catabolic process;GO:0010498 proteasomal protein catabolic process;GO:0042176 regulation of protein catabolic process		Predicted intracellular proteins					1	0	0	0	0	0	0	0	0	1	0	0	0	0	0	1	0	0	0	0
CSF3	1440	symbol	H. sapiens	1440	H. sapiens	CSF3	colony stimulating factor 3	GO:2000251 positive regulation of actin cytoskeleton reorganization;GO:0030851 granulocyte differentiation;GO:2000249 regulation of actin cytoskeleton reorganization		Predicted secreted proteins; Cancer-related genes:Candidate cancer biomarkers			(M5883)NABA SECRETED FACTORS; (M5885)NABA MATRISOME ASSOCIATED; (M5889)NABA MATRISOME	(M5932)HALLMARK INFLAMMATORY RESPONSE	1	1	0	1	0	1	1	1	0	1	0	0	0	1	1	0	0	0	0	0
STAT1	6772	symbol	H. sapiens	6772	H. sapiens	STAT1	signal transducer and activator of transcription 1	GO:0046725 negative regulation by virus of viral protein levels in host cell;GO:0072308 negative regulation of metanephric nephron tubule epithelial cell differentiation;GO:0003340 negative regulation of mesenchymal to epithelial transition involved in metanephros morphogenesis		Human disease related genes:Immune system diseases:Primary immunodeficiency; Transcription factors:Immunoglobulin fold; Human disease related genes:Immune system diseases:Other immune system diseases; Disease related genes; Predicted intracellular proteins	Nucleoplasm (Enhanced); Additional: Cytosol		(M36)PID IL27 PATHWAY; (M233)PID EPO PATHWAY; (M127)PID ERBB1 RECEPTOR PROXIMAL PATHWAY	(M5897)HALLMARK IL6 JAK STAT3 SIGNALING; (M5913)HALLMARK INTERFERON GAMMA RESPONSE; (M5950)HALLMARK ALLOGRAFT REJECTION	1	0	0	1	1	0	0	1	0	1	0	1	1	1	1	0	0	1	1	0
CTSE	1510	symbol	H. sapiens	1510	H. sapiens	CTSE	cathepsin E	GO:0016540 protein autoprocessing;GO:0019886 antigen processing and presentation of exogenous peptide antigen via MHC class II;GO:0002495 antigen processing and presentation of peptide antigen via MHC class II		Enzymes; ENZYME proteins:Hydrolases; Predicted intracellular proteins; Peptidases:Aspartic-type peptidases	Vesicles (Approved)		(M3468)NABA ECM REGULATORS; (M5885)NABA MATRISOME ASSOCIATED; (M5889)NABA MATRISOME	(M5946)HALLMARK COAGULATION; (M5945)HALLMARK HEME METABOLISM	0	1	0	0	0	0	0	0	0	0	0	0	0	0	0	0	0	0	0	0
TRAF3	7187	symbol	H. sapiens	7187	H. sapiens	TRAF3	TNF receptor associated factor 3	GO:0008063 Toll signaling pathway;GO:0035666 TRIF-dependent toll-like receptor signaling pathway;GO:0002756 MyD88-independent toll-like receptor signaling pathway		Cancer-related genes:Mutated cancer genes; Disease related genes; Potential drug targets; Enzymes; Predicted intracellular proteins; ENZYME proteins:Transferases			(M45)PID CD40 PATHWAY; (M12705)SIG CD40PATHWAYMAP		1	0	0	1	1	0	0	0	0	1	0	0	1	0	0	1	0	0	1	0
HLA-F	3134	symbol	H. sapiens	3134	H. sapiens	HLA-F	major histocompatibility complex, class I, F	GO:0043322 negative regulation of natural killer cell degranulation;GO:0002728 negative regulation of natural killer cell cytokine production;GO:0002477 antigen processing and presentation of exogenous peptide antigen via MHC class Ib						(M5941)HALLMARK UV RESPONSE UP	1	0	0	1	1	1	0	0	0	0	1	0	0	0	0	0	0	0	1	0
NCK1	4690	symbol	H. sapiens	4690	H. sapiens	NCK1	NCK adaptor protein 1	GO:1903674 regulation of cap-dependent translational initiation;GO:1903676 positive regulation of cap-dependent translational initiation;GO:1903677 regulation of cap-independent translational initiation		Predicted intracellular proteins	Cytosol;Plasma membrane (Approved)		(M226)PID VEGFR1 PATHWAY; (M193)PID NEPHRIN NEPH1 PATHWAY; (M108)PID NETRIN PATHWAY	(M5923)HALLMARK PI3K AKT MTOR SIGNALING; (M5893)HALLMARK MITOTIC SPINDLE; (M5950)HALLMARK ALLOGRAFT REJECTION	0	0	0	0	0	1	0	0	0	1	1	0	0	0	0	0	1	0	0	0
BMP3	651	symbol	H. sapiens	651	H. sapiens	BMP3	bone morphogenetic protein 3	GO:0010862 positive regulation of pathway-restricted SMAD protein phosphorylation;GO:0060395 SMAD protein signal transduction;GO:0060393 regulation of pathway-restricted SMAD protein phosphorylation		Predicted secreted proteins			(M5883)NABA SECRETED FACTORS; (M5885)NABA MATRISOME ASSOCIATED; (M5889)NABA MATRISOME		1	1	0	0	0	0	1	0	0	1	0	0	0	0	0	0	0	0	0	0
MMP12	4321	symbol	H. sapiens	4321	H. sapiens	MMP12	matrix metallopeptidase 12	GO:1904905 negative regulation of endothelial cell-matrix adhesion via fibronectin;GO:0060309 elastin catabolic process;GO:0060435 bronchiole development		Cancer-related genes:Candidate cancer biomarkers; ENZYME proteins:Hydrolases; Predicted secreted proteins; Peptidases:Metallopeptidases; Enzymes		Acetohydroxamic acid; Marimastat; CP-271485; PF-00356231; Batimastat; 2-[2-(1,3-Dioxo-1,3-Dihydro-2h-Isoindol-2-Yl)Ethyl]-4-(4'-Ethoxy-1,1'-Biphenyl-4-Yl)-4-Oxobutanoic Acid; AE-941; (1S,5S,7R)-N~7~-(BIPHENYL-4-YLMETHYL)-N~3~-HYDROXY-6,8-DIOXA-3-AZABICYCLO[3.2.1]OCTANE-3,7-DICARBOXAMIDE; N-(biphenyl-4-ylsulfonyl)-D-leucine; CGS-27023; N-(dibenzo[b,d]thiophen-3-ylsulfonyl)-L-valine; N-oxo-2-[(4-ph…	(M174)PID UPA UPAR PATHWAY; (M3468)NABA ECM REGULATORS; (M5885)NABA MATRISOME ASSOCIATED	(M5921)HALLMARK COMPLEMENT	0	1	0	1	1	0	0	0	0	0	1	1	0	0	0	0	1	0	1	0
IL17D	53342	symbol	H. sapiens	53342	H. sapiens	IL17D	interleukin 17D	GO:0032725 positive regulation of granulocyte macrophage colony-stimulating factor production;GO:0032645 regulation of granulocyte macrophage colony-stimulating factor production;GO:1900017 positive regulation of cytokine production involved in inflammatory response		Predicted secreted proteins			(M5883)NABA SECRETED FACTORS; (M5885)NABA MATRISOME ASSOCIATED; (M5889)NABA MATRISOME		1	1	0	0	1	0	0	1	0	0	1	0	0	0	1	0	0	0	0	0
ARRB1	408	symbol	H. sapiens	408	H. sapiens	ARRB1	arrestin beta 1	GO:0090240 positive regulation of histone H4 acetylation;GO:0002031 G protein-coupled receptor internalization;GO:0090239 regulation of histone H4 acetylation		Transporters:Accessory Factors Involved in Transport; Predicted intracellular proteins	Nucleoplasm (Supported)		(M252)PID IL8 CXCR1 PATHWAY; (M210)PID IL8 CXCR2 PATHWAY; (M86)PID ARF6 PATHWAY	(M5903)HALLMARK NOTCH SIGNALING	0	0	0	1	0	0	1	1	0	1	1	0	0	0	0	0	1	0	0	0
CXCL11	6373	symbol	H. sapiens	6373	H. sapiens	CXCL11	C-X-C motif chemokine ligand 11	GO:0010818 T cell chemotaxis;GO:0072678 T cell migration;GO:0051281 positive regulation of release of sequestered calcium ion into cytosol		Predicted secreted proteins; Human disease related genes:Immune system diseases:Allergies and autoimmune diseases			(M222)PID CXCR3 PATHWAY; (M5883)NABA SECRETED FACTORS; (M5885)NABA MATRISOME ASSOCIATED	(M5897)HALLMARK IL6 JAK STAT3 SIGNALING; (M5911)HALLMARK INTERFERON ALPHA RESPONSE; (M5890)HALLMARK TNFA SIGNALING VIA NFKB	1	1	1	1	0	0	0	1	0	0	0	0	1	1	0	0	0	0	0	0
IL1RAP	3556	symbol	H. sapiens	3556	H. sapiens	IL1RAP	interleukin 1 receptor accessory protein	GO:0038172 interleukin-33-mediated signaling pathway;GO:0099545 trans-synaptic signaling by trans-synaptic complex;GO:0099151 regulation of postsynaptic density assembly		Enzymes; ENZYME proteins:Hydrolases; Predicted secreted proteins; Predicted intracellular proteins	Cytosol;Vesicles (Approved)		(M110)PID IL1 PATHWAY; (M19)PID P73PATHWAY		1	0	0	1	1	0	0	1	0	1	0	0	0	0	0	0	1	0	0	1
IFIH1	64135	symbol	H. sapiens	64135	H. sapiens	IFIH1	interferon induced with helicase C domain 1	GO:0039530 MDA-5 signaling pathway;GO:0034344 regulation of type III interferon production;GO:0009597 detection of virus		Human disease related genes:Immune system diseases:Other immune system diseases; ENZYME proteins:Hydrolases; Human disease related genes:Congenital malformations:Congenital malformations of the musculoskeletal system; Disease related genes; Potential drug targets; Enzymes; Human disease related genes:Endocrine and metabolic diseases:Diabetes; Predicted intracellular proteins				(M5911)HALLMARK INTERFERON ALPHA RESPONSE; (M5890)HALLMARK TNFA SIGNALING VIA NFKB; (M5913)HALLMARK INTERFERON GAMMA RESPONSE	0	0	0	1	1	0	0	0	0	0	0	0	1	0	0	0	0	0	0	0
TAP2	6891	symbol	H. sapiens	6891	H. sapiens	TAP2	transporter 2, ATP binding cassette subfamily B member	GO:0002488 antigen processing and presentation of endogenous peptide antigen via MHC class Ib via ER pathway;GO:0002489 antigen processing and presentation of endogenous peptide antigen via MHC class Ib via ER pathway, TAP-dependent;GO:0046968 peptide antigen transport		Human disease related genes:Immune system diseases:Primary immunodeficiency; Transporters:Primary Active Transporters; Disease related genes; Potential drug targets	Endoplasmic reticulum (Supported); Additional: Nuclear speckles			(M5950)HALLMARK ALLOGRAFT REJECTION	0	0	0	0	0	0	0	0	1	0	0	0	0	0	0	0	0	0	0	0
PAEP	5047	symbol	H. sapiens	5047	H. sapiens	PAEP	progestagen associated endometrial protein	GO:1902491 negative regulation of sperm capacitation;GO:1902490 regulation of sperm capacitation;GO:2000359 regulation of binding of sperm to zona pellucida		Predicted secreted proteins; Predicted intracellular proteins		12-Bromododecanoic Acid; Palmitic Acid; Glycerin			0	0	0	0	1	0	0	0	0	0	0	0	0	0	0	0	0	0	0	1
CXCL3	2921	symbol	H. sapiens	2921	H. sapiens	CXCL3	C-X-C motif chemokine ligand 3	GO:0061844 antimicrobial humoral immune response mediated by antimicrobial peptide;GO:0030593 neutrophil chemotaxis;GO:0070098 chemokine-mediated signaling pathway		Predicted secreted proteins			(M5883)NABA SECRETED FACTORS; (M5885)NABA MATRISOME ASSOCIATED; (M5889)NABA MATRISOME	(M5897)HALLMARK IL6 JAK STAT3 SIGNALING; (M5890)HALLMARK TNFA SIGNALING VIA NFKB	1	1	1	1	0	0	0	1	0	0	0	0	1	1	0	0	0	0	0	0
NRG1	3084	symbol	H. sapiens	3084	H. sapiens	NRG1	neuregulin 1	GO:0045213 neurotransmitter receptor metabolic process;GO:0021840 directional guidance of interneurons involved in migration from the subpallium to the cortex;GO:0021842 chemorepulsion involved in interneuron migration from the subpallium to the cortex		Human disease related genes:Other diseases:Mental and behavioural disorders; Cancer-related genes:Candidate cancer biomarkers; Predicted secreted proteins; Disease related genes; Predicted intracellular proteins	Nucleoplasm (Approved)		(M201)PID ERBB NETWORK PATHWAY; (M33)PID GLYPICAN 1PATHWAY; (M13)PID ERBB4 PATHWAY		0	1	1	0	0	0	1	0	0	1	0	1	0	0	0	0	1	0	0	0
NAMPT	10135	symbol	H. sapiens	10135	H. sapiens	NAMPT	nicotinamide phosphoribosyltransferase	GO:0034356 NAD biosynthesis via nicotinamide riboside salvage pathway;GO:0051770 positive regulation of nitric-oxide synthase biosynthetic process;GO:0051769 regulation of nitric-oxide synthase biosynthetic process		Cancer-related genes:Candidate cancer biomarkers; Predicted secreted proteins; Enzymes; Predicted intracellular proteins; ENZYME proteins:Transferases	Nuclear speckles (Approved); Additional: Cell Junctions	GMX1777; Daporinad		(M5890)HALLMARK TNFA SIGNALING VIA NFKB; (M5913)HALLMARK INTERFERON GAMMA RESPONSE; (M5924)HALLMARK MTORC1 SIGNALING	0	0	0	0	0	0	0	0	0	0	0	0	0	0	0	0	0	0	0	0
IL22RA2	116379	symbol	H. sapiens	116379	H. sapiens	IL22RA2	interleukin 22 receptor subunit alpha 2	GO:0042509 regulation of tyrosine phosphorylation of STAT protein;GO:0050728 negative regulation of inflammatory response;GO:0050730 regulation of peptidyl-tyrosine phosphorylation		Predicted secreted proteins					1	0	0	0	1	0	1	0	0	0	0	0	0	0	1	0	0	0	1	0
PSMC1	5700	symbol	H. sapiens	5700	H. sapiens	PSMC1	proteasome 26S subunit, ATPase 1	GO:1901800 positive regulation of proteasomal protein catabolic process;GO:1903052 positive regulation of proteolysis involved in cellular protein catabolic process;GO:1903364 positive regulation of cellular protein catabolic process		Predicted intracellular proteins	Cytosol;Nucleoplasm (Enhanced)				1	0	0	0	0	0	0	0	0	1	0	0	0	0	0	1	0	0	0	0
LMBR1L	55716	symbol	H. sapiens	55716	H. sapiens	LMBR1L	limb development membrane protein 1 like	GO:0070231 T cell apoptotic process;GO:0060218 hematopoietic stem cell differentiation;GO:0070227 lymphocyte apoptotic process							0	0	0	1	0	1	0	0	0	0	0	0	0	0	0	0	0	0	0	0
TMSB10	9168	symbol	H. sapiens	9168	H. sapiens	TMSB10	thymosin beta 10	GO:0042989 sequestering of actin monomers;GO:0030837 negative regulation of actin filament polymerization;GO:0032507 maintenance of protein location in cell		Predicted intracellular proteins					0	0	0	0	0	0	0	0	0	0	0	0	0	0	0	0	1	0	0	0
IL31RA	133396	symbol	H. sapiens	133396	H. sapiens	IL31RA	interleukin 31 receptor A	GO:0002438 acute inflammatory response to antigenic stimulus;GO:0030224 monocyte differentiation;GO:0043031 negative regulation of macrophage activation		Human disease related genes:Skin diseases:Skin and soft tissue diseases; Predicted intracellular proteins; Disease related genes	Vesicles (Approved); Additional: Nucleoplasm				1	0	0	0	0	1	1	1	0	1	1	0	0	0	0	0	0	0	0	0
CRH	1392	symbol	H. sapiens	1392	H. sapiens	CRH	corticotropin releasing hormone	GO:0042322 negative regulation of circadian sleep/wake cycle, REM sleep;GO:0010841 positive regulation of circadian sleep/wake cycle, wakefulness;GO:0042321 negative regulation of circadian sleep/wake cycle, sleep		Predicted secreted proteins		Corticotropin; D-Phenylalanine; 2-aminoisobutyric acid			0	0	0	0	0	0	0	1	0	0	0	0	0	0	0	0	0	0	0	0
TAP1	6890	symbol	H. sapiens	6890	H. sapiens	TAP1	transporter 1, ATP binding cassette subfamily B member	GO:0002479 antigen processing and presentation of exogenous peptide antigen via MHC class I, TAP-dependent;GO:0046967 cytosol to endoplasmic reticulum transport;GO:0042590 antigen processing and presentation of exogenous peptide antigen via MHC class I		Human disease related genes:Immune system diseases:Primary immunodeficiency; Cancer-related genes:Mutated cancer genes; Disease related genes; Potential drug targets; Transporters:Primary Active Transporters; Predicted intracellular proteins	Centriolar satellite;Endoplasmic reticulum (Approved)		(M145)PID P53 DOWNSTREAM PATHWAY	(M5911)HALLMARK INTERFERON ALPHA RESPONSE; (M5941)HALLMARK UV RESPONSE UP; (M5902)HALLMARK APOPTOSIS	0	0	0	0	0	0	0	0	1	0	0	0	0	0	0	0	0	0	0	0
SHC1	6464	symbol	H. sapiens	6464	H. sapiens	SHC1	SHC adaptor protein 1	GO:0007176 regulation of epidermal growth factor-activated receptor activity;GO:0007173 epidermal growth factor receptor signaling pathway;GO:0038127 ERBB signaling pathway		RAS pathway related proteins; Predicted intracellular proteins	Cytosol (Enhanced)		(M12771)SA PTEN PATHWAY; (M18895)SA TRKA RECEPTOR; (M273)PID EPHA2 FWD PATHWAY	(M5922)HALLMARK UNFOLDED PROTEIN RESPONSE; (M5915)HALLMARK APICAL JUNCTION	1	0	0	1	0	0	1	1	0	1	0	1	0	0	0	0	1	0	0	0
IDO1	3620	symbol	H. sapiens	3620	H. sapiens	IDO1	indoleamine 2,3-dioxygenase 1	GO:0036269 swimming behavior;GO:0034275 kynurenic acid metabolic process;GO:0034276 kynurenic acid biosynthetic process		ENZYME proteins:Oxidoreductases; Enzymes; Predicted intracellular proteins; Cancer-related genes:Candidate cancer biomarkers	Cytosol (Supported); Additional: Mitochondria;Nucleoplasm;Vesicles	Nitric Oxide; Cannabidiol; Medical Cannabis; Nabiximols		(M5913)HALLMARK INTERFERON GAMMA RESPONSE	0	0	0	1	1	1	0	1	0	1	1	0	0	1	0	0	0	0	0	0
DDX58	23586	symbol	H. sapiens	23586	H. sapiens	DDX58	DExD/H-box helicase 58	GO:0034344 regulation of type III interferon production;GO:0002733 regulation of myeloid dendritic cell cytokine production;GO:0002735 positive regulation of myeloid dendritic cell cytokine production		ENZYME proteins:Hydrolases; Human disease related genes:Congenital malformations:Congenital malformations of the musculoskeletal system; Disease related genes; Potential drug targets; Enzymes; Predicted intracellular proteins	Cytosol;Plasma membrane (Supported)			(M5890)HALLMARK TNFA SIGNALING VIA NFKB; (M5913)HALLMARK INTERFERON GAMMA RESPONSE	1	0	0	1	1	0	0	0	0	0	0	0	1	0	0	0	0	0	1	0
PML	5371	symbol	H. sapiens	5371	H. sapiens	PML	PML nuclear body scaffold	GO:0090402 oncogene-induced cell senescence;GO:0007182 common-partner SMAD protein phosphorylation;GO:0030578 PML body organization		Human disease related genes:Cancers:Cancers of haematopoietic and lymphoid tissues; Predicted intracellular proteins; Disease related genes; Cancer-related genes:Candidate cancer biomarkers	Nuclear bodies (Enhanced)	Arsenic trioxide	(M139)PID MYC PATHWAY; (M256)PID TAP63 PATHWAY; (M286)PID TGFBR PATHWAY	(M5919)HALLMARK HEDGEHOG SIGNALING; (M5901)HALLMARK G2M CHECKPOINT; (M5913)HALLMARK INTERFERON GAMMA RESPONSE	1	0	0	1	0	1	0	1	0	1	1	1	0	0	0	0	0	0	0	0
CXCL5	6374	symbol	H. sapiens	6374	H. sapiens	CXCL5	C-X-C motif chemokine ligand 5	GO:0061844 antimicrobial humoral immune response mediated by antimicrobial peptide;GO:0030593 neutrophil chemotaxis;GO:0070098 chemokine-mediated signaling pathway		Predicted secreted proteins; Cancer-related genes:Candidate cancer biomarkers	Vesicles (Approved)		(M5883)NABA SECRETED FACTORS; (M5885)NABA MATRISOME ASSOCIATED; (M5889)NABA MATRISOME		1	1	1	1	0	0	0	1	0	1	0	0	1	1	0	0	0	0	0	0
GNLY	10578	symbol	H. sapiens	10578	H. sapiens	GNLY	granulysin	GO:0031640 killing of cells of other organism;GO:0050832 defense response to fungus;GO:0006968 cellular defense response		Predicted secreted proteins; Transporters:Transporter channels and pores; Predicted intracellular proteins		3-(N-morpholino)propanesulfonic acid			0	0	0	1	0	0	0	0	0	0	0	0	0	0	0	0	0	0	0	0
RAET1L	154064	symbol	H. sapiens	154064	H. sapiens	RAET1L	retinoic acid early transcript 1L	GO:0006955 immune response;GO:0002376 immune system process;GO:0050896 response to stimulus			Plasma membrane;Vesicles (Supported)				0	0	0	0	0	0	0	0	0	0	0	0	0	0	0	0	0	0	0	0
FABP5	2171	symbol	H. sapiens	2171	H. sapiens	FABP5	fatty acid binding protein 5	GO:0099178 regulation of retrograde trans-synaptic signaling by endocanabinoid;GO:1990379 lipid transport across blood-brain barrier;GO:0035360 positive regulation of peroxisome proliferator activated receptor signaling pathway		Transporters:Accessory Factors Involved in Transport; Predicted intracellular proteins; Cancer-related genes:Candidate cancer biomarkers	Cytosol (Supported); Additional: Plasma membrane			(M5892)HALLMARK CHOLESTEROL HOMEOSTASIS; (M5907)HALLMARK ESTROGEN RESPONSE LATE	0	0	0	0	0	0	0	0	0	0	0	0	0	0	0	0	0	0	0	0
AGER	177	symbol	H. sapiens	177	H. sapiens	AGER	advanced glycosylation end-product specific receptor	GO:1904470 regulation of endothelin production;GO:1904472 positive regulation of endothelin production;GO:0009757 hexose mediated signaling		Transporters:Accessory Factors Involved in Transport; Predicted secreted proteins; Cancer-related genes:Candidate cancer biomarkers	Cell Junctions;Plasma membrane (Approved); Additional: Nucleoli fibrillar center		(M159)PID AMB2 NEUTROPHILS PATHWAY	(M5947)HALLMARK IL2 STAT5 SIGNALING	1	0	1	1	1	1	1	1	0	1	1	0	0	0	0	0	1	0	0	0
CCL15	6359	symbol	H. sapiens	6359	H. sapiens	CCL15	C-C motif chemokine ligand 15	GO:0002548 monocyte chemotaxis;GO:0050918 positive chemotaxis;GO:0048247 lymphocyte chemotaxis		Predicted secreted proteins; Predicted intracellular proteins	Golgi apparatus (Approved); Additional: Vesicles		(M5883)NABA SECRETED FACTORS; (M5885)NABA MATRISOME ASSOCIATED; (M5889)NABA MATRISOME		1	1	1	1	0	0	0	1	0	1	0	0	1	0	0	0	0	0	0	0
ZC3HAV1	56829	symbol	H. sapiens	56829	H. sapiens	ZC3HAV1	zinc finger CCCH-type containing, antiviral 1	GO:0045071 negative regulation of viral genome replication;GO:0061014 positive regulation of mRNA catabolic process;GO:0045069 regulation of viral genome replication		Predicted intracellular proteins	Cytosol (Supported); Additional: Golgi apparatus				0	0	0	1	0	0	0	0	0	1	0	0	0	0	0	0	0	0	0	0
SLC22A17	51310	symbol	H. sapiens	51310	H. sapiens	SLC22A17	solute carrier family 22 member 17	GO:0015891 siderophore transport;GO:1901678 iron coordination entity transport;GO:0006826 iron ion transport		Transporters:Electrochemical Potential-driven transporters					0	0	0	0	0	0	0	1	0	0	0	0	0	0	0	0	0	0	0	0
FAM3C	10447	symbol	H. sapiens	10447	H. sapiens	FAM3C	FAM3 metabolism regulating signaling molecule C	GO:0045721 negative regulation of gluconeogenesis;GO:0010677 negative regulation of cellular carbohydrate metabolic process;GO:0006111 regulation of gluconeogenesis		Predicted secreted proteins; Predicted intracellular proteins	Golgi apparatus (Enhanced)				0	0	0	0	0	0	0	0	0	0	0	0	0	0	0	0	0	0	0	0
CXCL14	9547	symbol	H. sapiens	9547	H. sapiens	CXCL14	C-X-C motif chemokine ligand 14	GO:0061844 antimicrobial humoral immune response mediated by antimicrobial peptide;GO:0019730 antimicrobial humoral response;GO:0060326 cell chemotaxis		Predicted secreted proteins			(M5883)NABA SECRETED FACTORS; (M5885)NABA MATRISOME ASSOCIATED; (M5889)NABA MATRISOME	(M5907)HALLMARK ESTROGEN RESPONSE LATE	1	1	1	1	0	0	0	1	0	0	0	0	0	0	0	0	0	0	0	0
NR2F2	7026	symbol	H. sapiens	7026	H. sapiens	NR2F2	nuclear receptor subfamily 2 group F member 2	GO:0009956 radial pattern formation;GO:0060838 lymphatic endothelial cell fate commitment;GO:0060839 endothelial cell fate commitment		Human disease related genes:Congenital malformations:Congenital malformations of the circulatory system; Transcription factors:Zinc-coordinating DNA-binding domains; Disease related genes; Nuclear receptors; Predicted intracellular proteins	Nucleoplasm (Approved); Additional: Cytosol		(M285)PID HNF3A PATHWAY; (M105)PID TELOMERASE PATHWAY		0	0	0	0	0	0	0	0	0	1	0	1	0	0	0	0	0	0	0	0
IKBKB	3551	symbol	H. sapiens	3551	H. sapiens	IKBKB	inhibitor of nuclear factor kappa B kinase subunit beta	GO:0002479 antigen processing and presentation of exogenous peptide antigen via MHC class I, TAP-dependent;GO:0035509 negative regulation of myosin-light-chain-phosphatase activity;GO:1903347 negative regulation of bicellular tight junction assembly	Other	Human disease related genes:Immune system diseases:Primary immunodeficiency; FDA approved drug targets:Small molecule drugs; Cancer-related genes; Disease related genes; Enzymes; Kinases; RAS pathway related proteins; Predicted intracellular proteins; ENZYME proteins:Transferases	Cytosol (Supported)	Mesalazine; Sulfasalazine; Acetylsalicylic acid; Auranofin; Arsenic trioxide; MLN0415; Acetylcysteine; Ertiprotafib; Fostamatinib	(M26)PID NFKAPPAB ATYPICAL PATHWAY; (M37)PID NFKAPPAB CANONICAL PATHWAY; (M264)PID TOLL ENDOGENOUS PATHWAY	(M5950)HALLMARK ALLOGRAFT REJECTION	1	0	0	1	1	0	0	1	0	1	0	0	0	0	0	0	1	0	1	1
S100A8	6279	symbol	H. sapiens	6279	H. sapiens	S100A8	S100 calcium binding protein A8	GO:0070488 neutrophil aggregation;GO:0032119 sequestering of zinc ion;GO:0017014 protein nitrosylation		Predicted secreted proteins; Predicted intracellular proteins; Cancer-related genes:Candidate cancer biomarkers	Intermediate filaments (Supported); Additional: Cytosol	Calcium; Zinc; Copper; Zinc acetate; Zinc chloride; Zinc sulfate, unspecified form	(M264)PID TOLL ENDOGENOUS PATHWAY; (M5883)NABA SECRETED FACTORS; (M5885)NABA MATRISOME ASSOCIATED		0	1	1	1	1	0	0	1	0	0	0	0	0	1	0	0	1	0	0	0
SEMA5A	9037	symbol	H. sapiens	9037	H. sapiens	SEMA5A	semaphorin 5A	GO:1990256 signal clustering;GO:0002043 blood vessel endothelial cell proliferation involved in sprouting angiogenesis;GO:0048842 positive regulation of axon extension involved in axon guidance		Human disease related genes:Other congenital disorders:Chromosomal abnormalities; Predicted intracellular proteins			(M5880)NABA ECM AFFILIATED; (M5885)NABA MATRISOME ASSOCIATED; (M5889)NABA MATRISOME		0	1	1	1	1	0	0	1	0	1	1	1	0	0	0	0	0	0	1	1
FURIN	5045	symbol	H. sapiens	5045	H. sapiens	FURIN	furin, paired basic amino acid cleaving enzyme	GO:0090472 dibasic protein processing;GO:1901392 regulation of transforming growth factor beta1 activation;GO:1901394 positive regulation of transforming growth factor beta1 activation		Enzymes; ENZYME proteins:Hydrolases; Peptidases:Serine-type peptidases	Golgi apparatus (Supported); Additional: Nucleoplasm	Capric acid; Pirfenidone	(M17)PID NOTCH PATHWAY; (M255)PID HIF1 TFPATHWAY; (M153)PID P75 NTR PATHWAY	(M5896)HALLMARK TGF BETA SIGNALING; (M5946)HALLMARK COAGULATION; (M5941)HALLMARK UV RESPONSE UP	0	0	0	0	1	0	0	0	0	1	1	0	0	0	0	0	1	0	1	0
MX1	4599	symbol	H. sapiens	4599	H. sapiens	MX1	MX dynamin like GTPase 1	GO:0070106 interleukin-27-mediated signaling pathway;GO:0140374 antiviral innate immune response;GO:0034340 response to type I interferon		Predicted intracellular proteins	Cytosol;Nuclear membrane (Supported)			(M5911)HALLMARK INTERFERON ALPHA RESPONSE; (M5913)HALLMARK INTERFERON GAMMA RESPONSE; (M5956)HALLMARK KRAS SIGNALING DN	1	0	0	1	0	0	0	0	0	0	0	0	1	0	0	0	0	0	0	0
SERPINA3	12	symbol	H. sapiens	12	H. sapiens	SERPINA3	serpin family A member 3	GO:0030277 maintenance of gastrointestinal epithelium;GO:0010669 epithelial structure maintenance;GO:0006953 acute-phase response		Predicted secreted proteins; Predicted intracellular proteins; Candidate cardiovascular disease genes; Cancer-related genes:Candidate cancer biomarkers		Zinc; Zinc acetate; Zinc chloride; Zinc sulfate, unspecified form	(M3468)NABA ECM REGULATORS; (M5885)NABA MATRISOME ASSOCIATED; (M5889)NABA MATRISOME	(M5907)HALLMARK ESTROGEN RESPONSE LATE; (M5953)HALLMARK KRAS SIGNALING UP	0	1	0	0	0	0	0	1	0	0	0	0	0	0	0	0	0	0	0	0
RABEP2	79874	symbol	H. sapiens	79874	H. sapiens	RABEP2	rabaptin, RAB GTPase binding effector protein 2	GO:1902017 regulation of cilium assembly;GO:0120032 regulation of plasma membrane bounded cell projection assembly;GO:0060491 regulation of cell projection assembly		Predicted intracellular proteins	Cytosol;Vesicles (Supported)				0	0	0	1	0	0	0	0	0	0	0	0	0	0	0	0	0	0	0	0
NPPC	4880	symbol	H. sapiens	4880	H. sapiens	NPPC	natriuretic peptide C	GO:0003419 growth plate cartilage chondrocyte proliferation;GO:1900194 negative regulation of oocyte maturation;GO:1900193 regulation of oocyte maturation		Predicted secreted proteins; Transporters:Transporter channels and pores					0	0	0	0	0	0	0	0	0	1	0	0	0	0	0	0	0	1	0	1
TNFRSF1A	7132	symbol	H. sapiens	7132	H. sapiens	TNFRSF1A	TNF receptor superfamily member 1A	GO:0003332 negative regulation of extracellular matrix constituent secretion;GO:1902339 positive regulation of apoptotic process involved in morphogenesis;GO:1904747 positive regulation of apoptotic process involved in development		Candidate cardiovascular disease genes; CD markers; Cancer-related genes:Candidate cancer biomarkers; Human disease related genes:Immune system diseases:Other immune system diseases; Human disease related genes:Nervous system diseases:Other nervous and sensory system diseases; Predicted secreted proteins; FDA approved drug targets:Biotech drugs; Disease related genes		6-[3-(4-Morpholinyl)Propyl]-2-(3-Nitrophenyl)-5-Thioxo-5,6,-Dihydro-7h-Thienol[2',3':4,5]Pyrrolo[1,2-C]Imidazol-7-One; Tasonermin	(M11736)SA MMP CYTOKINE CONNECTION; (M37)PID NFKAPPAB CANONICAL PATHWAY; (M197)PID HIV NEF PATHWAY	(M5897)HALLMARK IL6 JAK STAT3 SIGNALING; (M5923)HALLMARK PI3K AKT MTOR SIGNALING; (M5934)HALLMARK XENOBIOTIC METABOLISM	1	0	0	1	1	0	1	1	0	1	0	1	0	0	0	1	0	0	1	1
SAA2	6289	symbol	H. sapiens	6289	H. sapiens	SAA2	serum amyloid A2	GO:0006953 acute-phase response;GO:0002526 acute inflammatory response;GO:0006954 inflammatory response		Predicted secreted proteins; Disease related genes					0	0	0	0	0	0	0	1	0	0	0	0	1	0	0	0	0	0	0	0
IL18	3606	symbol	H. sapiens	3606	H. sapiens	IL18	interleukin 18	GO:0035655 interleukin-18-mediated signaling pathway;GO:0071351 cellular response to interleukin-18;GO:0051142 positive regulation of NK T cell proliferation		Candidate cardiovascular disease genes; Human disease related genes:Immune system diseases:Allergies and autoimmune diseases; Cancer-related genes:Candidate cancer biomarkers; Predicted secreted proteins; Predicted intracellular proteins	Golgi apparatus;Nucleoplasm (Approved); Additional: Cytosol		(M267)PID ANTHRAX PATHWAY; (M36)PID IL27 PATHWAY; (M290)PID IL12 STAT4 PATHWAY	(M5902)HALLMARK APOPTOSIS; (M5890)HALLMARK TNFA SIGNALING VIA NFKB; (M5932)HALLMARK INFLAMMATORY RESPONSE	1	1	0	1	1	1	1	1	1	1	1	1	1	1	0	0	0	1	0	0
SFTPD	6441	symbol	H. sapiens	6441	H. sapiens	SFTPD	surfactant protein D	GO:1905226 regulation of adhesion of symbiont to host epithelial cell;GO:0052403 negative regulation by host of symbiont catalytic activity;GO:0052422 modulation by host of symbiont catalytic activity		Predicted secreted proteins		Beta-D-Glucose	(M285)PID HNF3A PATHWAY; (M279)PID RB 1PATHWAY; (M5880)NABA ECM AFFILIATED		0	1	1	1	0	1	0	1	0	0	1	0	0	0	0	0	0	0	0	0
GDF15	9518	symbol	H. sapiens	9518	H. sapiens	GDF15	growth differentiation factor 15	GO:0060400 negative regulation of growth hormone receptor signaling pathway;GO:0060398 regulation of growth hormone receptor signaling pathway;GO:0002023 reduction of food intake in response to dietary excess		Predicted secreted proteins; Predicted intracellular proteins; Disease related genes; Cancer-related genes:Candidate cancer biomarkers	Golgi apparatus (Enhanced)		(M256)PID TAP63 PATHWAY; (M19)PID P73PATHWAY; (M145)PID P53 DOWNSTREAM PATHWAY		1	1	0	0	0	0	1	0	0	1	0	0	0	0	0	0	0	0	0	0
SPINK5	11005	symbol	H. sapiens	11005	H. sapiens	SPINK5	serine peptidase inhibitor Kazal type 5	GO:0002785 negative regulation of antimicrobial peptide production;GO:0002787 negative regulation of antibacterial peptide production;GO:0008348 negative regulation of antimicrobial humoral response		Human disease related genes:Immune system diseases:Allergies and autoimmune diseases; Predicted secreted proteins; Human disease related genes:Skin diseases:Skin and soft tissue diseases; Human disease related genes:Congenital malformations:Congenital malformations of skin; Disease related genes	Vesicles (Enhanced)				0	0	0	0	1	1	0	0	0	0	1	1	0	0	0	0	0	0	1	0
IGF1R	3480	symbol	H. sapiens	3480	H. sapiens	IGF1R	insulin like growth factor 1 receptor	GO:1904192 regulation of cholangiocyte apoptotic process;GO:1904193 negative regulation of cholangiocyte apoptotic process;GO:1904045 cellular response to aldosterone	Tyr protein kinase family	Human disease related genes:Cancers:Cancers of the digestive system; CD markers; Cancer-related genes:Candidate cancer biomarkers; Human disease related genes:Cancers:Cancers of soft tissues and bone; Human disease related genes:Endocrine and metabolic diseases:Hypothalamus and pituitary gland diseases; FDA approved drug targets:Biotech drugs; Kinases:Tyr protein kinases; Disease related genes; E…		Insulin human; Insulin lispro; Insulin glargine; Insulin pork; Mecasermin; Insulin aspart; Insulin detemir; Insulin glulisine; Phosphoaminophosphonic Acid-Adenylate Ester; ATL1101; XL228; rhIGFBP-3; Linsitinib; Teprotumumab; (4Z)-6-bromo-4-({[4-(pyrrolidin-1-ylmethyl)phenyl]amino}methylidene)isoquinoline-1,3(2H,4H)-dione; 3-[5-(1H-IMIDAZOL-1-YL)-7-METHYL-1H-BENZIMIDAZOL-2-YL]-4-[(PYRIDIN-2-YLMETH…	(M125)PID IGF1 PATHWAY; (M41)PID ER NONGENOMIC PATHWAY; (M232)PID ECADHERIN STABILIZATION PATHWAY	(M5942)HALLMARK UV RESPONSE DN; (M5947)HALLMARK IL2 STAT5 SIGNALING; (M5906)HALLMARK ESTROGEN RESPONSE EARLY	0	0	1	0	1	0	0	1	0	1	0	1	0	1	0	0	0	1	0	0
S100A2	6273	symbol	H. sapiens	6273	H. sapiens	S100A2	S100 calcium binding protein A2	GO:0043542 endothelial cell migration;GO:0010631 epithelial cell migration;GO:0090132 epithelium migration		Predicted intracellular proteins; Cancer-related genes:Candidate cancer biomarkers	Cytosol;Nucleoplasm (Approved); Additional: Nucleoli;Plasma membrane	Olopatadine; Calcium; Zinc; Copper; Zinc acetate; Zinc chloride; Zinc sulfate, unspecified form	(M256)PID TAP63 PATHWAY; (M19)PID P73PATHWAY; (M145)PID P53 DOWNSTREAM PATHWAY		0	1	0	0	0	0	0	0	0	0	0	0	0	0	0	0	0	0	0	0
IRF1	3659	symbol	H. sapiens	3659	H. sapiens	IRF1	interferon regulatory factor 1	GO:0034124 regulation of MyD88-dependent toll-like receptor signaling pathway;GO:0043374 CD8-positive, alpha-beta T cell differentiation;GO:0045590 negative regulation of regulatory T cell differentiation		Transcription factors:Helix-turn-helix domains; Predicted intracellular proteins; Disease related genes; Cancer-related genes:Candidate cancer biomarkers	Cytosol;Nucleoplasm (Approved)		(M290)PID IL12 STAT4 PATHWAY; (M161)PID IFNG PATHWAY; (M183)PID IL6 7 PATHWAY	(M5897)HALLMARK IL6 JAK STAT3 SIGNALING; (M5911)HALLMARK INTERFERON ALPHA RESPONSE; (M5941)HALLMARK UV RESPONSE UP	1	0	0	1	1	1	0	1	0	0	1	0	0	0	0	0	0	0	1	0
ADIPOR2	79602	symbol	H. sapiens	79602	H. sapiens	ADIPOR2	adiponectin receptor 2	GO:0033211 adiponectin-activated signaling pathway;GO:0061042 vascular wound healing;GO:0060055 angiogenesis involved in wound healing		Transporters:Transporter channels and pores				(M5916)HALLMARK APICAL SURFACE; (M5935)HALLMARK FATTY ACID METABOLISM; (M5905)HALLMARK ADIPOGENESIS	1	0	0	0	0	0	0	0	0	0	0	1	0	0	0	0	1	0	0	0
ACTG1	71	symbol	H. sapiens	71	H. sapiens	ACTG1	actin gamma 1	GO:0150111 regulation of transepithelial transport;GO:1902396 protein localization to bicellular tight junction;GO:0098974 postsynaptic actin cytoskeleton organization		Human disease related genes:Congenital malformations:Other congenital malformations; Human disease related genes:Nervous system diseases:Ear disease; Predicted intracellular proteins; Disease related genes		Copper; Artenimol	(M16801)SIG REGULATION OF THE ACTIN CYTOSKELETON BY RHO GTPASES	(M5892)HALLMARK CHOLESTEROL HOMEOSTASIS; (M5915)HALLMARK APICAL JUNCTION	1	0	1	1	0	1	0	1	0	1	1	1	1	0	0	0	1	0	0	0
IL1A	3552	symbol	H. sapiens	3552	H. sapiens	IL1A	interleukin 1 alpha	GO:1904444 regulation of establishment of Sertoli cell barrier;GO:1904445 negative regulation of establishment of Sertoli cell barrier;GO:0001660 fever generation		Human disease related genes:Immune system diseases:Allergies and autoimmune diseases; Cancer-related genes:Candidate cancer biomarkers; Predicted secreted proteins; Human disease related genes:Skin diseases:Skin and soft tissue diseases; Transporters:Transporter channels and pores; Predicted intracellular proteins		Rilonacept	(M110)PID IL1 PATHWAY; (M239)PID A6B1 A6B4 INTEGRIN PATHWAY; (M236)PID DELTA NP63 PATHWAY	(M5902)HALLMARK APOPTOSIS; (M5890)HALLMARK TNFA SIGNALING VIA NFKB; (M5932)HALLMARK INFLAMMATORY RESPONSE	1	1	1	1	1	1	0	1	0	1	1	1	1	1	0	0	1	0	0	1
ACVR2A	92	symbol	H. sapiens	92	H. sapiens	ACVR2A	activin A receptor type 2A	GO:0043084 penile erection;GO:0060011 Sertoli cell proliferation;GO:0042713 sperm ejaculation	TKL Ser/Thr protein kinase family	Enzymes; Kinases:TKL Ser/Thr protein kinases; ENZYME proteins:Transferases; Cancer-related genes:Candidate cancer biomarkers	Cytosol (Approved)	Sotatercept	(M185)PID ALK1 PATHWAY	(M5942)HALLMARK UV RESPONSE DN; (M5932)HALLMARK INFLAMMATORY RESPONSE; (M5950)HALLMARK ALLOGRAFT REJECTION	1	0	0	0	0	0	1	0	0	1	0	0	0	0	0	0	0	0	0	0
IL12RB2	3595	symbol	H. sapiens	3595	H. sapiens	IL12RB2	interleukin 12 receptor subunit beta 2	GO:0032729 positive regulation of interferon-gamma production;GO:0032649 regulation of interferon-gamma production;GO:0018108 peptidyl-tyrosine phosphorylation		Human disease related genes:Skin diseases:Skin and soft tissue diseases; Predicted intracellular proteins; Human disease related genes:Immune system diseases:Allergies and autoimmune diseases	Plasma membrane (Approved)		(M36)PID IL27 PATHWAY; (M54)PID IL12 2PATHWAY	(M5951)HALLMARK SPERMATOGENESIS	1	0	0	1	1	0	0	0	0	1	0	0	0	1	1	0	0	0	0	0
CMTM8	152189	symbol	H. sapiens	152189	H. sapiens	CMTM8	CKLF like MARVEL transmembrane domain containing 8	GO:0042552 myelination;GO:0007272 ensheathment of neurons;GO:0008366 axon ensheathment			Nucleoplasm (Approved)				0	0	1	0	0	0	0	0	0	0	0	0	0	0	0	0	0	0	0	0
PSMC2	5701	symbol	H. sapiens	5701	H. sapiens	PSMC2	proteasome 26S subunit, ATPase 2	GO:1901800 positive regulation of proteasomal protein catabolic process;GO:0001649 osteoblast differentiation;GO:1903052 positive regulation of proteolysis involved in cellular protein catabolic process		Predicted intracellular proteins	Cytoplasmic bodies;Cytosol (Supported)			(M5924)HALLMARK MTORC1 SIGNALING	1	0	0	0	0	0	0	0	0	1	0	0	0	0	0	1	0	0	0	0
S100A16	140576	symbol	H. sapiens	140576	H. sapiens	S100A16	S100 calcium binding protein A16	GO:0051592 response to calcium ion;GO:0010038 response to metal ion;GO:0010035 response to inorganic substance		Transporters:Accessory Factors Involved in Transport; Predicted intracellular proteins	Cytosol (Approved); Additional: Plasma membrane	Calcium citrate; Calcium Phosphate; Calcium phosphate dihydrate	(M5883)NABA SECRETED FACTORS; (M5885)NABA MATRISOME ASSOCIATED; (M5889)NABA MATRISOME		0	1	0	0	0	0	0	0	0	0	0	0	0	0	0	0	0	0	0	0
EPOR	2057	symbol	H. sapiens	2057	H. sapiens	EPOR	erythropoietin receptor	GO:0038162 erythropoietin-mediated signaling pathway;GO:0036018 cellular response to erythropoietin;GO:0036017 response to erythropoietin		Human disease related genes:Cardiovascular diseases:Hematologic diseases; FDA approved drug targets:Biotech drugs; Disease related genes; Cancer-related genes:Candidate cancer biomarkers	Plasma membrane (Supported); Additional: Nuclear speckles	Darbepoetin alfa; Erythropoietin; Dibromotyrosine; Peginesatide; Methoxy polyethylene glycol-epoetin beta	(M233)PID EPO PATHWAY; (M231)PID KIT PATHWAY	(M5945)HALLMARK HEME METABOLISM	1	0	0	0	0	1	0	0	0	1	0	1	0	0	1	0	0	0	0	0
S100A14	57402	symbol	H. sapiens	57402	H. sapiens	S100A14	S100 calcium binding protein A14	GO:0034142 toll-like receptor 4 signaling pathway;GO:0090026 positive regulation of monocyte chemotaxis;GO:0071624 positive regulation of granulocyte chemotaxis		Predicted intracellular proteins	Cell Junctions;Cytosol;Nuclear bodies;Plasma membrane (Approved)		(M5883)NABA SECRETED FACTORS; (M5885)NABA MATRISOME ASSOCIATED; (M5889)NABA MATRISOME		0	1	1	1	1	0	0	1	0	0	0	0	0	1	0	0	0	0	0	0

## Sheet: Enrichment
GroupID	Category	Term	Description	LogP	Log(q-value)	InTerm_InList	Genes	Symbols
1_Summary	KEGG Pathway	hsa04060	Cytokine-cytokine receptor interaction	-63.8632	-59.5165	60/295	92,94,651,920,943,944,1233,1438,1439,1440,2057,2921,3552,3556,3572,3586,3587,3595,3600,3601,3603,3606,3627,3953,4049,4050,4804,6347,6356,6358,6359,6366,6368,6373,6374,6387,7043,7048,7066,7132,7133,7292,7293,7850,7852,8742,8744,8784,9180,9518,9547,10148,23529,51330,53342,55504,64109,133396,146433,151449,1240,3551,3611,3659,4599,5155,6714,6772,7187,8519,64388,79602,116379,177,2247,2534,3082,3134,36…	ACVR2A,ACVRL1,BMP3,CD4,TNFRSF8,TNFSF8,CCR4,CSF2RA,CSF2RB,CSF3,EPOR,CXCL3,IL1A,IL1RAP,IL6ST,IL10,IL10RA,IL12RB2,IL15,IL15RA,IL16,IL18,CXCL10,LEPR,LTA,LTB,NGFR,CCL2,CCL11,CCL14,CCL15,CCL21,CCL23,CXCL11,CXCL5,CXCL12,TGFB3,TGFBR2,THPO,TNFRSF1A,TNFRSF1B,TNFSF4,TNFRSF4,IL1R2,CXCR4,TNFSF12,TNFSF9,TNFRSF18,OSMR,GDF15,CXCL14,EBI3,CLCF1,TNFRSF12A,IL17D,TNFRSF19,CRLF2,IL31RA,IL34,GDF7,CMKLR1,IKBKB,ILK,IRF1,…
1_Member	KEGG Pathway	hsa04060	Cytokine-cytokine receptor interaction	-63.8632	-59.5165	60/295	92,94,651,920,943,944,1233,1438,1439,1440,2057,2921,3552,3556,3572,3586,3587,3595,3600,3601,3603,3606,3627,3953,4049,4050,4804,6347,6356,6358,6359,6366,6368,6373,6374,6387,7043,7048,7066,7132,7133,7292,7293,7850,7852,8742,8744,8784,9180,9518,9547,10148,23529,51330,53342,55504,64109,133396,146433,151449	ACVR2A,ACVRL1,BMP3,CD4,TNFRSF8,TNFSF8,CCR4,CSF2RA,CSF2RB,CSF3,EPOR,CXCL3,IL1A,IL1RAP,IL6ST,IL10,IL10RA,IL12RB2,IL15,IL15RA,IL16,IL18,CXCL10,LEPR,LTA,LTB,NGFR,CCL2,CCL11,CCL14,CCL15,CCL21,CCL23,CXCL11,CXCL5,CXCL12,TGFB3,TGFBR2,THPO,TNFRSF1A,TNFRSF1B,TNFSF4,TNFRSF4,IL1R2,CXCR4,TNFSF12,TNFSF9,TNFRSF18,OSMR,GDF15,CXCL14,EBI3,CLCF1,TNFRSF12A,IL17D,TNFRSF19,CRLF2,IL31RA,IL34,GDF7
1_Member	GO Biological Processes	GO:0019221	cytokine-mediated signaling pathway	-48.8727	-45.0031	53/352	920,1233,1240,1438,1439,1440,2057,2921,3551,3552,3556,3572,3587,3595,3600,3601,3606,3611,3627,3659,3953,4599,5155,6347,6356,6358,6359,6366,6368,6373,6374,6387,6714,6772,7066,7132,7133,7187,7293,7850,7852,8519,8784,9180,10148,23529,55504,64109,64388,79602,116379,133396,146433	CD4,CCR4,CMKLR1,CSF2RA,CSF2RB,CSF3,EPOR,CXCL3,IKBKB,IL1A,IL1RAP,IL6ST,IL10RA,IL12RB2,IL15,IL15RA,IL18,ILK,CXCL10,IRF1,LEPR,MX1,PDGFB,CCL2,CCL11,CCL14,CCL15,CCL21,CCL23,CXCL11,CXCL5,CXCL12,SRC,STAT1,THPO,TNFRSF1A,TNFRSF1B,TRAF3,TNFRSF4,IL1R2,CXCR4,IFITM1,TNFRSF18,OSMR,EBI3,CLCF1,TNFRSF19,CRLF2,GREM2,ADIPOR2,IL22RA2,IL31RA,IL34
1_Member	Reactome Gene Sets	R-HSA-1280215	Cytokine Signaling in Immune system	-46.0667	-42.419	65/715	177,920,943,944,1438,1439,1440,2247,2534,3082,3134,3551,3552,3556,3572,3586,3587,3595,3600,3601,3603,3606,3627,3659,3669,3929,4049,4050,4599,5371,5443,5700,5701,5702,5707,5708,6288,6347,6356,6464,6772,7132,7133,7187,7292,7293,7412,7431,7850,8519,8742,8744,8784,9180,9402,10000,10148,23529,23586,51330,64109,64127,116379,133396,146433	AGER,CD4,TNFRSF8,TNFSF8,CSF2RA,CSF2RB,CSF3,FGF2,FYN,HGF,HLA-F,IKBKB,IL1A,IL1RAP,IL6ST,IL10,IL10RA,IL12RB2,IL15,IL15RA,IL16,IL18,CXCL10,IRF1,ISG20,LBP,LTA,LTB,MX1,PML,POMC,PSMC1,PSMC2,PSMC3,PSMD1,PSMD2,SAA1,CCL2,CCL11,SHC1,STAT1,TNFRSF1A,TNFRSF1B,TRAF3,TNFSF4,TNFRSF4,VCAM1,VIM,IL1R2,IFITM1,TNFSF12,TNFSF9,TNFRSF18,OSMR,GRAP2,AKT3,EBI3,CLCF1,DDX58,TNFRSF12A,CRLF2,NOD2,IL22RA2,IL31RA,IL34
1_Member	GO Biological Processes	GO:0071345	cellular response to cytokine stimulus	-41.8944	-38.4508	61/703	71,695,920,1233,1240,1438,1439,1440,2057,2921,3551,3552,3556,3572,3587,3595,3600,3601,3606,3611,3627,3659,3953,4599,5155,5371,6347,6356,6358,6359,6366,6368,6373,6374,6387,6714,6772,7057,7066,7097,7132,7133,7187,7293,7412,7431,7850,7852,8519,8784,8828,9180,10148,23529,55504,64109,64388,79602,116379,133396,146433	ACTG1,BTK,CD4,CCR4,CMKLR1,CSF2RA,CSF2RB,CSF3,EPOR,CXCL3,IKBKB,IL1A,IL1RAP,IL6ST,IL10RA,IL12RB2,IL15,IL15RA,IL18,ILK,CXCL10,IRF1,LEPR,MX1,PDGFB,PML,CCL2,CCL11,CCL14,CCL15,CCL21,CCL23,CXCL11,CXCL5,CXCL12,SRC,STAT1,THBS1,THPO,TLR2,TNFRSF1A,TNFRSF1B,TRAF3,TNFRSF4,VCAM1,VIM,IL1R2,CXCR4,IFITM1,TNFRSF18,NRP2,OSMR,EBI3,CLCF1,TNFRSF19,CRLF2,GREM2,ADIPOR2,IL22RA2,IL31RA,IL34
1_Member	GO Biological Processes	GO:0034097	response to cytokine	-39.726	-36.3336	62/799	71,695,920,1233,1240,1438,1439,1440,2057,2921,3551,3552,3556,3572,3587,3595,3600,3601,3606,3611,3627,3659,3953,4599,5122,5155,5371,6347,6356,6358,6359,6366,6368,6373,6374,6387,6714,6772,7057,7066,7097,7132,7133,7187,7293,7412,7431,7850,7852,8519,8784,8828,9180,10148,23529,55504,64109,64388,79602,116379,133396,146433	ACTG1,BTK,CD4,CCR4,CMKLR1,CSF2RA,CSF2RB,CSF3,EPOR,CXCL3,IKBKB,IL1A,IL1RAP,IL6ST,IL10RA,IL12RB2,IL15,IL15RA,IL18,ILK,CXCL10,IRF1,LEPR,MX1,PCSK1,PDGFB,PML,CCL2,CCL11,CCL14,CCL15,CCL21,CCL23,CXCL11,CXCL5,CXCL12,SRC,STAT1,THBS1,THPO,TLR2,TNFRSF1A,TNFRSF1B,TRAF3,TNFRSF4,VCAM1,VIM,IL1R2,CXCR4,IFITM1,TNFRSF18,NRP2,OSMR,EBI3,CLCF1,TNFRSF19,CRLF2,GREM2,ADIPOR2,IL22RA2,IL31RA,IL34
1_Member	Reactome Gene Sets	R-HSA-449147	Signaling by Interleukins	-32.7793	-29.6631	45/462	177,920,1438,1439,1440,2247,2534,3082,3551,3552,3556,3572,3586,3587,3595,3600,3601,3603,3606,3627,3929,5443,5700,5701,5702,5707,5708,6288,6347,6356,6464,6772,7132,7133,7412,7431,7850,9180,10148,23529,64109,64127,116379,133396,146433	AGER,CD4,CSF2RA,CSF2RB,CSF3,FGF2,FYN,HGF,IKBKB,IL1A,IL1RAP,IL6ST,IL10,IL10RA,IL12RB2,IL15,IL15RA,IL16,IL18,CXCL10,LBP,POMC,PSMC1,PSMC2,PSMC3,PSMD1,PSMD2,SAA1,CCL2,CCL11,SHC1,STAT1,TNFRSF1A,TNFRSF1B,VCAM1,VIM,IL1R2,OSMR,EBI3,CLCF1,CRLF2,NOD2,IL22RA2,IL31RA,IL34
2_Summary	Canonical Pathways	M5885	NABA MATRISOME ASSOCIATED	-51.7665	-47.7209	71/751	12,183,284,309,627,651,944,1440,1510,1839,2246,2247,2252,2921,3082,3084,3552,3586,3600,3603,3606,3627,4049,4050,4321,5155,5328,6273,6276,6279,6281,6320,6347,6356,6358,6359,6366,6368,6373,6374,6383,6387,6441,7043,7066,7292,7423,8742,8744,9037,9518,9547,9672,10148,10154,10501,23129,23452,23529,26585,53342,56034,56920,57402,57556,80310,81035,91584,140576,146433,151449	SERPINA3,AGT,ANGPT1,ANXA6,BDNF,BMP3,TNFSF8,CSF3,CTSE,HBEGF,FGF1,FGF2,FGF7,CXCL3,HGF,NRG1,IL1A,IL10,IL15,IL16,IL18,CXCL10,LTA,LTB,MMP12,PDGFB,PLAU,S100A2,S100A5,S100A8,S100A10,CLEC11A,CCL2,CCL11,CCL14,CCL15,CCL21,CCL23,CXCL11,CXCL5,SDC2,CXCL12,SFTPD,TGFB3,THPO,TNFSF4,VEGFB,TNFSF12,TNFSF9,SEMA5A,GDF15,CXCL14,SDC3,EBI3,PLXNC1,SEMA6B,PLXND1,ANGPTL2,CLCF1,GREM1,IL17D,PDGFC,SEMA3G,S100A14,SEMA6A,PDGFD,…
2_Member	Canonical Pathways	M5885	NABA MATRISOME ASSOCIATED	-51.7665	-47.7209	71/751	12,183,284,309,627,651,944,1440,1510,1839,2246,2247,2252,2921,3082,3084,3552,3586,3600,3603,3606,3627,4049,4050,4321,5155,5328,6273,6276,6279,6281,6320,6347,6356,6358,6359,6366,6368,6373,6374,6383,6387,6441,7043,7066,7292,7423,8742,8744,9037,9518,9547,9672,10148,10154,10501,23129,23452,23529,26585,53342,56034,56920,57402,57556,80310,81035,91584,140576,146433,151449	SERPINA3,AGT,ANGPT1,ANXA6,BDNF,BMP3,TNFSF8,CSF3,CTSE,HBEGF,FGF1,FGF2,FGF7,CXCL3,HGF,NRG1,IL1A,IL10,IL15,IL16,IL18,CXCL10,LTA,LTB,MMP12,PDGFB,PLAU,S100A2,S100A5,S100A8,S100A10,CLEC11A,CCL2,CCL11,CCL14,CCL15,CCL21,CCL23,CXCL11,CXCL5,SDC2,CXCL12,SFTPD,TGFB3,THPO,TNFSF4,VEGFB,TNFSF12,TNFSF9,SEMA5A,GDF15,CXCL14,SDC3,EBI3,PLXNC1,SEMA6B,PLXND1,ANGPTL2,CLCF1,GREM1,IL17D,PDGFC,SEMA3G,S100A14,SEMA6A,PDGFD,…
2_Member	Canonical Pathways	M5883	NABA SECRETED FACTORS	-48.0847	-44.3401	52/343	284,627,651,944,1440,1839,2246,2247,2252,2921,3082,3084,3552,3586,3600,3603,3606,3627,4049,4050,5155,6273,6276,6279,6281,6347,6356,6358,6359,6366,6368,6373,6374,6387,7043,7066,7292,7423,8742,8744,9518,9547,10148,23452,23529,53342,56034,57402,80310,140576,146433,151449	ANGPT1,BDNF,BMP3,TNFSF8,CSF3,HBEGF,FGF1,FGF2,FGF7,CXCL3,HGF,NRG1,IL1A,IL10,IL15,IL16,IL18,CXCL10,LTA,LTB,PDGFB,S100A2,S100A5,S100A8,S100A10,CCL2,CCL11,CCL14,CCL15,CCL21,CCL23,CXCL11,CXCL5,CXCL12,TGFB3,THPO,TNFSF4,VEGFB,TNFSF12,TNFSF9,GDF15,CXCL14,EBI3,ANGPTL2,CLCF1,IL17D,PDGFC,S100A14,PDGFD,S100A16,IL34,GDF7
3_Summary	GO Biological Processes	GO:0006935	chemotaxis	-42.8757	-39.3072	55/506	284,627,1233,1240,1839,1890,1909,1910,2247,2252,2534,2921,3082,3084,3491,3586,3603,3627,3929,4804,5155,5156,5159,5294,5328,5329,6279,6288,6347,6356,6358,6359,6366,6368,6373,6374,6387,6441,7412,7423,7852,7857,8828,9037,9353,9547,10154,10501,23129,56920,57556,91584,123920,151449,152189,71,177,183,2246,2260,3480,3552,6714,7048,7057,8784,10000,56034,57402,80310,146433,26585,64127	ANGPT1,BDNF,CCR4,CMKLR1,HBEGF,TYMP,EDNRA,EDNRB,FGF2,FGF7,FYN,CXCL3,HGF,NRG1,CCN1,IL10,IL16,CXCL10,LBP,NGFR,PDGFB,PDGFRA,PDGFRB,PIK3CG,PLAU,PLAUR,S100A8,SAA1,CCL2,CCL11,CCL14,CCL15,CCL21,CCL23,CXCL11,CXCL5,CXCL12,SFTPD,VCAM1,VEGFB,CXCR4,SCG2,NRP2,SEMA5A,SLIT2,CXCL14,PLXNC1,SEMA6B,PLXND1,SEMA3G,SEMA6A,PLXNA4,CMTM3,GDF7,CMTM8,ACTG1,AGER,AGT,FGF1,FGFR1,IGF1R,IL1A,SRC,TGFBR2,THBS1,TNFRSF18,AKT3,PDGFC,…
3_Member	GO Biological Processes	GO:0006935	chemotaxis	-42.8757	-39.3072	55/506	284,627,1233,1240,1839,1890,1909,1910,2247,2252,2534,2921,3082,3084,3491,3586,3603,3627,3929,4804,5155,5156,5159,5294,5328,5329,6279,6288,6347,6356,6358,6359,6366,6368,6373,6374,6387,6441,7412,7423,7852,7857,8828,9037,9353,9547,10154,10501,23129,56920,57556,91584,123920,151449,152189	ANGPT1,BDNF,CCR4,CMKLR1,HBEGF,TYMP,EDNRA,EDNRB,FGF2,FGF7,FYN,CXCL3,HGF,NRG1,CCN1,IL10,IL16,CXCL10,LBP,NGFR,PDGFB,PDGFRA,PDGFRB,PIK3CG,PLAU,PLAUR,S100A8,SAA1,CCL2,CCL11,CCL14,CCL15,CCL21,CCL23,CXCL11,CXCL5,CXCL12,SFTPD,VCAM1,VEGFB,CXCR4,SCG2,NRP2,SEMA5A,SLIT2,CXCL14,PLXNC1,SEMA6B,PLXND1,SEMA3G,SEMA6A,PLXNA4,CMTM3,GDF7,CMTM8
3_Member	GO Biological Processes	GO:0042330	taxis	-42.6889	-39.1873	55/510	284,627,1233,1240,1839,1890,1909,1910,2247,2252,2534,2921,3082,3084,3491,3586,3603,3627,3929,4804,5155,5156,5159,5294,5328,5329,6279,6288,6347,6356,6358,6359,6366,6368,6373,6374,6387,6441,7412,7423,7852,7857,8828,9037,9353,9547,10154,10501,23129,56920,57556,91584,123920,151449,152189	ANGPT1,BDNF,CCR4,CMKLR1,HBEGF,TYMP,EDNRA,EDNRB,FGF2,FGF7,FYN,CXCL3,HGF,NRG1,CCN1,IL10,IL16,CXCL10,LBP,NGFR,PDGFB,PDGFRA,PDGFRB,PIK3CG,PLAU,PLAUR,S100A8,SAA1,CCL2,CCL11,CCL14,CCL15,CCL21,CCL23,CXCL11,CXCL5,CXCL12,SFTPD,VCAM1,VEGFB,CXCR4,SCG2,NRP2,SEMA5A,SLIT2,CXCL14,PLXNC1,SEMA6B,PLXND1,SEMA3G,SEMA6A,PLXNA4,CMTM3,GDF7,CMTM8
3_Member	GO Biological Processes	GO:0040017	positive regulation of locomotion	-26.8723	-23.9406	44/599	71,177,183,284,1233,1240,1839,2246,2247,2252,2260,3082,3480,3491,3552,3603,3627,3929,5155,5156,5159,5294,5328,6356,6366,6387,6714,7048,7057,7423,7852,7857,8784,8828,9037,9353,10000,10501,56034,56920,57402,57556,80310,146433	ACTG1,AGER,AGT,ANGPT1,CCR4,CMKLR1,HBEGF,FGF1,FGF2,FGF7,FGFR1,HGF,IGF1R,CCN1,IL1A,IL16,CXCL10,LBP,PDGFB,PDGFRA,PDGFRB,PIK3CG,PLAU,CCL11,CCL21,CXCL12,SRC,TGFBR2,THBS1,VEGFB,CXCR4,SCG2,TNFRSF18,NRP2,SEMA5A,SLIT2,AKT3,SEMA6B,PDGFC,SEMA3G,S100A14,SEMA6A,PDGFD,IL34
3_Member	GO Biological Processes	GO:0050920	regulation of chemotaxis	-25.8709	-22.9713	30/225	177,1233,1240,2246,2247,2260,3603,3627,3929,5155,5156,5159,6347,6366,6387,7057,7423,7852,7857,9037,9353,10501,26585,56920,57402,57556,64127,80310,91584,146433	AGER,CCR4,CMKLR1,FGF1,FGF2,FGFR1,IL16,CXCL10,LBP,PDGFB,PDGFRA,PDGFRB,CCL2,CCL21,CXCL12,THBS1,VEGFB,CXCR4,SCG2,SEMA5A,SLIT2,SEMA6B,GREM1,SEMA3G,S100A14,SEMA6A,NOD2,PDGFD,PLXNA4,IL34
3_Member	GO Biological Processes	GO:0030335	positive regulation of cell migration	-23.9411	-21.1507	40/560	71,177,183,284,1240,1839,2246,2247,2252,2260,3082,3480,3491,3552,3627,3929,5155,5156,5159,5294,5328,6356,6366,6387,6714,7048,7057,7423,7852,8784,8828,9037,10000,10501,56034,56920,57402,57556,80310,146433	ACTG1,AGER,AGT,ANGPT1,CMKLR1,HBEGF,FGF1,FGF2,FGF7,FGFR1,HGF,IGF1R,CCN1,IL1A,CXCL10,LBP,PDGFB,PDGFRA,PDGFRB,PIK3CG,PLAU,CCL11,CCL21,CXCL12,SRC,TGFBR2,THBS1,VEGFB,CXCR4,TNFRSF18,NRP2,SEMA5A,AKT3,SEMA6B,PDGFC,SEMA3G,S100A14,SEMA6A,PDGFD,IL34
3_Member	GO Biological Processes	GO:2000147	positive regulation of cell motility	-23.2629	-20.496	40/584	71,177,183,284,1240,1839,2246,2247,2252,2260,3082,3480,3491,3552,3627,3929,5155,5156,5159,5294,5328,6356,6366,6387,6714,7048,7057,7423,7852,8784,8828,9037,10000,10501,56034,56920,57402,57556,80310,146433	ACTG1,AGER,AGT,ANGPT1,CMKLR1,HBEGF,FGF1,FGF2,FGF7,FGFR1,HGF,IGF1R,CCN1,IL1A,CXCL10,LBP,PDGFB,PDGFRA,PDGFRB,PIK3CG,PLAU,CCL11,CCL21,CXCL12,SRC,TGFBR2,THBS1,VEGFB,CXCR4,TNFRSF18,NRP2,SEMA5A,AKT3,SEMA6B,PDGFC,SEMA3G,S100A14,SEMA6A,PDGFD,IL34
3_Member	GO Biological Processes	GO:0051272	positive regulation of cellular component movement	-22.9358	-20.1802	40/596	71,177,183,284,1240,1839,2246,2247,2252,2260,3082,3480,3491,3552,3627,3929,5155,5156,5159,5294,5328,6356,6366,6387,6714,7048,7057,7423,7852,8784,8828,9037,10000,10501,56034,56920,57402,57556,80310,146433	ACTG1,AGER,AGT,ANGPT1,CMKLR1,HBEGF,FGF1,FGF2,FGF7,FGFR1,HGF,IGF1R,CCN1,IL1A,CXCL10,LBP,PDGFB,PDGFRA,PDGFRB,PIK3CG,PLAU,CCL11,CCL21,CXCL12,SRC,TGFBR2,THBS1,VEGFB,CXCR4,TNFRSF18,NRP2,SEMA5A,AKT3,SEMA6B,PDGFC,SEMA3G,S100A14,SEMA6A,PDGFD,IL34
3_Member	GO Biological Processes	GO:0050921	positive regulation of chemotaxis	-19.3059	-16.6917	21/140	177,1233,1240,2247,2260,3603,3627,3929,5155,5159,6366,6387,7057,7423,7852,7857,9037,9353,57402,80310,146433	AGER,CCR4,CMKLR1,FGF2,FGFR1,IL16,CXCL10,LBP,PDGFB,PDGFRB,CCL21,CXCL12,THBS1,VEGFB,CXCR4,SCG2,SEMA5A,SLIT2,S100A14,PDGFD,IL34
4_Summary	GO Biological Processes	GO:0009617	response to bacterium	-37.7423	-34.3956	58/726	671,718,912,920,944,1233,1439,1440,1910,2213,2921,3493,3507,3542,3552,3586,3587,3595,3606,3620,3627,3929,4049,4353,5122,5320,5732,5737,6279,6347,6373,6374,6441,6464,6714,7066,7097,7132,7133,7292,7412,7431,10578,28392,28394,28395,28423,28439,28448,28450,28454,28461,28642,28657,57402,64127,81035,116842,71,695,2534,3002,3551,3556,3659,3669,4599,5294,5371,5468,6356,6358,6359,6366,6368,6772,8519,23586…	BPI,C3,CD1D,CD4,TNFSF8,CCR4,CSF2RB,CSF3,EDNRB,FCGR2B,CXCL3,IGHA1,IGHM,IGLC6,IL1A,IL10,IL10RA,IL12RB2,IL18,IDO1,CXCL10,LBP,LTA,MPO,PCSK1,PLA2G2A,PTGER2,PTGFR,S100A8,CCL2,CXCL11,CXCL5,SFTPD,SHC1,SRC,THPO,TLR2,TNFRSF1A,TNFRSF1B,TNFSF4,VCAM1,VIM,GNLY,IGHV4-59,IGHV4-39,IGHV4-34,IGHV3-49,IGHV3-30,IGHV3-15,IGHV3-11,IGHV2-70,IGHV1-69,TRAV39,TRAV26-1,S100A14,NOD2,COLEC12,LEAP2,ACTG1,BTK,FYN,GZMB,IKBKB,IL1…
4_Member	GO Biological Processes	GO:0009617	response to bacterium	-37.7423	-34.3956	58/726	671,718,912,920,944,1233,1439,1440,1910,2213,2921,3493,3507,3542,3552,3586,3587,3595,3606,3620,3627,3929,4049,4353,5122,5320,5732,5737,6279,6347,6373,6374,6441,6464,6714,7066,7097,7132,7133,7292,7412,7431,10578,28392,28394,28395,28423,28439,28448,28450,28454,28461,28642,28657,57402,64127,81035,116842	BPI,C3,CD1D,CD4,TNFSF8,CCR4,CSF2RB,CSF3,EDNRB,FCGR2B,CXCL3,IGHA1,IGHM,IGLC6,IL1A,IL10,IL10RA,IL12RB2,IL18,IDO1,CXCL10,LBP,LTA,MPO,PCSK1,PLA2G2A,PTGER2,PTGFR,S100A8,CCL2,CXCL11,CXCL5,SFTPD,SHC1,SRC,THPO,TLR2,TNFRSF1A,TNFRSF1B,TNFSF4,VCAM1,VIM,GNLY,IGHV4-59,IGHV4-39,IGHV4-34,IGHV3-49,IGHV3-30,IGHV3-15,IGHV3-11,IGHV2-70,IGHV1-69,TRAV39,TRAV26-1,S100A14,NOD2,COLEC12,LEAP2
4_Member	GO Biological Processes	GO:0045087	innate immune response	-27.3136	-24.3471	49/764	71,671,695,718,912,2534,3002,3493,3507,3542,3551,3556,3606,3627,3659,3669,3929,4599,5294,5371,5468,6279,6347,6356,6358,6359,6366,6368,6441,6714,6772,7097,7431,8519,23586,28392,28394,28395,28423,28439,28448,28450,28454,28461,56829,64127,64135,81035,146433	ACTG1,BPI,BTK,C3,CD1D,FYN,GZMB,IGHA1,IGHM,IGLC6,IKBKB,IL1RAP,IL18,CXCL10,IRF1,ISG20,LBP,MX1,PIK3CG,PML,PPARG,S100A8,CCL2,CCL11,CCL14,CCL15,CCL21,CCL23,SFTPD,SRC,STAT1,TLR2,VIM,IFITM1,DDX58,IGHV4-59,IGHV4-39,IGHV4-34,IGHV3-49,IGHV3-30,IGHV3-15,IGHV3-11,IGHV2-70,IGHV1-69,ZC3HAV1,NOD2,IFIH1,COLEC12,IL34
4_Member	GO Biological Processes	GO:0050778	positive regulation of immune response	-20.9991	-18.3337	37/559	695,718,912,920,940,1240,2213,2534,3134,3493,3507,3542,3551,3572,3586,3600,3606,3620,3702,3929,4049,4321,6714,7292,23529,28392,28394,28395,28423,28439,28448,28450,28454,28461,64127,123920,259197	BTK,C3,CD1D,CD4,CD28,CMKLR1,FCGR2B,FYN,HLA-F,IGHA1,IGHM,IGLC6,IKBKB,IL6ST,IL10,IL15,IL18,IDO1,ITK,LBP,LTA,MMP12,SRC,TNFSF4,CLCF1,IGHV4-59,IGHV4-39,IGHV4-34,IGHV3-49,IGHV3-30,IGHV3-15,IGHV3-11,IGHV2-70,IGHV1-69,NOD2,CMTM3,NCR3
4_Member	GO Biological Processes	GO:0042742	defense response to bacterium	-20.3095	-17.6618	30/347	671,920,944,3493,3507,3542,3586,3929,4049,4353,5320,6279,6441,6464,7097,7132,10578,28392,28394,28395,28423,28439,28448,28450,28454,28461,57402,64127,81035,116842	BPI,CD4,TNFSF8,IGHA1,IGHM,IGLC6,IL10,LBP,LTA,MPO,PLA2G2A,S100A8,SFTPD,SHC1,TLR2,TNFRSF1A,GNLY,IGHV4-59,IGHV4-39,IGHV4-34,IGHV3-49,IGHV3-30,IGHV3-15,IGHV3-11,IGHV2-70,IGHV1-69,S100A14,NOD2,COLEC12,LEAP2
4_Member	GO Biological Processes	GO:0002764	immune response-regulating signaling pathway	-18.0417	-15.5146	28/351	695,940,1240,2213,2534,3493,3507,3542,3551,3702,6714,7097,7187,23586,28392,28394,28395,28423,28439,28448,28450,28454,28461,57402,64127,64135,81035,259197	BTK,CD28,CMKLR1,FCGR2B,FYN,IGHA1,IGHM,IGLC6,IKBKB,ITK,SRC,TLR2,TRAF3,DDX58,IGHV4-59,IGHV4-39,IGHV4-34,IGHV3-49,IGHV3-30,IGHV3-15,IGHV3-11,IGHV2-70,IGHV1-69,S100A14,NOD2,IFIH1,COLEC12,NCR3
4_Member	GO Biological Processes	GO:0006959	humoral immune response	-16.9443	-14.4784	25/290	718,940,2921,3493,3507,3542,3627,4049,6347,6373,6374,6441,9547,10148,10578,28392,28394,28395,28423,28439,28448,28450,28454,28461,116842	C3,CD28,CXCL3,IGHA1,IGHM,IGLC6,CXCL10,LTA,CCL2,CXCL11,CXCL5,SFTPD,CXCL14,EBI3,GNLY,IGHV4-59,IGHV4-39,IGHV4-34,IGHV3-49,IGHV3-30,IGHV3-15,IGHV3-11,IGHV2-70,IGHV1-69,LEAP2
4_Member	GO Biological Processes	GO:0050871	positive regulation of B cell activation	-15.9854	-13.5578	19/152	695,940,3493,3507,3542,3586,7292,7293,23529,28392,28394,28395,28423,28439,28448,28450,28454,28461,64127	BTK,CD28,IGHA1,IGHM,IGLC6,IL10,TNFSF4,TNFRSF4,CLCF1,IGHV4-59,IGHV4-39,IGHV4-34,IGHV3-49,IGHV3-30,IGHV3-15,IGHV3-11,IGHV2-70,IGHV1-69,NOD2
4_Member	GO Biological Processes	GO:0050864	regulation of B cell activation	-14.886	-12.517	20/200	695,940,2213,3493,3507,3542,3586,7292,7293,23529,28392,28394,28395,28423,28439,28448,28450,28454,28461,64127	BTK,CD28,FCGR2B,IGHA1,IGHM,IGLC6,IL10,TNFSF4,TNFRSF4,CLCF1,IGHV4-59,IGHV4-39,IGHV4-34,IGHV3-49,IGHV3-30,IGHV3-15,IGHV3-11,IGHV2-70,IGHV1-69,NOD2
4_Member	GO Biological Processes	GO:0002429	immune response-activating cell surface receptor signaling pathway	-14.1115	-11.8292	21/249	695,940,1240,2213,2534,3493,3507,3542,3551,3702,6714,28392,28394,28395,28423,28439,28448,28450,28454,28461,259197	BTK,CD28,CMKLR1,FCGR2B,FYN,IGHA1,IGHM,IGLC6,IKBKB,ITK,SRC,IGHV4-59,IGHV4-39,IGHV4-34,IGHV3-49,IGHV3-30,IGHV3-15,IGHV3-11,IGHV2-70,IGHV1-69,NCR3
4_Member	GO Biological Processes	GO:0002757	immune response-activating signal transduction	-14.1115	-11.8292	21/249	695,940,1240,2213,2534,3493,3507,3542,3551,3702,6714,28392,28394,28395,28423,28439,28448,28450,28454,28461,259197	BTK,CD28,CMKLR1,FCGR2B,FYN,IGHA1,IGHM,IGLC6,IKBKB,ITK,SRC,IGHV4-59,IGHV4-39,IGHV4-34,IGHV3-49,IGHV3-30,IGHV3-15,IGHV3-11,IGHV2-70,IGHV1-69,NCR3
4_Member	GO Biological Processes	GO:0002252	immune effector process	-13.9314	-11.6603	26/428	695,718,1439,2213,2534,3002,3111,3493,3507,3542,3606,3929,4035,4353,5294,5729,6714,28392,28394,28395,28423,28439,28448,28450,28454,28461	BTK,C3,CSF2RB,FCGR2B,FYN,GZMB,HLA-DOA,IGHA1,IGHM,IGLC6,IL18,LBP,LRP1,MPO,PIK3CG,PTGDR,SRC,IGHV4-59,IGHV4-39,IGHV4-34,IGHV3-49,IGHV3-30,IGHV3-15,IGHV3-11,IGHV2-70,IGHV1-69
4_Member	GO Biological Processes	GO:0002253	activation of immune response	-13.7387	-11.4889	23/326	695,718,940,1240,2213,2534,3493,3507,3542,3551,3702,6714,28392,28394,28395,28423,28439,28448,28450,28454,28461,64127,259197	BTK,C3,CD28,CMKLR1,FCGR2B,FYN,IGHA1,IGHM,IGLC6,IKBKB,ITK,SRC,IGHV4-59,IGHV4-39,IGHV4-34,IGHV3-49,IGHV3-30,IGHV3-15,IGHV3-11,IGHV2-70,IGHV1-69,NOD2,NCR3
4_Member	GO Biological Processes	GO:0006909	phagocytosis	-13.6083	-11.3722	20/233	2213,2534,3493,3507,3542,3953,4035,4481,6714,7057,28392,28394,28395,28423,28439,28448,28450,28454,28461,81035	FCGR2B,FYN,IGHA1,IGHM,IGLC6,LEPR,LRP1,MSR1,SRC,THBS1,IGHV4-59,IGHV4-39,IGHV4-34,IGHV3-49,IGHV3-30,IGHV3-15,IGHV3-11,IGHV2-70,IGHV1-69,COLEC12
4_Member	GO Biological Processes	GO:0002460	adaptive immune response based on somatic recombination of immune receptors built from immunoglobulin superfamily domains	-13.5025	-11.2764	20/236	695,718,1439,2213,3111,3493,3507,3542,3606,10148,28392,28394,28395,28423,28439,28448,28450,28454,28461,60468	BTK,C3,CSF2RB,FCGR2B,HLA-DOA,IGHA1,IGHM,IGLC6,IL18,EBI3,IGHV4-59,IGHV4-39,IGHV4-34,IGHV3-49,IGHV3-30,IGHV3-15,IGHV3-11,IGHV2-70,IGHV1-69,BACH2
4_Member	GO Biological Processes	GO:0006897	endocytosis	-13.4495	-11.2267	27/489	71,177,408,2213,3493,3507,3542,3587,4035,4481,5294,6441,7048,7057,10203,28392,28394,28395,28423,28439,28448,28450,28454,28461,55716,79874,81035	ACTG1,AGER,ARRB1,FCGR2B,IGHA1,IGHM,IGLC6,IL10RA,LRP1,MSR1,PIK3CG,SFTPD,TGFBR2,THBS1,CALCRL,IGHV4-59,IGHV4-39,IGHV4-34,IGHV3-49,IGHV3-30,IGHV3-15,IGHV3-11,IGHV2-70,IGHV1-69,LMBR1L,RABEP2,COLEC12
4_Member	GO Biological Processes	GO:0002443	leukocyte mediated immunity	-13.4135	-11.1939	21/270	695,718,1439,2213,3002,3111,3493,3507,3542,3606,5294,5729,28392,28394,28395,28423,28439,28448,28450,28454,28461	BTK,C3,CSF2RB,FCGR2B,GZMB,HLA-DOA,IGHA1,IGHM,IGLC6,IL18,PIK3CG,PTGDR,IGHV4-59,IGHV4-39,IGHV4-34,IGHV3-49,IGHV3-30,IGHV3-15,IGHV3-11,IGHV2-70,IGHV1-69
4_Member	GO Biological Processes	GO:0002768	immune response-regulating cell surface receptor signaling pathway	-13.1639	-10.9695	21/278	695,940,1240,2213,2534,3493,3507,3542,3551,3702,6714,28392,28394,28395,28423,28439,28448,28450,28454,28461,259197	BTK,CD28,CMKLR1,FCGR2B,FYN,IGHA1,IGHM,IGLC6,IKBKB,ITK,SRC,IGHV4-59,IGHV4-39,IGHV4-34,IGHV3-49,IGHV3-30,IGHV3-15,IGHV3-11,IGHV2-70,IGHV1-69,NCR3
4_Member	GO Biological Processes	GO:0006911	phagocytosis, engulfment	-13.0103	-10.8309	15/115	2213,3493,3507,3542,4481,7057,28392,28394,28395,28423,28439,28448,28450,28454,28461	FCGR2B,IGHA1,IGHM,IGLC6,MSR1,THBS1,IGHV4-59,IGHV4-39,IGHV4-34,IGHV3-49,IGHV3-30,IGHV3-15,IGHV3-11,IGHV2-70,IGHV1-69
4_Member	GO Biological Processes	GO:0002449	lymphocyte mediated immunity	-12.7898	-10.6307	19/226	695,718,1439,2213,3002,3111,3493,3507,3542,3606,28392,28394,28395,28423,28439,28448,28450,28454,28461	BTK,C3,CSF2RB,FCGR2B,GZMB,HLA-DOA,IGHA1,IGHM,IGLC6,IL18,IGHV4-59,IGHV4-39,IGHV4-34,IGHV3-49,IGHV3-30,IGHV3-15,IGHV3-11,IGHV2-70,IGHV1-69
4_Member	GO Biological Processes	GO:0016064	immunoglobulin mediated immune response	-12.7728	-10.6165	17/169	695,718,1439,2213,3111,3493,3507,3542,28392,28394,28395,28423,28439,28448,28450,28454,28461	BTK,C3,CSF2RB,FCGR2B,HLA-DOA,IGHA1,IGHM,IGLC6,IGHV4-59,IGHV4-39,IGHV4-34,IGHV3-49,IGHV3-30,IGHV3-15,IGHV3-11,IGHV2-70,IGHV1-69
4_Member	GO Biological Processes	GO:0019724	B cell mediated immunity	-12.6049	-10.4651	17/173	695,718,1439,2213,3111,3493,3507,3542,28392,28394,28395,28423,28439,28448,28450,28454,28461	BTK,C3,CSF2RB,FCGR2B,HLA-DOA,IGHA1,IGHM,IGLC6,IGHV4-59,IGHV4-39,IGHV4-34,IGHV3-49,IGHV3-30,IGHV3-15,IGHV3-11,IGHV2-70,IGHV1-69
4_Member	GO Biological Processes	GO:0099024	plasma membrane invagination	-12.5184	-10.3892	15/124	2213,3493,3507,3542,4481,7057,28392,28394,28395,28423,28439,28448,28450,28454,28461	FCGR2B,IGHA1,IGHM,IGLC6,MSR1,THBS1,IGHV4-59,IGHV4-39,IGHV4-34,IGHV3-49,IGHV3-30,IGHV3-15,IGHV3-11,IGHV2-70,IGHV1-69
4_Member	GO Biological Processes	GO:0010324	membrane invagination	-12.163	-10.0643	15/131	2213,3493,3507,3542,4481,7057,28392,28394,28395,28423,28439,28448,28450,28454,28461	FCGR2B,IGHA1,IGHM,IGLC6,MSR1,THBS1,IGHV4-59,IGHV4-39,IGHV4-34,IGHV3-49,IGHV3-30,IGHV3-15,IGHV3-11,IGHV2-70,IGHV1-69
4_Member	GO Biological Processes	GO:0006910	phagocytosis, recognition	-11.9982	-9.91635	13/89	3493,3507,3542,28392,28394,28395,28423,28439,28448,28450,28454,28461,81035	IGHA1,IGHM,IGLC6,IGHV4-59,IGHV4-39,IGHV4-34,IGHV3-49,IGHV3-30,IGHV3-15,IGHV3-11,IGHV2-70,IGHV1-69,COLEC12
4_Member	GO Biological Processes	GO:0050853	B cell receptor signaling pathway	-11.9203	-9.85003	14/112	695,3493,3507,3542,3702,28392,28394,28395,28423,28439,28448,28450,28454,28461	BTK,IGHA1,IGHM,IGLC6,ITK,IGHV4-59,IGHV4-39,IGHV4-34,IGHV3-49,IGHV3-30,IGHV3-15,IGHV3-11,IGHV2-70,IGHV1-69
4_Member	GO Biological Processes	GO:0050851	antigen receptor-mediated signaling pathway	-11.6825	-9.63897	17/197	695,940,2534,3493,3507,3542,3551,3702,28392,28394,28395,28423,28439,28448,28450,28454,28461	BTK,CD28,FYN,IGHA1,IGHM,IGLC6,IKBKB,ITK,IGHV4-59,IGHV4-39,IGHV4-34,IGHV3-49,IGHV3-30,IGHV3-15,IGHV3-11,IGHV2-70,IGHV1-69
4_Member	GO Biological Processes	GO:0008037	cell recognition	-11.2349	-9.22061	17/210	3493,3507,3542,6366,7852,9037,28392,28394,28395,28423,28439,28448,28450,28454,28461,81035,259197	IGHA1,IGHM,IGLC6,CCL21,CXCR4,SEMA5A,IGHV4-59,IGHV4-39,IGHV4-34,IGHV3-49,IGHV3-30,IGHV3-15,IGHV3-11,IGHV2-70,IGHV1-69,COLEC12,NCR3
4_Member	GO Biological Processes	GO:0006958	complement activation, classical pathway	-11.0016	-9.01182	13/106	718,3493,3507,3542,28392,28394,28395,28423,28439,28448,28450,28454,28461	C3,IGHA1,IGHM,IGLC6,IGHV4-59,IGHV4-39,IGHV4-34,IGHV3-49,IGHV3-30,IGHV3-15,IGHV3-11,IGHV2-70,IGHV1-69
4_Member	GO Biological Processes	GO:0002455	humoral immune response mediated by circulating immunoglobulin	-10.7933	-8.81211	13/110	718,3493,3507,3542,28392,28394,28395,28423,28439,28448,28450,28454,28461	C3,IGHA1,IGHM,IGLC6,IGHV4-59,IGHV4-39,IGHV4-34,IGHV3-49,IGHV3-30,IGHV3-15,IGHV3-11,IGHV2-70,IGHV1-69
4_Member	GO Biological Processes	GO:0006956	complement activation	-10.2164	-8.27455	13/122	718,3493,3507,3542,28392,28394,28395,28423,28439,28448,28450,28454,28461	C3,IGHA1,IGHM,IGLC6,IGHV4-59,IGHV4-39,IGHV4-34,IGHV3-49,IGHV3-30,IGHV3-15,IGHV3-11,IGHV2-70,IGHV1-69
4_Member	GO Biological Processes	GO:0061024	membrane organization	-4.74767	-3.29696	20/774	309,2213,3002,3493,3507,3542,4481,6281,7057,7075,7852,28392,28394,28395,28423,28439,28448,28450,28454,28461	ANXA6,FCGR2B,GZMB,IGHA1,IGHM,IGLC6,MSR1,S100A10,THBS1,TIE1,CXCR4,IGHV4-59,IGHV4-39,IGHV4-34,IGHV3-49,IGHV3-30,IGHV3-15,IGHV3-11,IGHV2-70,IGHV1-69
5_Summary	GO Biological Processes	GO:0032103	positive regulation of response to external stimulus	-36.0289	-32.7236	47/442	177,183,695,718,912,940,1233,1240,2247,2260,2534,3134,3480,3551,3572,3600,3603,3606,3620,3627,3929,4049,4321,5155,5159,5294,5320,5733,6279,6366,6387,6714,7057,7097,7132,7292,7423,7852,7857,9037,9180,9353,57402,64127,80310,146433,259197,920,943,3082,3552,3556,3586,3595,3659,3702,4050,5045,5047,6288,6772,10148,23586,53342,64109,64135,1910,2213,5468,7133,7187,10203,11005,116379	AGER,AGT,BTK,C3,CD1D,CD28,CCR4,CMKLR1,FGF2,FGFR1,FYN,HLA-F,IGF1R,IKBKB,IL6ST,IL15,IL16,IL18,IDO1,CXCL10,LBP,LTA,MMP12,PDGFB,PDGFRB,PIK3CG,PLA2G2A,PTGER3,S100A8,CCL21,CXCL12,SRC,THBS1,TLR2,TNFRSF1A,TNFSF4,VEGFB,CXCR4,SCG2,SEMA5A,OSMR,SLIT2,S100A14,NOD2,PDGFD,IL34,NCR3,CD4,TNFRSF8,HGF,IL1A,IL1RAP,IL10,IL12RB2,IRF1,ITK,LTB,FURIN,PAEP,SAA1,STAT1,EBI3,DDX58,IL17D,CRLF2,IFIH1,EDNRB,FCGR2B,PPARG,TNFRSF1…
5_Member	GO Biological Processes	GO:0032103	positive regulation of response to external stimulus	-36.0289	-32.7236	47/442	177,183,695,718,912,940,1233,1240,2247,2260,2534,3134,3480,3551,3572,3600,3603,3606,3620,3627,3929,4049,4321,5155,5159,5294,5320,5733,6279,6366,6387,6714,7057,7097,7132,7292,7423,7852,7857,9037,9180,9353,57402,64127,80310,146433,259197	AGER,AGT,BTK,C3,CD1D,CD28,CCR4,CMKLR1,FGF2,FGFR1,FYN,HLA-F,IGF1R,IKBKB,IL6ST,IL15,IL16,IL18,IDO1,CXCL10,LBP,LTA,MMP12,PDGFB,PDGFRB,PIK3CG,PLA2G2A,PTGER3,S100A8,CCL21,CXCL12,SRC,THBS1,TLR2,TNFRSF1A,TNFSF4,VEGFB,CXCR4,SCG2,SEMA5A,OSMR,SLIT2,S100A14,NOD2,PDGFD,IL34,NCR3
5_Member	GO Biological Processes	GO:0001819	positive regulation of cytokine production	-24.4937	-21.6287	38/475	177,183,718,920,940,943,3082,3134,3552,3556,3572,3586,3595,3600,3603,3606,3620,3659,3702,3929,4049,4050,4321,5045,5047,5294,6288,6714,6772,7057,7097,7292,10148,23586,53342,64109,64127,64135	AGER,AGT,C3,CD4,CD28,TNFRSF8,HGF,HLA-F,IL1A,IL1RAP,IL6ST,IL10,IL12RB2,IL15,IL16,IL18,IDO1,IRF1,ITK,LBP,LTA,LTB,MMP12,FURIN,PAEP,PIK3CG,SAA1,SRC,STAT1,THBS1,TLR2,TNFSF4,EBI3,DDX58,IL17D,CRLF2,NOD2,IFIH1
5_Member	GO Biological Processes	GO:0031347	regulation of defense response	-24.484	-21.6287	43/648	177,183,695,718,912,940,1910,2213,2534,3082,3134,3551,3572,3586,3600,3603,3606,3620,3659,3929,4049,4321,5045,5294,5320,5468,5733,6279,6288,6714,6772,7097,7132,7133,7187,7292,9180,10203,11005,23586,64127,116379,259197	AGER,AGT,BTK,C3,CD1D,CD28,EDNRB,FCGR2B,FYN,HGF,HLA-F,IKBKB,IL6ST,IL10,IL15,IL16,IL18,IDO1,IRF1,LBP,LTA,MMP12,FURIN,PIK3CG,PLA2G2A,PPARG,PTGER3,S100A8,SAA1,SRC,STAT1,TLR2,TNFRSF1A,TNFRSF1B,TRAF3,TNFSF4,OSMR,CALCRL,SPINK5,DDX58,NOD2,IL22RA2,NCR3
5_Member	GO Biological Processes	GO:0050727	regulation of inflammatory response	-21.8921	-19.1986	33/394	177,183,695,718,940,1910,2213,2534,3082,3572,3586,3600,3603,3606,3620,3929,4049,5045,5294,5320,5468,5733,6279,6288,6714,7097,7132,7133,7292,9180,10203,64127,116379	AGER,AGT,BTK,C3,CD28,EDNRB,FCGR2B,FYN,HGF,IL6ST,IL10,IL15,IL16,IL18,IDO1,LBP,LTA,FURIN,PIK3CG,PLA2G2A,PPARG,PTGER3,S100A8,SAA1,SRC,TLR2,TNFRSF1A,TNFRSF1B,TNFSF4,OSMR,CALCRL,NOD2,IL22RA2
5_Member	GO Biological Processes	GO:0031349	positive regulation of defense response	-19.1782	-16.5797	27/289	183,695,718,912,940,2534,3134,3551,3572,3600,3603,3606,3620,3929,4049,4321,5294,5320,5733,6279,6714,7097,7132,7292,9180,64127,259197	AGT,BTK,C3,CD1D,CD28,FYN,HLA-F,IKBKB,IL6ST,IL15,IL16,IL18,IDO1,LBP,LTA,MMP12,PIK3CG,PLA2G2A,PTGER3,S100A8,SRC,TLR2,TNFRSF1A,TNFSF4,OSMR,NOD2,NCR3
5_Member	GO Biological Processes	GO:0050729	positive regulation of inflammatory response	-16.3767	-13.9331	19/145	183,695,718,940,3572,3600,3603,3606,3620,3929,4049,5294,5320,5733,6279,7097,7132,7292,9180	AGT,BTK,C3,CD28,IL6ST,IL15,IL16,IL18,IDO1,LBP,LTA,PIK3CG,PLA2G2A,PTGER3,S100A8,TLR2,TNFRSF1A,TNFSF4,OSMR
6_Summary	GO Biological Processes	GO:0050865	regulation of cell activation	-35.959	-32.6915	55/681	177,671,695,912,920,940,944,1490,2213,2534,3111,3134,3493,3507,3542,3552,3572,3586,3600,3601,3606,3620,3659,3929,4690,5155,5156,5159,5320,6347,6366,6441,6714,7048,7057,7133,7292,7293,7412,8744,10148,11005,23529,28392,28394,28395,28423,28439,28448,28450,28454,28461,64109,64127,133396,1438,1439,26585,146433,71,962,1465,3611,3627,3702,3953,4035,5294,5729,6288,7097,54567,55716,259197,284,3491,5329,62…	AGER,BPI,BTK,CD1D,CD4,CD28,TNFSF8,CCN2,FCGR2B,FYN,HLA-DOA,HLA-F,IGHA1,IGHM,IGLC6,IL1A,IL6ST,IL10,IL15,IL15RA,IL18,IDO1,IRF1,LBP,NCK1,PDGFB,PDGFRA,PDGFRB,PLA2G2A,CCL2,CCL21,SFTPD,SRC,TGFBR2,THBS1,TNFRSF1B,TNFSF4,TNFRSF4,VCAM1,TNFSF9,EBI3,SPINK5,CLCF1,IGHV4-59,IGHV4-39,IGHV4-34,IGHV3-49,IGHV3-30,IGHV3-15,IGHV3-11,IGHV2-70,IGHV1-69,CRLF2,NOD2,IL31RA,CSF2RA,CSF2RB,GREM1,IL34,ACTG1,CD48,CSRP1,ILK,CXCL…
6_Member	GO Biological Processes	GO:0050865	regulation of cell activation	-35.959	-32.6915	55/681	177,671,695,912,920,940,944,1490,2213,2534,3111,3134,3493,3507,3542,3552,3572,3586,3600,3601,3606,3620,3659,3929,4690,5155,5156,5159,5320,6347,6366,6441,6714,7048,7057,7133,7292,7293,7412,8744,10148,11005,23529,28392,28394,28395,28423,28439,28448,28450,28454,28461,64109,64127,133396	AGER,BPI,BTK,CD1D,CD4,CD28,TNFSF8,CCN2,FCGR2B,FYN,HLA-DOA,HLA-F,IGHA1,IGHM,IGLC6,IL1A,IL6ST,IL10,IL15,IL15RA,IL18,IDO1,IRF1,LBP,NCK1,PDGFB,PDGFRA,PDGFRB,PLA2G2A,CCL2,CCL21,SFTPD,SRC,TGFBR2,THBS1,TNFRSF1B,TNFSF4,TNFRSF4,VCAM1,TNFSF9,EBI3,SPINK5,CLCF1,IGHV4-59,IGHV4-39,IGHV4-34,IGHV3-49,IGHV3-30,IGHV3-15,IGHV3-11,IGHV2-70,IGHV1-69,CRLF2,NOD2,IL31RA
6_Member	GO Biological Processes	GO:0002694	regulation of leukocyte activation	-33.3383	-30.1957	51/629	177,671,695,912,920,940,944,2213,2534,3111,3134,3493,3507,3542,3552,3572,3586,3600,3601,3606,3620,3659,3929,4690,5320,6347,6366,6441,6714,7048,7057,7133,7292,7293,7412,8744,10148,11005,23529,28392,28394,28395,28423,28439,28448,28450,28454,28461,64109,64127,133396	AGER,BPI,BTK,CD1D,CD4,CD28,TNFSF8,FCGR2B,FYN,HLA-DOA,HLA-F,IGHA1,IGHM,IGLC6,IL1A,IL6ST,IL10,IL15,IL15RA,IL18,IDO1,IRF1,LBP,NCK1,PLA2G2A,CCL2,CCL21,SFTPD,SRC,TGFBR2,THBS1,TNFRSF1B,TNFSF4,TNFRSF4,VCAM1,TNFSF9,EBI3,SPINK5,CLCF1,IGHV4-59,IGHV4-39,IGHV4-34,IGHV3-49,IGHV3-30,IGHV3-15,IGHV3-11,IGHV2-70,IGHV1-69,CRLF2,NOD2,IL31RA
6_Member	GO Biological Processes	GO:0050867	positive regulation of cell activation	-31.5241	-28.4327	43/436	177,695,912,920,940,1490,2534,3111,3134,3493,3507,3542,3552,3572,3586,3600,3601,3606,3929,4690,5159,6347,6366,6714,7048,7057,7292,7293,7412,8744,10148,23529,28392,28394,28395,28423,28439,28448,28450,28454,28461,64109,64127	AGER,BTK,CD1D,CD4,CD28,CCN2,FYN,HLA-DOA,HLA-F,IGHA1,IGHM,IGLC6,IL1A,IL6ST,IL10,IL15,IL15RA,IL18,LBP,NCK1,PDGFRB,CCL2,CCL21,SRC,TGFBR2,THBS1,TNFSF4,TNFRSF4,VCAM1,TNFSF9,EBI3,CLCF1,IGHV4-59,IGHV4-39,IGHV4-34,IGHV3-49,IGHV3-30,IGHV3-15,IGHV3-11,IGHV2-70,IGHV1-69,CRLF2,NOD2
6_Member	GO Biological Processes	GO:0051249	regulation of lymphocyte activation	-30.1114	-27.0434	45/532	177,695,912,920,940,944,2213,2534,3111,3134,3493,3507,3542,3552,3572,3586,3600,3601,3606,3620,3659,4690,6347,6366,6441,6714,7048,7133,7292,7293,7412,8744,10148,11005,23529,28392,28394,28395,28423,28439,28448,28450,28454,28461,64127	AGER,BTK,CD1D,CD4,CD28,TNFSF8,FCGR2B,FYN,HLA-DOA,HLA-F,IGHA1,IGHM,IGLC6,IL1A,IL6ST,IL10,IL15,IL15RA,IL18,IDO1,IRF1,NCK1,CCL2,CCL21,SFTPD,SRC,TGFBR2,TNFRSF1B,TNFSF4,TNFRSF4,VCAM1,TNFSF9,EBI3,SPINK5,CLCF1,IGHV4-59,IGHV4-39,IGHV4-34,IGHV3-49,IGHV3-30,IGHV3-15,IGHV3-11,IGHV2-70,IGHV1-69,NOD2
6_Member	GO Biological Processes	GO:0002696	positive regulation of leukocyte activation	-29.8178	-26.7721	41/421	177,695,912,920,940,2534,3111,3134,3493,3507,3542,3552,3572,3586,3600,3601,3606,3929,4690,6347,6366,6714,7048,7057,7292,7293,7412,8744,10148,23529,28392,28394,28395,28423,28439,28448,28450,28454,28461,64109,64127	AGER,BTK,CD1D,CD4,CD28,FYN,HLA-DOA,HLA-F,IGHA1,IGHM,IGLC6,IL1A,IL6ST,IL10,IL15,IL15RA,IL18,LBP,NCK1,CCL2,CCL21,SRC,TGFBR2,THBS1,TNFSF4,TNFRSF4,VCAM1,TNFSF9,EBI3,CLCF1,IGHV4-59,IGHV4-39,IGHV4-34,IGHV3-49,IGHV3-30,IGHV3-15,IGHV3-11,IGHV2-70,IGHV1-69,CRLF2,NOD2
6_Member	GO Biological Processes	GO:0051251	positive regulation of lymphocyte activation	-28.4293	-25.4251	38/371	177,695,912,920,940,2534,3111,3134,3493,3507,3542,3552,3572,3586,3600,3601,3606,4690,6347,6366,6714,7048,7292,7293,7412,8744,10148,23529,28392,28394,28395,28423,28439,28448,28450,28454,28461,64127	AGER,BTK,CD1D,CD4,CD28,FYN,HLA-DOA,HLA-F,IGHA1,IGHM,IGLC6,IL1A,IL6ST,IL10,IL15,IL15RA,IL18,NCK1,CCL2,CCL21,SRC,TGFBR2,TNFSF4,TNFRSF4,VCAM1,TNFSF9,EBI3,CLCF1,IGHV4-59,IGHV4-39,IGHV4-34,IGHV3-49,IGHV3-30,IGHV3-15,IGHV3-11,IGHV2-70,IGHV1-69,NOD2
6_Member	GO Biological Processes	GO:0070663	regulation of leukocyte proliferation	-20.6536	-17.9972	27/254	177,695,912,940,944,1438,1439,2213,3552,3572,3586,3600,3606,3620,3659,4690,6441,7048,7133,7292,7293,7412,8744,10148,23529,26585,146433	AGER,BTK,CD1D,CD28,TNFSF8,CSF2RA,CSF2RB,FCGR2B,IL1A,IL6ST,IL10,IL15,IL18,IDO1,IRF1,NCK1,SFTPD,TGFBR2,TNFRSF1B,TNFSF4,TNFRSF4,VCAM1,TNFSF9,EBI3,CLCF1,GREM1,IL34
6_Member	GO Biological Processes	GO:0001775	cell activation	-20.0255	-17.3948	38/636	71,177,695,912,920,940,944,962,1465,2213,2534,3586,3600,3606,3611,3627,3659,3702,3929,3953,4035,4690,5156,5294,5729,6288,6366,6714,7048,7097,7292,7293,7412,10148,23529,54567,55716,259197	ACTG1,AGER,BTK,CD1D,CD4,CD28,TNFSF8,CD48,CSRP1,FCGR2B,FYN,IL10,IL15,IL18,ILK,CXCL10,IRF1,ITK,LBP,LEPR,LRP1,NCK1,PDGFRA,PIK3CG,PTGDR,SAA1,CCL21,SRC,TGFBR2,TLR2,TNFSF4,TNFRSF4,VCAM1,EBI3,CLCF1,DLL4,LMBR1L,NCR3
6_Member	GO Biological Processes	GO:0050863	regulation of T cell activation	-18.3408	-15.7722	28/342	177,912,920,940,944,2213,2534,3111,3552,3572,3586,3600,3606,3620,3659,4690,6347,6366,6441,6714,7048,7133,7292,7412,8744,10148,11005,64127	AGER,CD1D,CD4,CD28,TNFSF8,FCGR2B,FYN,HLA-DOA,IL1A,IL6ST,IL10,IL15,IL18,IDO1,IRF1,NCK1,CCL2,CCL21,SFTPD,SRC,TGFBR2,TNFRSF1B,TNFSF4,VCAM1,TNFSF9,EBI3,SPINK5,NOD2
6_Member	GO Biological Processes	GO:0045785	positive regulation of cell adhesion	-17.2387	-14.7553	30/446	177,284,912,920,940,2534,3111,3491,3552,3572,3586,3600,3606,3611,4690,5155,5329,6281,6288,6347,6366,6387,6714,7048,7292,7412,8744,8784,10148,64127	AGER,ANGPT1,CD1D,CD4,CD28,FYN,HLA-DOA,CCN1,IL1A,IL6ST,IL10,IL15,IL18,ILK,NCK1,PDGFB,PLAUR,S100A10,SAA1,CCL2,CCL21,CXCL12,SRC,TGFBR2,TNFSF4,VCAM1,TNFSF9,TNFRSF18,EBI3,NOD2
6_Member	GO Biological Processes	GO:0050670	regulation of lymphocyte proliferation	-17.0504	-14.5788	23/230	177,695,912,940,944,2213,3552,3572,3586,3600,3606,3620,3659,4690,6441,7048,7133,7292,7293,7412,8744,10148,23529	AGER,BTK,CD1D,CD28,TNFSF8,FCGR2B,IL1A,IL6ST,IL10,IL15,IL18,IDO1,IRF1,NCK1,SFTPD,TGFBR2,TNFRSF1B,TNFSF4,TNFRSF4,VCAM1,TNFSF9,EBI3,CLCF1
6_Member	GO Biological Processes	GO:0032944	regulation of mononuclear cell proliferation	-16.9244	-14.4642	23/233	177,695,912,940,944,2213,3552,3572,3586,3600,3606,3620,3659,4690,6441,7048,7133,7292,7293,7412,8744,10148,23529	AGER,BTK,CD1D,CD28,TNFSF8,FCGR2B,IL1A,IL6ST,IL10,IL15,IL18,IDO1,IRF1,NCK1,SFTPD,TGFBR2,TNFRSF1B,TNFSF4,TNFRSF4,VCAM1,TNFSF9,EBI3,CLCF1
6_Member	GO Biological Processes	GO:1903037	regulation of leukocyte cell-cell adhesion	-16.2027	-13.7645	26/344	177,912,920,940,2213,2534,3111,3552,3572,3586,3600,3606,3620,3659,4690,6347,6366,6387,6441,6714,7048,7292,7412,8744,10148,64127	AGER,CD1D,CD4,CD28,FCGR2B,FYN,HLA-DOA,IL1A,IL6ST,IL10,IL15,IL18,IDO1,IRF1,NCK1,CCL2,CCL21,CXCL12,SFTPD,SRC,TGFBR2,TNFSF4,VCAM1,TNFSF9,EBI3,NOD2
6_Member	GO Biological Processes	GO:0045321	leukocyte activation	-15.5334	-13.1361	30/515	177,695,912,920,940,944,962,2213,2534,3586,3600,3606,3659,3702,3929,3953,4690,5294,5729,6366,7048,7097,7292,7293,7412,10148,23529,54567,55716,259197	AGER,BTK,CD1D,CD4,CD28,TNFSF8,CD48,FCGR2B,FYN,IL10,IL15,IL18,IRF1,ITK,LBP,LEPR,NCK1,PIK3CG,PTGDR,CCL21,TGFBR2,TLR2,TNFSF4,TNFRSF4,VCAM1,EBI3,CLCF1,DLL4,LMBR1L,NCR3
6_Member	GO Biological Processes	GO:0042129	regulation of T cell proliferation	-14.8772	-12.5128	19/174	177,912,940,944,3552,3572,3586,3600,3606,3620,3659,4690,6441,7048,7133,7292,7412,8744,10148	AGER,CD1D,CD28,TNFSF8,IL1A,IL6ST,IL10,IL15,IL18,IDO1,IRF1,NCK1,SFTPD,TGFBR2,TNFRSF1B,TNFSF4,VCAM1,TNFSF9,EBI3
6_Member	GO Biological Processes	GO:0070665	positive regulation of leukocyte proliferation	-14.4483	-12.143	18/158	177,912,940,1438,1439,3552,3572,3600,3606,4690,7048,7292,7293,7412,8744,10148,23529,146433	AGER,CD1D,CD28,CSF2RA,CSF2RB,IL1A,IL6ST,IL15,IL18,NCK1,TGFBR2,TNFSF4,TNFRSF4,VCAM1,TNFSF9,EBI3,CLCF1,IL34
6_Member	GO Biological Processes	GO:0022407	regulation of cell-cell adhesion	-14.1823	-11.8918	27/456	177,912,920,940,2213,2534,3111,3552,3572,3586,3600,3606,3620,3659,4690,5329,6347,6366,6387,6441,6714,7048,7292,7412,8744,10148,64127	AGER,CD1D,CD4,CD28,FCGR2B,FYN,HLA-DOA,IL1A,IL6ST,IL10,IL15,IL18,IDO1,IRF1,NCK1,PLAUR,CCL2,CCL21,CXCL12,SFTPD,SRC,TGFBR2,TNFSF4,VCAM1,TNFSF9,EBI3,NOD2
6_Member	GO Biological Processes	GO:0050870	positive regulation of T cell activation	-13.9725	-11.694	20/223	177,912,920,940,2534,3111,3552,3572,3600,3606,4690,6347,6366,6714,7048,7292,7412,8744,10148,64127	AGER,CD1D,CD4,CD28,FYN,HLA-DOA,IL1A,IL6ST,IL15,IL18,NCK1,CCL2,CCL21,SRC,TGFBR2,TNFSF4,VCAM1,TNFSF9,EBI3,NOD2
6_Member	GO Biological Processes	GO:0022409	positive regulation of cell-cell adhesion	-13.7757	-11.5118	22/291	177,912,920,940,2534,3111,3552,3572,3586,3600,3606,4690,5329,6347,6366,6714,7048,7292,7412,8744,10148,64127	AGER,CD1D,CD4,CD28,FYN,HLA-DOA,IL1A,IL6ST,IL10,IL15,IL18,NCK1,PLAUR,CCL2,CCL21,SRC,TGFBR2,TNFSF4,VCAM1,TNFSF9,EBI3,NOD2
6_Member	GO Biological Processes	GO:0046649	lymphocyte activation	-13.5194	-11.29	25/407	695,912,920,940,944,962,2213,2534,3586,3600,3606,3659,3702,3953,4690,5294,6366,7292,7293,7412,10148,23529,54567,55716,259197	BTK,CD1D,CD4,CD28,TNFSF8,CD48,FCGR2B,FYN,IL10,IL15,IL18,IRF1,ITK,LEPR,NCK1,PIK3CG,CCL21,TNFSF4,TNFRSF4,VCAM1,EBI3,CLCF1,DLL4,LMBR1L,NCR3
6_Member	GO Biological Processes	GO:1903039	positive regulation of leukocyte cell-cell adhesion	-13.1941	-10.9935	20/245	177,912,920,940,2534,3111,3552,3572,3600,3606,4690,6347,6366,6714,7048,7292,7412,8744,10148,64127	AGER,CD1D,CD4,CD28,FYN,HLA-DOA,IL1A,IL6ST,IL15,IL18,NCK1,CCL2,CCL21,SRC,TGFBR2,TNFSF4,VCAM1,TNFSF9,EBI3,NOD2
6_Member	GO Biological Processes	GO:0002520	immune system development	-12.3184	-10.1996	30/683	284,695,912,920,940,944,1233,1440,2057,2213,3586,3600,3659,3702,3953,4049,4050,5156,5371,5468,6714,7048,7066,7067,7097,7412,23529,54567,55716,133396	ANGPT1,BTK,CD1D,CD4,CD28,TNFSF8,CCR4,CSF3,EPOR,FCGR2B,IL10,IL15,IRF1,ITK,LEPR,LTA,LTB,PDGFRA,PML,PPARG,SRC,TGFBR2,THPO,THRA,TLR2,VCAM1,CLCF1,DLL4,LMBR1L,IL31RA
6_Member	GO Biological Processes	GO:0048534	hematopoietic or lymphoid organ development	-12.2013	-10.0976	29/643	284,695,912,920,940,944,1440,2057,2213,3586,3600,3659,3702,3953,4049,4050,5156,5371,5468,6714,7048,7066,7067,7097,7412,23529,54567,55716,133396	ANGPT1,BTK,CD1D,CD4,CD28,TNFSF8,CSF3,EPOR,FCGR2B,IL10,IL15,IRF1,ITK,LEPR,LTA,LTB,PDGFRA,PML,PPARG,SRC,TGFBR2,THPO,THRA,TLR2,VCAM1,CLCF1,DLL4,LMBR1L,IL31RA
6_Member	GO Biological Processes	GO:0050671	positive regulation of lymphocyte proliferation	-11.6909	-9.64304	15/141	177,912,940,3552,3572,3600,3606,4690,7048,7292,7293,7412,8744,10148,23529	AGER,CD1D,CD28,IL1A,IL6ST,IL15,IL18,NCK1,TGFBR2,TNFSF4,TNFRSF4,VCAM1,TNFSF9,EBI3,CLCF1
6_Member	GO Biological Processes	GO:0032946	positive regulation of mononuclear cell proliferation	-11.601	-9.56394	15/143	177,912,940,3552,3572,3600,3606,4690,7048,7292,7293,7412,8744,10148,23529	AGER,CD1D,CD28,IL1A,IL6ST,IL15,IL18,NCK1,TGFBR2,TNFSF4,TNFRSF4,VCAM1,TNFSF9,EBI3,CLCF1
6_Member	GO Biological Processes	GO:0030097	hemopoiesis	-11.462	-9.43333	27/594	284,695,912,920,940,944,1440,2057,2213,3586,3600,3659,3702,3953,5156,5371,5468,6714,7048,7066,7067,7097,7412,23529,54567,55716,133396	ANGPT1,BTK,CD1D,CD4,CD28,TNFSF8,CSF3,EPOR,FCGR2B,IL10,IL15,IRF1,ITK,LEPR,PDGFRA,PML,PPARG,SRC,TGFBR2,THPO,THRA,TLR2,VCAM1,CLCF1,DLL4,LMBR1L,IL31RA
6_Member	GO Biological Processes	GO:0042102	positive regulation of T cell proliferation	-11.1637	-9.15946	13/103	177,912,940,3552,3572,3600,3606,4690,7048,7292,7412,8744,10148	AGER,CD1D,CD28,IL1A,IL6ST,IL15,IL18,NCK1,TGFBR2,TNFSF4,VCAM1,TNFSF9,EBI3
6_Member	GO Biological Processes	GO:0002521	leukocyte differentiation	-11.1185	-9.1221	21/355	695,912,920,940,944,1440,2213,3586,3600,3659,3702,3953,5468,6714,7048,7097,7412,23529,54567,55716,133396	BTK,CD1D,CD4,CD28,TNFSF8,CSF3,FCGR2B,IL10,IL15,IRF1,ITK,LEPR,PPARG,SRC,TGFBR2,TLR2,VCAM1,CLCF1,DLL4,LMBR1L,IL31RA
6_Member	GO Biological Processes	GO:0042110	T cell activation	-10.8631	-8.88	18/255	912,920,940,944,962,2534,3600,3659,3702,3953,4690,5294,6366,7292,7293,10148,54567,55716	CD1D,CD4,CD28,TNFSF8,CD48,FYN,IL15,IRF1,ITK,LEPR,NCK1,PIK3CG,CCL21,TNFSF4,TNFRSF4,EBI3,DLL4,LMBR1L
6_Member	GO Biological Processes	GO:1903131	mononuclear cell differentiation	-9.89415	-7.97397	18/292	695,912,920,940,944,2213,3586,3600,3659,3702,3953,5468,7048,7412,23529,54567,55716,133396	BTK,CD1D,CD4,CD28,TNFSF8,FCGR2B,IL10,IL15,IRF1,ITK,LEPR,PPARG,TGFBR2,VCAM1,CLCF1,DLL4,LMBR1L,IL31RA
6_Member	GO Biological Processes	GO:0030098	lymphocyte differentiation	-8.0853	-6.28019	15/254	695,912,920,940,944,2213,3586,3600,3659,3702,3953,7412,23529,54567,55716	BTK,CD1D,CD4,CD28,TNFSF8,FCGR2B,IL10,IL15,IRF1,ITK,LEPR,VCAM1,CLCF1,DLL4,LMBR1L
6_Member	GO Biological Processes	GO:0030217	T cell differentiation	-6.05731	-4.43979	10/150	912,920,940,944,3600,3659,3702,3953,54567,55716	CD1D,CD4,CD28,TNFSF8,IL15,IRF1,ITK,LEPR,DLL4,LMBR1L
7_Summary	GO Biological Processes	GO:0001934	positive regulation of protein phosphorylation	-34.6299	-31.3971	55/722	92,94,177,183,187,284,408,627,651,718,920,1440,1490,1839,1910,2022,2246,2247,2252,2260,2534,3082,3084,3491,3572,3600,3606,3611,3953,5155,5159,5294,5329,5468,6366,6714,7043,7048,7057,7066,7132,7423,8784,9294,9518,23529,23533,26585,50507,56034,64127,80310,133396,146433,151449,6464,116379	ACVR2A,ACVRL1,AGER,AGT,APLNR,ANGPT1,ARRB1,BDNF,BMP3,C3,CD4,CSF3,CCN2,HBEGF,EDNRB,ENG,FGF1,FGF2,FGF7,FGFR1,FYN,HGF,NRG1,CCN1,IL6ST,IL15,IL18,ILK,LEPR,PDGFB,PDGFRB,PIK3CG,PLAUR,PPARG,CCL21,SRC,TGFB3,TGFBR2,THBS1,THPO,TNFRSF1A,VEGFB,TNFRSF18,S1PR2,GDF15,CLCF1,PIK3R5,GREM1,NOX4,PDGFC,NOD2,PDGFD,IL31RA,IL34,GDF7,SHC1,IL22RA2
7_Member	GO Biological Processes	GO:0001934	positive regulation of protein phosphorylation	-34.6299	-31.3971	55/722	92,94,177,183,187,284,408,627,651,718,920,1440,1490,1839,1910,2022,2246,2247,2252,2260,2534,3082,3084,3491,3572,3600,3606,3611,3953,5155,5159,5294,5329,5468,6366,6714,7043,7048,7057,7066,7132,7423,8784,9294,9518,23529,23533,26585,50507,56034,64127,80310,133396,146433,151449	ACVR2A,ACVRL1,AGER,AGT,APLNR,ANGPT1,ARRB1,BDNF,BMP3,C3,CD4,CSF3,CCN2,HBEGF,EDNRB,ENG,FGF1,FGF2,FGF7,FGFR1,FYN,HGF,NRG1,CCN1,IL6ST,IL15,IL18,ILK,LEPR,PDGFB,PDGFRB,PIK3CG,PLAUR,PPARG,CCL21,SRC,TGFB3,TGFBR2,THBS1,THPO,TNFRSF1A,VEGFB,TNFRSF18,S1PR2,GDF15,CLCF1,PIK3R5,GREM1,NOX4,PDGFC,NOD2,PDGFD,IL31RA,IL34,GDF7
7_Member	GO Biological Processes	GO:0050730	regulation of peptidyl-tyrosine phosphorylation	-19.1827	-16.5797	26/261	183,284,920,1440,1839,2252,2534,3082,3084,3572,3600,3606,5155,6464,6714,7132,8784,23529,26585,50507,56034,64127,80310,116379,133396,146433	AGT,ANGPT1,CD4,CSF3,HBEGF,FGF7,FYN,HGF,NRG1,IL6ST,IL15,IL18,PDGFB,SHC1,SRC,TNFRSF1A,TNFRSF18,CLCF1,GREM1,NOX4,PDGFC,NOD2,PDGFD,IL22RA2,IL31RA,IL34
7_Member	GO Biological Processes	GO:0050731	positive regulation of peptidyl-tyrosine phosphorylation	-17.7055	-15.2039	22/190	183,284,920,1440,1839,2252,2534,3082,3084,3572,3600,3606,5155,6714,7132,8784,23529,26585,50507,64127,133396,146433	AGT,ANGPT1,CD4,CSF3,HBEGF,FGF7,FYN,HGF,NRG1,IL6ST,IL15,IL18,PDGFB,SRC,TNFRSF1A,TNFRSF18,CLCF1,GREM1,NOX4,NOD2,IL31RA,IL34
7_Member	GO Biological Processes	GO:0042509	regulation of tyrosine phosphorylation of STAT protein	-7.31431	-5.57293	9/83	2534,3572,3600,3606,7132,8784,23529,116379,133396	FYN,IL6ST,IL15,IL18,TNFRSF1A,TNFRSF18,CLCF1,IL22RA2,IL31RA
7_Member	GO Biological Processes	GO:0042531	positive regulation of tyrosine phosphorylation of STAT protein	-6.89359	-5.19331	8/67	2534,3572,3600,3606,7132,8784,23529,133396	FYN,IL6ST,IL15,IL18,TNFRSF1A,TNFRSF18,CLCF1,IL31RA
8_Summary	GO Biological Processes	GO:0006954	inflammatory response	-34.5577	-31.3572	48/504	12,177,695,718,1233,1240,1392,2213,2921,3551,3552,3556,3600,3606,3620,3627,3929,5294,5320,5729,5732,5733,5737,6279,6288,6289,6347,6356,6358,6359,6366,6368,6373,6374,7057,7097,7132,7133,7292,7293,7412,7852,7857,50507,53342,133396,146433,259197,1839,1910,3082,3586,3603,5155,5156,5159,6387,6441,9037,9547,3572,3587,4049,408,3702,6464,6714,6772,10000,23533,1440,10148,2534,183,187,1909,5443,5533,5744,7…	SERPINA3,AGER,BTK,C3,CCR4,CMKLR1,CRH,FCGR2B,CXCL3,IKBKB,IL1A,IL1RAP,IL15,IL18,IDO1,CXCL10,LBP,PIK3CG,PLA2G2A,PTGDR,PTGER2,PTGER3,PTGFR,S100A8,SAA1,SAA2,CCL2,CCL11,CCL14,CCL15,CCL21,CCL23,CXCL11,CXCL5,THBS1,TLR2,TNFRSF1A,TNFRSF1B,TNFSF4,TNFRSF4,VCAM1,CXCR4,SCG2,NOX4,IL17D,IL31RA,IL34,NCR3,HBEGF,EDNRB,HGF,IL10,IL16,PDGFB,PDGFRA,PDGFRB,CXCL12,SFTPD,SEMA5A,CXCL14,IL6ST,IL10RA,LTA,ARRB1,ITK,SHC1,SRC,S…
8_Member	GO Biological Processes	GO:0006954	inflammatory response	-34.5577	-31.3572	48/504	12,177,695,718,1233,1240,1392,2213,2921,3551,3552,3556,3600,3606,3620,3627,3929,5294,5320,5729,5732,5733,5737,6279,6288,6289,6347,6356,6358,6359,6366,6368,6373,6374,7057,7097,7132,7133,7292,7293,7412,7852,7857,50507,53342,133396,146433,259197	SERPINA3,AGER,BTK,C3,CCR4,CMKLR1,CRH,FCGR2B,CXCL3,IKBKB,IL1A,IL1RAP,IL15,IL18,IDO1,CXCL10,LBP,PIK3CG,PLA2G2A,PTGDR,PTGER2,PTGER3,PTGFR,S100A8,SAA1,SAA2,CCL2,CCL11,CCL14,CCL15,CCL21,CCL23,CXCL11,CXCL5,THBS1,TLR2,TNFRSF1A,TNFRSF1B,TNFSF4,TNFRSF4,VCAM1,CXCR4,SCG2,NOX4,IL17D,IL31RA,IL34,NCR3
8_Member	GO Biological Processes	GO:0060326	cell chemotaxis	-26.9785	-24.0298	30/207	1233,1839,1910,2921,3082,3586,3603,3627,3929,5155,5156,5159,5294,6279,6288,6347,6356,6358,6359,6366,6368,6373,6374,6387,6441,7412,7852,7857,9037,9547	CCR4,HBEGF,EDNRB,CXCL3,HGF,IL10,IL16,CXCL10,LBP,PDGFB,PDGFRA,PDGFRB,PIK3CG,S100A8,SAA1,CCL2,CCL11,CCL14,CCL15,CCL21,CCL23,CXCL11,CXCL5,CXCL12,SFTPD,VCAM1,CXCR4,SCG2,SEMA5A,CXCL14
8_Member	KEGG Pathway	hsa04061	Viral protein interaction with cytokine and cytokine receptor	-24.0715	-21.2563	22/100	1233,2921,3572,3586,3587,3606,3627,4049,6347,6356,6358,6359,6366,6368,6373,6374,6387,7132,7133,7852,9547,146433	CCR4,CXCL3,IL6ST,IL10,IL10RA,IL18,CXCL10,LTA,CCL2,CCL11,CCL14,CCL15,CCL21,CCL23,CXCL11,CXCL5,CXCL12,TNFRSF1A,TNFRSF1B,CXCR4,CXCL14,IL34
8_Member	GO Biological Processes	GO:0030595	leukocyte chemotaxis	-18.9778	-16.387	21/145	1910,2921,3586,3603,3627,3929,5155,5294,6279,6288,6347,6356,6358,6359,6366,6368,6373,6374,6441,7852,7857	EDNRB,CXCL3,IL10,IL16,CXCL10,LBP,PDGFB,PIK3CG,S100A8,SAA1,CCL2,CCL11,CCL14,CCL15,CCL21,CCL23,CXCL11,CXCL5,SFTPD,CXCR4,SCG2
8_Member	KEGG Pathway	hsa04062	Chemokine signaling pathway	-18.829	-16.2457	23/192	408,1233,2921,3551,3627,3702,5294,6347,6356,6358,6359,6366,6368,6373,6374,6387,6464,6714,6772,7852,9547,10000,23533	ARRB1,CCR4,CXCL3,IKBKB,CXCL10,ITK,PIK3CG,CCL2,CCL11,CCL14,CCL15,CCL21,CCL23,CXCL11,CXCL5,CXCL12,SHC1,SRC,STAT1,CXCR4,CXCL14,AKT3,PIK3R5
8_Member	WikiPathways	WP5095	Overview of proinflammatory and profibrotic mediators	-18.704	-16.1282	20/129	1440,2921,3552,3586,3600,3606,3627,4049,6347,6356,6358,6359,6366,6368,6373,6374,6387,9547,10148,53342	CSF3,CXCL3,IL1A,IL10,IL15,IL18,CXCL10,LTA,CCL2,CCL11,CCL14,CCL15,CCL21,CCL23,CXCL11,CXCL5,CXCL12,CXCL14,EBI3,IL17D
8_Member	GO Biological Processes	GO:0050900	leukocyte migration	-18.1192	-15.5718	24/232	1910,2534,2921,3586,3603,3627,3929,5155,5294,6279,6288,6347,6356,6358,6359,6366,6368,6373,6374,6441,6714,7412,7852,7857	EDNRB,FYN,CXCL3,IL10,IL16,CXCL10,LBP,PDGFB,PIK3CG,S100A8,SAA1,CCL2,CCL11,CCL14,CCL15,CCL21,CCL23,CXCL11,CXCL5,SFTPD,SRC,VCAM1,CXCR4,SCG2
8_Member	Reactome Gene Sets	R-HSA-372790	Signaling by GPCR	-16.7984	-14.3493	36/704	183,187,408,695,718,1233,1240,1392,1839,1909,1910,2921,3627,5294,5443,5533,5729,5732,5733,5737,5744,6288,6347,6356,6366,6368,6373,6374,6387,6714,7433,7852,9294,10000,10203,23533	AGT,APLNR,ARRB1,BTK,C3,CCR4,CMKLR1,CRH,HBEGF,EDNRA,EDNRB,CXCL3,CXCL10,PIK3CG,POMC,PPP3CC,PTGDR,PTGER2,PTGER3,PTGFR,PTHLH,SAA1,CCL2,CCL11,CCL21,CCL23,CXCL11,CXCL5,CXCL12,SRC,VIPR1,CXCR4,S1PR2,AKT3,CALCRL,PIK3R5
8_Member	Reactome Gene Sets	R-HSA-388396	GPCR downstream signalling	-15.7305	-13.3234	33/629	183,187,408,695,718,1233,1392,1839,1909,1910,2921,3627,5294,5443,5533,5729,5732,5733,5737,5744,6288,6366,6368,6373,6374,6387,6714,7433,7852,9294,10000,10203,23533	AGT,APLNR,ARRB1,BTK,C3,CCR4,CRH,HBEGF,EDNRA,EDNRB,CXCL3,CXCL10,PIK3CG,POMC,PPP3CC,PTGDR,PTGER2,PTGER3,PTGFR,PTHLH,SAA1,CCL21,CCL23,CXCL11,CXCL5,CXCL12,SRC,VIPR1,CXCR4,S1PR2,AKT3,CALCRL,PIK3R5
8_Member	WikiPathways	WP3929	Chemokine signaling pathway	-15.3102	-12.9226	19/165	408,1233,2921,3551,3627,3702,5294,6356,6359,6366,6373,6374,6387,6464,6772,7852,9547,10000,23533	ARRB1,CCR4,CXCL3,IKBKB,CXCL10,ITK,PIK3CG,CCL11,CCL15,CCL21,CXCL11,CXCL5,CXCL12,SHC1,STAT1,CXCR4,CXCL14,AKT3,PIK3R5
8_Member	GO Biological Processes	GO:0070098	chemokine-mediated signaling pathway	-15.2801	-12.8972	15/82	1233,1240,2921,3627,6347,6356,6358,6359,6366,6368,6373,6374,6387,7066,7852	CCR4,CMKLR1,CXCL3,CXCL10,CCL2,CCL11,CCL14,CCL15,CCL21,CCL23,CXCL11,CXCL5,CXCL12,THPO,CXCR4
8_Member	GO Biological Processes	GO:0097529	myeloid leukocyte migration	-14.8658	-12.5059	17/127	1910,2921,3627,5155,5294,6279,6288,6347,6356,6358,6359,6366,6368,6373,6374,6441,7857	EDNRB,CXCL3,CXCL10,PDGFB,PIK3CG,S100A8,SAA1,CCL2,CCL11,CCL14,CCL15,CCL21,CCL23,CXCL11,CXCL5,SFTPD,SCG2
8_Member	Reactome Gene Sets	R-HSA-500792	GPCR ligand binding	-14.8327	-12.4772	28/467	183,187,718,1233,1240,1392,1909,1910,2921,3627,5443,5729,5732,5733,5737,5744,6288,6347,6356,6366,6368,6373,6374,6387,7433,7852,9294,10203	AGT,APLNR,C3,CCR4,CMKLR1,CRH,EDNRA,EDNRB,CXCL3,CXCL10,POMC,PTGDR,PTGER2,PTGER3,PTGFR,PTHLH,SAA1,CCL2,CCL11,CCL21,CCL23,CXCL11,CXCL5,CXCL12,VIPR1,CXCR4,S1PR2,CALCRL
8_Member	GO Biological Processes	GO:1990868	response to chemokine	-14.6449	-12.311	15/90	1233,1240,2921,3627,6347,6356,6358,6359,6366,6368,6373,6374,6387,7066,7852	CCR4,CMKLR1,CXCL3,CXCL10,CCL2,CCL11,CCL14,CCL15,CCL21,CCL23,CXCL11,CXCL5,CXCL12,THPO,CXCR4
8_Member	GO Biological Processes	GO:1990869	cellular response to chemokine	-14.6449	-12.311	15/90	1233,1240,2921,3627,6347,6356,6358,6359,6366,6368,6373,6374,6387,7066,7852	CCR4,CMKLR1,CXCL3,CXCL10,CCL2,CCL11,CCL14,CCL15,CCL21,CCL23,CXCL11,CXCL5,CXCL12,THPO,CXCR4
8_Member	Reactome Gene Sets	R-HSA-373076	Class A/1 (Rhodopsin-like receptors)	-14.4656	-12.1563	24/335	183,187,718,1233,1240,1909,1910,2921,3627,5443,5729,5732,5733,5737,6288,6347,6356,6366,6368,6373,6374,6387,7852,9294	AGT,APLNR,C3,CCR4,CMKLR1,EDNRA,EDNRB,CXCL3,CXCL10,POMC,PTGDR,PTGER2,PTGER3,PTGFR,SAA1,CCL2,CCL11,CCL21,CCL23,CXCL11,CXCL5,CXCL12,CXCR4,S1PR2
8_Member	GO Biological Processes	GO:0055074	calcium ion homeostasis	-13.7661	-11.5058	26/435	183,187,309,1233,1240,1909,1910,2247,3627,5156,5294,5371,5729,5732,5733,5737,6288,6356,6358,6359,6366,6368,6373,6387,7852,57402	AGT,APLNR,ANXA6,CCR4,CMKLR1,EDNRA,EDNRB,FGF2,CXCL10,PDGFRA,PIK3CG,PML,PTGDR,PTGER2,PTGER3,PTGFR,SAA1,CCL11,CCL14,CCL15,CCL21,CCL23,CXCL11,CXCL12,CXCR4,S100A14
8_Member	GO Biological Processes	GO:0071621	granulocyte chemotaxis	-13.7051	-11.4588	14/84	2921,3627,5294,6279,6288,6347,6356,6358,6359,6366,6368,6373,6374,7857	CXCL3,CXCL10,PIK3CG,S100A8,SAA1,CCL2,CCL11,CCL14,CCL15,CCL21,CCL23,CXCL11,CXCL5,SCG2
8_Member	GO Biological Processes	GO:0072507	divalent inorganic cation homeostasis	-13.6871	-11.4442	27/478	183,187,309,1233,1240,1909,1910,2247,3627,5156,5294,5371,5729,5732,5733,5737,6279,6288,6356,6358,6359,6366,6368,6373,6387,7852,57402	AGT,APLNR,ANXA6,CCR4,CMKLR1,EDNRA,EDNRB,FGF2,CXCL10,PDGFRA,PIK3CG,PML,PTGDR,PTGER2,PTGER3,PTGFR,S100A8,SAA1,CCL11,CCL14,CCL15,CCL21,CCL23,CXCL11,CXCL12,CXCR4,S100A14
8_Member	GO Biological Processes	GO:0072503	cellular divalent inorganic cation homeostasis	-13.2883	-11.0751	26/456	183,187,309,1233,1240,1909,1910,2247,3627,5156,5294,5371,5729,5732,5733,5737,6279,6288,6356,6358,6359,6366,6368,6373,6387,7852	AGT,APLNR,ANXA6,CCR4,CMKLR1,EDNRA,EDNRB,FGF2,CXCL10,PDGFRA,PIK3CG,PML,PTGDR,PTGER2,PTGER3,PTGFR,S100A8,SAA1,CCL11,CCL14,CCL15,CCL21,CCL23,CXCL11,CXCL12,CXCR4
8_Member	GO Biological Processes	GO:0006874	cellular calcium ion homeostasis	-13.1647	-10.9695	25/422	183,187,309,1233,1240,1909,1910,2247,3627,5156,5294,5371,5729,5732,5733,5737,6288,6356,6358,6359,6366,6368,6373,6387,7852	AGT,APLNR,ANXA6,CCR4,CMKLR1,EDNRA,EDNRB,FGF2,CXCL10,PDGFRA,PIK3CG,PML,PTGDR,PTGER2,PTGER3,PTGFR,SAA1,CCL11,CCL14,CCL15,CCL21,CCL23,CXCL11,CXCL12,CXCR4
8_Member	GO Biological Processes	GO:0006875	cellular metal ion homeostasis	-13.0644	-10.882	28/550	183,187,309,1233,1240,1909,1910,2247,3552,3627,5156,5294,5371,5729,5732,5733,5737,6279,6288,6356,6358,6359,6366,6368,6373,6387,7852,51310	AGT,APLNR,ANXA6,CCR4,CMKLR1,EDNRA,EDNRB,FGF2,IL1A,CXCL10,PDGFRA,PIK3CG,PML,PTGDR,PTGER2,PTGER3,PTGFR,S100A8,SAA1,CCL11,CCL14,CCL15,CCL21,CCL23,CXCL11,CXCL12,CXCR4,SLC22A17
8_Member	GO Biological Processes	GO:0055082	cellular chemical homeostasis	-12.8434	-10.6785	32/746	177,183,187,309,1233,1240,1909,1910,2247,3480,3552,3627,4804,5156,5294,5371,5729,5732,5733,5737,6279,6288,6356,6358,6359,6366,6368,6373,6387,7852,50507,51310	AGER,AGT,APLNR,ANXA6,CCR4,CMKLR1,EDNRA,EDNRB,FGF2,IGF1R,IL1A,CXCL10,NGFR,PDGFRA,PIK3CG,PML,PTGDR,PTGER2,PTGER3,PTGFR,S100A8,SAA1,CCL11,CCL14,CCL15,CCL21,CCL23,CXCL11,CXCL12,CXCR4,NOX4,SLC22A17
8_Member	GO Biological Processes	GO:0097530	granulocyte migration	-12.8038	-10.6418	14/97	2921,3627,5294,6279,6288,6347,6356,6358,6359,6366,6368,6373,6374,7857	CXCL3,CXCL10,PIK3CG,S100A8,SAA1,CCL2,CCL11,CCL14,CCL15,CCL21,CCL23,CXCL11,CXCL5,SCG2
8_Member	GO Biological Processes	GO:0030593	neutrophil chemotaxis	-12.6911	-10.5403	13/79	2921,3627,5294,6279,6288,6347,6356,6358,6359,6366,6368,6373,6374	CXCL3,CXCL10,PIK3CG,S100A8,SAA1,CCL2,CCL11,CCL14,CCL15,CCL21,CCL23,CXCL11,CXCL5
8_Member	GO Biological Processes	GO:0055065	metal ion homeostasis	-12.629	-10.4837	29/618	183,187,309,1233,1240,1909,1910,2247,3552,3627,5156,5294,5371,5729,5732,5733,5737,6279,6288,6356,6358,6359,6366,6368,6373,6387,7852,51310,57402	AGT,APLNR,ANXA6,CCR4,CMKLR1,EDNRA,EDNRB,FGF2,IL1A,CXCL10,PDGFRA,PIK3CG,PML,PTGDR,PTGER2,PTGER3,PTGFR,S100A8,SAA1,CCL11,CCL14,CCL15,CCL21,CCL23,CXCL11,CXCL12,CXCR4,SLC22A17,S100A14
8_Member	Reactome Gene Sets	R-HSA-375276	Peptide ligand-binding receptors	-12.6151	-10.4725	18/201	183,187,718,1233,1909,1910,2921,3627,5443,6288,6347,6356,6366,6368,6373,6374,6387,7852	AGT,APLNR,C3,CCR4,EDNRA,EDNRB,CXCL3,CXCL10,POMC,SAA1,CCL2,CCL11,CCL21,CCL23,CXCL11,CXCL5,CXCL12,CXCR4
8_Member	GO Biological Processes	GO:1990266	neutrophil migration	-11.9982	-9.91635	13/89	2921,3627,5294,6279,6288,6347,6356,6358,6359,6366,6368,6373,6374	CXCL3,CXCL10,PIK3CG,S100A8,SAA1,CCL2,CCL11,CCL14,CCL15,CCL21,CCL23,CXCL11,CXCL5
8_Member	GO Biological Processes	GO:0030003	cellular cation homeostasis	-11.8059	-9.74926	28/620	183,187,309,1233,1240,1909,1910,2247,3552,3627,5156,5294,5371,5729,5732,5733,5737,6279,6288,6356,6358,6359,6366,6368,6373,6387,7852,51310	AGT,APLNR,ANXA6,CCR4,CMKLR1,EDNRA,EDNRB,FGF2,IL1A,CXCL10,PDGFRA,PIK3CG,PML,PTGDR,PTGER2,PTGER3,PTGFR,S100A8,SAA1,CCL11,CCL14,CCL15,CCL21,CCL23,CXCL11,CXCL12,CXCR4,SLC22A17
8_Member	GO Biological Processes	GO:0006873	cellular ion homeostasis	-11.5588	-9.52385	28/635	183,187,309,1233,1240,1909,1910,2247,3552,3627,5156,5294,5371,5729,5732,5733,5737,6279,6288,6356,6358,6359,6366,6368,6373,6387,7852,51310	AGT,APLNR,ANXA6,CCR4,CMKLR1,EDNRA,EDNRB,FGF2,IL1A,CXCL10,PDGFRA,PIK3CG,PML,PTGDR,PTGER2,PTGER3,PTGFR,S100A8,SAA1,CCL11,CCL14,CCL15,CCL21,CCL23,CXCL11,CXCL12,CXCR4,SLC22A17
8_Member	GO Biological Processes	GO:0055080	cation homeostasis	-11.4194	-9.39284	29/692	183,187,309,1233,1240,1909,1910,2247,3552,3627,5156,5294,5371,5729,5732,5733,5737,6279,6288,6356,6358,6359,6366,6368,6373,6387,7852,51310,57402	AGT,APLNR,ANXA6,CCR4,CMKLR1,EDNRA,EDNRB,FGF2,IL1A,CXCL10,PDGFRA,PIK3CG,PML,PTGDR,PTGER2,PTGER3,PTGFR,S100A8,SAA1,CCL11,CCL14,CCL15,CCL21,CCL23,CXCL11,CXCL12,CXCR4,SLC22A17,S100A14
8_Member	GO Biological Processes	GO:0098771	inorganic ion homeostasis	-11.2682	-9.24994	29/702	183,187,309,1233,1240,1909,1910,2247,3552,3627,5156,5294,5371,5729,5732,5733,5737,6279,6288,6356,6358,6359,6366,6368,6373,6387,7852,51310,57402	AGT,APLNR,ANXA6,CCR4,CMKLR1,EDNRA,EDNRB,FGF2,IL1A,CXCL10,PDGFRA,PIK3CG,PML,PTGDR,PTGER2,PTGER3,PTGFR,S100A8,SAA1,CCL11,CCL14,CCL15,CCL21,CCL23,CXCL11,CXCL12,CXCR4,SLC22A17,S100A14
8_Member	GO Biological Processes	GO:0050801	ion homeostasis	-11.239	-9.22272	30/754	183,187,309,1233,1240,1909,1910,2247,3552,3627,5156,5294,5371,5729,5732,5733,5737,6279,6288,6356,6358,6359,6366,6368,6373,6387,6714,7852,51310,57402	AGT,APLNR,ANXA6,CCR4,CMKLR1,EDNRA,EDNRB,FGF2,IL1A,CXCL10,PDGFRA,PIK3CG,PML,PTGDR,PTGER2,PTGER3,PTGFR,S100A8,SAA1,CCL11,CCL14,CCL15,CCL21,CCL23,CXCL11,CXCL12,SRC,CXCR4,SLC22A17,S100A14
8_Member	GO Biological Processes	GO:0048247	lymphocyte chemotaxis	-10.8751	-8.89009	10/49	3627,5294,6288,6347,6356,6358,6359,6366,6368,6373	CXCL10,PIK3CG,SAA1,CCL2,CCL11,CCL14,CCL15,CCL21,CCL23,CXCL11
8_Member	GO Biological Processes	GO:0007204	positive regulation of cytosolic calcium ion concentration	-10.1665	-8.22808	18/281	183,187,1233,1240,1909,1910,2247,3627,5156,5294,5729,5732,5733,5737,6288,6366,6373,7852	AGT,APLNR,CCR4,CMKLR1,EDNRA,EDNRB,FGF2,CXCL10,PDGFRA,PIK3CG,PTGDR,PTGER2,PTGER3,PTGFR,SAA1,CCL21,CXCL11,CXCR4
8_Member	Reactome Gene Sets	R-HSA-380108	Chemokine receptors bind chemokines	-10.0249	-8.0982	10/59	1233,2921,3627,6347,6356,6366,6373,6374,6387,7852	CCR4,CXCL3,CXCL10,CCL2,CCL11,CCL21,CXCL11,CXCL5,CXCL12,CXCR4
8_Member	GO Biological Processes	GO:0071674	mononuclear cell migration	-9.59459	-7.68565	12/110	3627,5155,5294,6288,6347,6356,6358,6359,6366,6368,6373,7852	CXCL10,PDGFB,PIK3CG,SAA1,CCL2,CCL11,CCL14,CCL15,CCL21,CCL23,CXCL11,CXCR4
8_Member	GO Biological Processes	GO:0051480	regulation of cytosolic calcium ion concentration	-9.33962	-7.4493	18/316	183,187,1233,1240,1909,1910,2247,3627,5156,5294,5729,5732,5733,5737,6288,6366,6373,7852	AGT,APLNR,CCR4,CMKLR1,EDNRA,EDNRB,FGF2,CXCL10,PDGFRA,PIK3CG,PTGDR,PTGER2,PTGER3,PTGFR,SAA1,CCL21,CXCL11,CXCR4
8_Member	Reactome Gene Sets	R-HSA-418594	G alpha (i) signalling events	-9.29567	-7.40838	18/318	183,187,718,1233,2921,3627,5443,5533,5733,6288,6366,6368,6373,6374,6387,6714,7852,9294	AGT,APLNR,C3,CCR4,CXCL3,CXCL10,POMC,PPP3CC,PTGER3,SAA1,CCL21,CCL23,CXCL11,CXCL5,CXCL12,SRC,CXCR4,S1PR2
8_Member	GO Biological Processes	GO:0034341	response to interferon-gamma	-8.98566	-7.11609	12/124	71,3659,6347,6356,6358,6359,6366,6368,6772,7097,7431,8519	ACTG1,IRF1,CCL2,CCL11,CCL14,CCL15,CCL21,CCL23,STAT1,TLR2,VIM,IFITM1
8_Member	GO Biological Processes	GO:0072676	lymphocyte migration	-8.95779	-7.09111	10/75	3627,5294,6288,6347,6356,6358,6359,6366,6368,6373	CXCL10,PIK3CG,SAA1,CCL2,CCL11,CCL14,CCL15,CCL21,CCL23,CXCL11
8_Member	GO Biological Processes	GO:0071346	cellular response to interferon-gamma	-8.78861	-6.93188	11/102	71,3659,6347,6356,6358,6359,6366,6368,6772,7097,7431	ACTG1,IRF1,CCL2,CCL11,CCL14,CCL15,CCL21,CCL23,STAT1,TLR2,VIM
8_Member	GO Biological Processes	GO:0002548	monocyte chemotaxis	-6.91072	-5.20886	7/45	5155,6347,6356,6358,6359,6366,6368	PDGFB,CCL2,CCL11,CCL14,CCL15,CCL21,CCL23
8_Member	GO Biological Processes	GO:0070555	response to interleukin-1	-5.58825	-4.03396	9/132	3551,5122,6347,6356,6358,6359,6366,6368,6714	IKBKB,PCSK1,CCL2,CCL11,CCL14,CCL15,CCL21,CCL23,SRC
8_Member	GO Biological Processes	GO:0048245	eosinophil chemotaxis	-4.90644	-3.44	4/17	6347,6356,6366,7857	CCL2,CCL11,CCL21,SCG2
8_Member	GO Biological Processes	GO:0072677	eosinophil migration	-4.80029	-3.34514	4/18	6347,6356,6366,7857	CCL2,CCL11,CCL21,SCG2
8_Member	GO Biological Processes	GO:0071347	cellular response to interleukin-1	-4.485	-3.07282	7/102	3551,6347,6356,6358,6359,6366,6368	IKBKB,CCL2,CCL11,CCL14,CCL15,CCL21,CCL23
8_Member	GO Biological Processes	GO:0043087	regulation of GTPase activity	-2.83354	-1.6767	10/364	6281,6347,6356,6358,6359,6366,6368,10154,23129,91584	S100A10,CCL2,CCL11,CCL14,CCL15,CCL21,CCL23,PLXNC1,PLXND1,PLXNA4
9_Summary	GO Biological Processes	GO:0002250	adaptive immune response	-33.7462	-30.5756	51/617	695,718,920,1439,2213,2534,3111,3493,3507,3542,3606,3702,5294,6890,6891,10148,28392,28394,28395,28423,28439,28448,28450,28454,28461,28558,28567,28568,28569,28576,28611,28619,28640,28642,28644,28657,28660,28677,28682,28683,28804,28815,28817,28823,28874,28907,28908,28930,28940,28941,60468	BTK,C3,CD4,CSF2RB,FCGR2B,FYN,HLA-DOA,IGHA1,IGHM,IGLC6,IL18,ITK,PIK3CG,TAP1,TAP2,EBI3,IGHV4-59,IGHV4-39,IGHV4-34,IGHV3-49,IGHV3-30,IGHV3-15,IGHV3-11,IGHV2-70,IGHV1-69,TRBV29-1,TRBV20-1,TRBV19,TRBV18,TRBV12-4,TRBV5-4,TRBV3-1,TRAV41,TRAV39,TRAV38-1,TRAV26-1,TRAV23DV6,TRAV9-2,TRAV8-4,TRAV8-3,IGLV3-9,IGLV2-14,IGLV2-8,IGLV1-44,IGKV3D-20,IGKV5-2,IGKV4-1,IGKV1-39,IGKV1-12,IGKV1-9,BACH2
9_Member	GO Biological Processes	GO:0002250	adaptive immune response	-33.7462	-30.5756	51/617	695,718,920,1439,2213,2534,3111,3493,3507,3542,3606,3702,5294,6890,6891,10148,28392,28394,28395,28423,28439,28448,28450,28454,28461,28558,28567,28568,28569,28576,28611,28619,28640,28642,28644,28657,28660,28677,28682,28683,28804,28815,28817,28823,28874,28907,28908,28930,28940,28941,60468	BTK,C3,CD4,CSF2RB,FCGR2B,FYN,HLA-DOA,IGHA1,IGHM,IGLC6,IL18,ITK,PIK3CG,TAP1,TAP2,EBI3,IGHV4-59,IGHV4-39,IGHV4-34,IGHV3-49,IGHV3-30,IGHV3-15,IGHV3-11,IGHV2-70,IGHV1-69,TRBV29-1,TRBV20-1,TRBV19,TRBV18,TRBV12-4,TRBV5-4,TRBV3-1,TRAV41,TRAV39,TRAV38-1,TRAV26-1,TRAV23DV6,TRAV9-2,TRAV8-4,TRAV8-3,IGLV3-9,IGLV2-14,IGLV2-8,IGLV1-44,IGKV3D-20,IGKV5-2,IGKV4-1,IGKV1-39,IGKV1-12,IGKV1-9,BACH2
9_Member	GO Biological Processes	GO:0002377	immunoglobulin production	-10.1757	-8.2356	14/150	695,3111,28644,28677,28804,28815,28817,28823,28874,28907,28908,28930,28940,28941	BTK,HLA-DOA,TRAV38-1,TRAV9-2,IGLV3-9,IGLV2-14,IGLV2-8,IGLV1-44,IGKV3D-20,IGKV5-2,IGKV4-1,IGKV1-39,IGKV1-12,IGKV1-9
9_Member	GO Biological Processes	GO:0002440	production of molecular mediator of immune response	-10.0599	-8.13156	14/153	695,3111,28644,28677,28804,28815,28817,28823,28874,28907,28908,28930,28940,28941	BTK,HLA-DOA,TRAV38-1,TRAV9-2,IGLV3-9,IGLV2-14,IGLV2-8,IGLV1-44,IGKV3D-20,IGKV5-2,IGKV4-1,IGKV1-39,IGKV1-12,IGKV1-9
10_Summary	GO Biological Processes	GO:0007167	enzyme linked receptor protein signaling pathway	-28.8935	-25.8691	46/601	92,94,284,627,651,920,1490,1839,2022,2246,2247,2252,2260,2534,3082,3084,3480,3572,4035,4052,4053,4690,4880,4881,5045,5155,5156,5159,5371,5468,6464,6714,7043,7048,7075,7423,7431,8828,9180,9518,26585,56034,64109,80310,133396,151449,177,408,2213,3552,5294,5320,6347,6356,6358,6359,6366,6368,7057,7066,7187,23533,50507,55504,64127,146433,2908,3586,7133,7412,54567,57556,183,3491,71,1440,3620,3627,4804,5…	ACVR2A,ACVRL1,ANGPT1,BDNF,BMP3,CD4,CCN2,HBEGF,ENG,FGF1,FGF2,FGF7,FGFR1,FYN,HGF,NRG1,IGF1R,IL6ST,LRP1,LTBP1,LTBP2,NCK1,NPPC,NPR1,FURIN,PDGFB,PDGFRA,PDGFRB,PML,PPARG,SHC1,SRC,TGFB3,TGFBR2,TIE1,VEGFB,VIM,NRP2,OSMR,GDF15,GREM1,PDGFC,CRLF2,PDGFD,IL31RA,GDF7,AGER,ARRB1,FCGR2B,IL1A,PIK3CG,PLA2G2A,CCL2,CCL11,CCL14,CCL15,CCL21,CCL23,THBS1,THPO,TRAF3,PIK3R5,NOX4,TNFRSF19,NOD2,IL34,NR3C1,IL10,TNFRSF1B,VCAM1…
10_Member	GO Biological Processes	GO:0007167	enzyme linked receptor protein signaling pathway	-28.8935	-25.8691	46/601	92,94,284,627,651,920,1490,1839,2022,2246,2247,2252,2260,2534,3082,3084,3480,3572,4035,4052,4053,4690,4880,4881,5045,5155,5156,5159,5371,5468,6464,6714,7043,7048,7075,7423,7431,8828,9180,9518,26585,56034,64109,80310,133396,151449	ACVR2A,ACVRL1,ANGPT1,BDNF,BMP3,CD4,CCN2,HBEGF,ENG,FGF1,FGF2,FGF7,FGFR1,FYN,HGF,NRG1,IGF1R,IL6ST,LRP1,LTBP1,LTBP2,NCK1,NPPC,NPR1,FURIN,PDGFB,PDGFRA,PDGFRB,PML,PPARG,SHC1,SRC,TGFB3,TGFBR2,TIE1,VEGFB,VIM,NRP2,OSMR,GDF15,GREM1,PDGFC,CRLF2,PDGFD,IL31RA,GDF7
10_Member	GO Biological Processes	GO:0043410	positive regulation of MAPK cascade	-24.0082	-21.2055	38/490	177,284,408,920,1490,2213,2246,2247,2260,3082,3084,3480,3552,5155,5156,5159,5294,5320,6347,6356,6358,6359,6366,6368,6464,6714,7043,7057,7066,7187,9518,23533,50507,55504,56034,64127,80310,146433	AGER,ANGPT1,ARRB1,CD4,CCN2,FCGR2B,FGF1,FGF2,FGFR1,HGF,NRG1,IGF1R,IL1A,PDGFB,PDGFRA,PDGFRB,PIK3CG,PLA2G2A,CCL2,CCL11,CCL14,CCL15,CCL21,CCL23,SHC1,SRC,TGFB3,THBS1,THPO,TRAF3,GDF15,PIK3R5,NOX4,TNFRSF19,PDGFC,NOD2,PDGFD,IL34
10_Member	GO Biological Processes	GO:0071363	cellular response to growth factor stimulus	-22.746	-20.0226	36/464	92,94,627,1490,2022,2246,2247,2252,2260,2534,2908,3082,3480,3586,4053,5045,5155,5156,5159,5371,5468,6347,6464,6714,7043,7048,7057,7133,7412,7423,8828,9518,54567,57556,80310,151449	ACVR2A,ACVRL1,BDNF,CCN2,ENG,FGF1,FGF2,FGF7,FGFR1,FYN,NR3C1,HGF,IGF1R,IL10,LTBP2,FURIN,PDGFB,PDGFRA,PDGFRB,PML,PPARG,CCL2,SHC1,SRC,TGFB3,TGFBR2,THBS1,TNFRSF1B,VCAM1,VEGFB,NRP2,GDF15,DLL4,SEMA6A,PDGFD,GDF7
10_Member	GO Biological Processes	GO:0043408	regulation of MAPK cascade	-22.5587	-19.8455	42/686	177,183,284,408,920,1490,2213,2246,2247,2260,3082,3084,3480,3491,3552,5155,5156,5159,5294,5320,5468,6347,6356,6358,6359,6366,6368,6464,6714,7043,7057,7066,7187,9518,23533,50507,55504,56034,57556,64127,80310,146433	AGER,AGT,ANGPT1,ARRB1,CD4,CCN2,FCGR2B,FGF1,FGF2,FGFR1,HGF,NRG1,IGF1R,CCN1,IL1A,PDGFB,PDGFRA,PDGFRB,PIK3CG,PLA2G2A,PPARG,CCL2,CCL11,CCL14,CCL15,CCL21,CCL23,SHC1,SRC,TGFB3,THBS1,THPO,TRAF3,GDF15,PIK3R5,NOX4,TNFRSF19,PDGFC,SEMA6A,NOD2,PDGFD,IL34
10_Member	GO Biological Processes	GO:0070848	response to growth factor	-21.8557	-19.1717	36/493	92,94,627,1490,2022,2246,2247,2252,2260,2534,2908,3082,3480,3586,4053,5045,5155,5156,5159,5371,5468,6347,6464,6714,7043,7048,7057,7133,7412,7423,8828,9518,54567,57556,80310,151449	ACVR2A,ACVRL1,BDNF,CCN2,ENG,FGF1,FGF2,FGF7,FGFR1,FYN,NR3C1,HGF,IGF1R,IL10,LTBP2,FURIN,PDGFB,PDGFRA,PDGFRB,PML,PPARG,CCL2,SHC1,SRC,TGFB3,TGFBR2,THBS1,TNFRSF1B,VCAM1,VEGFB,NRP2,GDF15,DLL4,SEMA6A,PDGFD,GDF7
10_Member	GO Biological Processes	GO:0070374	positive regulation of ERK1 and ERK2 cascade	-21.0846	-18.4101	26/220	177,284,408,920,1490,2246,2247,3084,3552,5155,5156,5159,5320,6347,6356,6358,6359,6366,6368,6464,6714,7066,50507,56034,64127,80310	AGER,ANGPT1,ARRB1,CD4,CCN2,FGF1,FGF2,NRG1,IL1A,PDGFB,PDGFRA,PDGFRB,PLA2G2A,CCL2,CCL11,CCL14,CCL15,CCL21,CCL23,SHC1,SRC,THPO,NOX4,PDGFC,NOD2,PDGFD
10_Member	WikiPathways	WP5087	Malignant pleural mesothelioma	-20.1838	-17.5447	33/447	71,177,284,627,1440,1490,1839,2246,2247,2252,2260,3082,3480,3586,3620,3627,4804,5155,5156,5159,5294,5328,6347,6374,6387,6464,6714,6772,7423,10000,56034,80310,146433	ACTG1,AGER,ANGPT1,BDNF,CSF3,CCN2,HBEGF,FGF1,FGF2,FGF7,FGFR1,HGF,IGF1R,IL10,IDO1,CXCL10,NGFR,PDGFB,PDGFRA,PDGFRB,PIK3CG,PLAU,CCL2,CXCL5,CXCL12,SHC1,SRC,STAT1,VEGFB,AKT3,PDGFC,PDGFD,IL34
10_Member	GO Biological Processes	GO:0070372	regulation of ERK1 and ERK2 cascade	-19.4442	-16.8218	28/311	177,284,408,920,1490,2246,2247,3084,3491,3552,5155,5156,5159,5320,6347,6356,6358,6359,6366,6368,6464,6714,7066,50507,56034,57556,64127,80310	AGER,ANGPT1,ARRB1,CD4,CCN2,FGF1,FGF2,NRG1,CCN1,IL1A,PDGFB,PDGFRA,PDGFRB,PLA2G2A,CCL2,CCL11,CCL14,CCL15,CCL21,CCL23,SHC1,SRC,THPO,NOX4,PDGFC,SEMA6A,NOD2,PDGFD
10_Member	GO Biological Processes	GO:0051897	positive regulation of protein kinase B signaling	-18.0435	-15.5146	19/119	284,940,1440,1839,2022,2247,2260,3084,3480,3606,5294,6366,6714,7057,7066,9037,9518,23533,50507	ANGPT1,CD28,CSF3,HBEGF,ENG,FGF2,FGFR1,NRG1,IGF1R,IL18,PIK3CG,CCL21,SRC,THBS1,THPO,SEMA5A,GDF15,PIK3R5,NOX4
10_Member	KEGG Pathway	hsa05200	Pathways in cancer	-17.9061	-15.3982	33/531	183,1438,1439,1909,1910,2057,2246,2247,2252,2260,3082,3480,3551,3572,3595,3600,3601,5155,5156,5159,5371,5468,5732,5733,6387,6772,7043,7048,7187,7423,7852,10000,54567	AGT,CSF2RA,CSF2RB,EDNRA,EDNRB,EPOR,FGF1,FGF2,FGF7,FGFR1,HGF,IGF1R,IKBKB,IL6ST,IL12RB2,IL15,IL15RA,PDGFB,PDGFRA,PDGFRB,PML,PPARG,PTGER2,PTGER3,CXCL12,STAT1,TGFB3,TGFBR2,TRAF3,VEGFB,CXCR4,AKT3,DLL4
10_Member	KEGG Pathway	hsa04010	MAPK signaling pathway	-16.8024	-14.3493	25/294	284,408,627,2246,2247,2252,2260,3082,3480,3551,3552,3556,4772,4804,5155,5156,5159,5533,7043,7048,7132,7423,10000,56034,80310	ANGPT1,ARRB1,BDNF,FGF1,FGF2,FGF7,FGFR1,HGF,IGF1R,IKBKB,IL1A,IL1RAP,NFATC1,NGFR,PDGFB,PDGFRA,PDGFRB,PPP3CC,TGFB3,TGFBR2,TNFRSF1A,VEGFB,AKT3,PDGFC,PDGFD
10_Member	Reactome Gene Sets	R-HSA-5684996	MAPK1/MAPK3 signaling	-16.0146	-13.5817	24/286	71,284,408,1438,1439,1839,2246,2247,2252,2260,2534,3082,3084,3572,5155,5156,5159,5700,5701,5702,5707,5708,6464,6714	ACTG1,ANGPT1,ARRB1,CSF2RA,CSF2RB,HBEGF,FGF1,FGF2,FGF7,FGFR1,FYN,HGF,NRG1,IL6ST,PDGFB,PDGFRA,PDGFRB,PSMC1,PSMC2,PSMC3,PSMD1,PSMD2,SHC1,SRC
10_Member	GO Biological Processes	GO:0014068	positive regulation of phosphatidylinositol 3-kinase signaling	-15.5369	-13.1361	15/79	183,284,940,1440,2247,2260,3082,3480,3606,5155,5156,5159,6714,56034,80310	AGT,ANGPT1,CD28,CSF3,FGF2,FGFR1,HGF,IGF1R,IL18,PDGFB,PDGFRA,PDGFRB,SRC,PDGFC,PDGFD
10_Member	GO Biological Processes	GO:0007169	transmembrane receptor protein tyrosine kinase signaling pathway	-15.5006	-13.1081	27/403	284,627,920,1490,1839,2246,2247,2252,2260,2534,3082,3084,3480,4690,5155,5156,5159,6464,6714,7075,7423,8828,9518,26585,56034,80310,133396	ANGPT1,BDNF,CD4,CCN2,HBEGF,FGF1,FGF2,FGF7,FGFR1,FYN,HGF,NRG1,IGF1R,NCK1,PDGFB,PDGFRA,PDGFRB,SHC1,SRC,TIE1,VEGFB,NRP2,GDF15,GREM1,PDGFC,PDGFD,IL31RA
10_Member	Reactome Gene Sets	R-HSA-5673001	RAF/MAP kinase cascade	-15.1622	-12.784	23/280	71,284,408,1438,1439,1839,2246,2247,2252,2260,2534,3082,3084,5155,5156,5159,5700,5701,5702,5707,5708,6464,6714	ACTG1,ANGPT1,ARRB1,CSF2RA,CSF2RB,HBEGF,FGF1,FGF2,FGF7,FGFR1,FYN,HGF,NRG1,PDGFB,PDGFRA,PDGFRB,PSMC1,PSMC2,PSMC3,PSMD1,PSMD2,SHC1,SRC
10_Member	Reactome Gene Sets	R-HSA-5683057	MAPK family signaling cascades	-14.7596	-12.4085	24/325	71,284,408,1438,1439,1839,2246,2247,2252,2260,2534,3082,3084,3572,5155,5156,5159,5700,5701,5702,5707,5708,6464,6714	ACTG1,ANGPT1,ARRB1,CSF2RA,CSF2RB,HBEGF,FGF1,FGF2,FGF7,FGFR1,FYN,HGF,NRG1,IL6ST,PDGFB,PDGFRA,PDGFRB,PSMC1,PSMC2,PSMC3,PSMD1,PSMD2,SHC1,SRC
10_Member	Reactome Gene Sets	R-HSA-5663202	Diseases of signal transduction by growth factor receptors and second messengers	-14.7311	-12.3844	27/433	71,408,940,1839,2246,2247,2252,2260,2534,3082,3084,5155,5156,5159,5700,5701,5702,5707,5708,6464,6714,6772,7048,10000,50507,54567,56829	ACTG1,ARRB1,CD28,HBEGF,FGF1,FGF2,FGF7,FGFR1,FYN,HGF,NRG1,PDGFB,PDGFRA,PDGFRB,PSMC1,PSMC2,PSMC3,PSMD1,PSMD2,SHC1,SRC,STAT1,TGFBR2,AKT3,NOX4,DLL4,ZC3HAV1
10_Member	GO Biological Processes	GO:0033674	positive regulation of kinase activity	-14.6927	-12.3504	28/473	177,183,284,920,1839,2246,2247,2260,3084,3480,3491,3606,5155,5156,5159,5294,6366,6714,7048,7057,7075,23533,26585,50507,56034,64127,80310,146433	AGER,AGT,ANGPT1,CD4,HBEGF,FGF1,FGF2,FGFR1,NRG1,IGF1R,CCN1,IL18,PDGFB,PDGFRA,PDGFRB,PIK3CG,CCL21,SRC,TGFBR2,THBS1,TIE1,PIK3R5,GREM1,NOX4,PDGFC,NOD2,PDGFD,IL34
10_Member	Reactome Gene Sets	R-HSA-1257604	PIP3 activates AKT signaling	-14.5502	-12.2205	22/267	940,1839,2246,2247,2252,2260,2534,3082,3084,3556,5155,5156,5159,5371,5468,5700,5701,5702,5707,5708,6714,10000	CD28,HBEGF,FGF1,FGF2,FGF7,FGFR1,FYN,HGF,NRG1,IL1RAP,PDGFB,PDGFRA,PDGFRB,PML,PPARG,PSMC1,PSMC2,PSMC3,PSMD1,PSMD2,SRC,AKT3
10_Member	GO Biological Processes	GO:0051896	regulation of protein kinase B signaling	-14.2945	-11.997	19/187	284,940,1440,1839,2022,2247,2260,3084,3480,3606,5294,6366,6714,7057,7066,9037,9518,23533,50507	ANGPT1,CD28,CSF3,HBEGF,ENG,FGF2,FGFR1,NRG1,IGF1R,IL18,PIK3CG,CCL21,SRC,THBS1,THPO,SEMA5A,GDF15,PIK3R5,NOX4
10_Member	WikiPathways	WP4172	PI3K-Akt signaling pathway	-14.1816	-11.8918	24/345	284,627,1440,2057,2246,2247,2252,2260,3082,3480,3551,4804,5155,5156,5159,5294,7057,7097,7423,9180,10000,23533,56034,80310	ANGPT1,BDNF,CSF3,EPOR,FGF1,FGF2,FGF7,FGFR1,HGF,IGF1R,IKBKB,NGFR,PDGFB,PDGFRA,PDGFRB,PIK3CG,THBS1,TLR2,VEGFB,OSMR,AKT3,PIK3R5,PDGFC,PDGFD
10_Member	KEGG Pathway	hsa04151	PI3K-Akt signaling pathway	-13.9341	-11.6603	24/354	284,627,1440,2057,2246,2247,2252,2260,3082,3480,3551,4804,5155,5156,5159,5294,7057,7097,7423,9180,10000,23533,56034,80310	ANGPT1,BDNF,CSF3,EPOR,FGF1,FGF2,FGF7,FGFR1,HGF,IGF1R,IKBKB,NGFR,PDGFB,PDGFRA,PDGFRB,PIK3CG,THBS1,TLR2,VEGFB,OSMR,AKT3,PIK3R5,PDGFC,PDGFD
10_Member	GO Biological Processes	GO:0045860	positive regulation of protein kinase activity	-13.8645	-11.597	25/393	177,183,284,920,1839,2246,2247,2260,3084,3491,3606,5155,5159,5294,6366,6714,7048,7057,23533,26585,50507,56034,64127,80310,146433	AGER,AGT,ANGPT1,CD4,HBEGF,FGF1,FGF2,FGFR1,NRG1,CCN1,IL18,PDGFB,PDGFRB,PIK3CG,CCL21,SRC,TGFBR2,THBS1,PIK3R5,GREM1,NOX4,PDGFC,NOD2,PDGFD,IL34
10_Member	Reactome Gene Sets	R-HSA-9006934	Signaling by Receptor Tyrosine Kinases	-13.6438	-11.4043	28/521	71,627,1839,2246,2247,2252,2260,2534,3082,3084,3480,4690,5045,5155,5156,5159,5241,6387,6464,6714,6772,7057,7423,8828,9402,10000,56034,80310	ACTG1,BDNF,HBEGF,FGF1,FGF2,FGF7,FGFR1,FYN,HGF,NRG1,IGF1R,NCK1,FURIN,PDGFB,PDGFRA,PDGFRB,PGR,CXCL12,SHC1,SRC,STAT1,THBS1,VEGFB,NRP2,GRAP2,AKT3,PDGFC,PDGFD
10_Member	GO Biological Processes	GO:0014066	regulation of phosphatidylinositol 3-kinase signaling	-13.2431	-11.0379	15/111	183,284,940,1440,2247,2260,3082,3480,3606,5155,5156,5159,6714,56034,80310	AGT,ANGPT1,CD28,CSF3,FGF2,FGFR1,HGF,IGF1R,IL18,PDGFB,PDGFRA,PDGFRB,SRC,PDGFC,PDGFD
10_Member	Reactome Gene Sets	R-HSA-9006925	Intracellular signaling by second messengers	-13.2416	-11.0379	22/309	940,1839,2246,2247,2252,2260,2534,3082,3084,3556,5155,5156,5159,5371,5468,5700,5701,5702,5707,5708,6714,10000	CD28,HBEGF,FGF1,FGF2,FGF7,FGFR1,FYN,HGF,NRG1,IL1RAP,PDGFB,PDGFRA,PDGFRB,PML,PPARG,PSMC1,PSMC2,PSMC3,PSMD1,PSMD2,SRC,AKT3
10_Member	WikiPathways	WP3932	Focal adhesion: PI3K-Akt-mTOR-signaling pathway	-13.2416	-11.0379	22/309	284,1440,2057,2246,2247,2252,2260,3082,3480,3551,4804,5155,5156,5159,5294,7057,7423,9180,10000,23533,56034,80310	ANGPT1,CSF3,EPOR,FGF1,FGF2,FGF7,FGFR1,HGF,IGF1R,IKBKB,NGFR,PDGFB,PDGFRA,PDGFRB,PIK3CG,THBS1,VEGFB,OSMR,AKT3,PIK3R5,PDGFC,PDGFD
10_Member	Reactome Gene Sets	R-HSA-199418	Negative regulation of the PI3K/AKT network	-13.1255	-10.9342	15/113	940,1839,2246,2247,2252,2260,2534,3082,3084,3556,5155,5156,5159,6714,10000	CD28,HBEGF,FGF1,FGF2,FGF7,FGFR1,FYN,HGF,NRG1,IL1RAP,PDGFB,PDGFRA,PDGFRB,SRC,AKT3
10_Member	GO Biological Processes	GO:0043406	positive regulation of MAP kinase activity	-12.9535	-10.78	15/116	177,2246,2247,2260,5155,5159,5294,6714,7057,23533,50507,56034,64127,80310,146433	AGER,FGF1,FGF2,FGFR1,PDGFB,PDGFRB,PIK3CG,SRC,THBS1,PIK3R5,NOX4,PDGFC,NOD2,PDGFD,IL34
10_Member	GO Biological Processes	GO:0051347	positive regulation of transferase activity	-12.892	-10.7243	28/559	177,183,284,920,1839,2246,2247,2260,3084,3480,3491,3606,5155,5156,5159,5294,6366,6714,7048,7057,7075,23533,26585,50507,56034,64127,80310,146433	AGER,AGT,ANGPT1,CD4,HBEGF,FGF1,FGF2,FGFR1,NRG1,IGF1R,CCN1,IL18,PDGFB,PDGFRA,PDGFRB,PIK3CG,CCL21,SRC,TGFBR2,THBS1,TIE1,PIK3R5,GREM1,NOX4,PDGFC,NOD2,PDGFD,IL34
10_Member	Reactome Gene Sets	R-HSA-2219530	Constitutive Signaling by Aberrant PI3K in Cancer	-12.7658	-10.6123	13/78	940,1839,2246,2247,2252,2260,2534,3082,3084,5155,5156,5159,6714	CD28,HBEGF,FGF1,FGF2,FGF7,FGFR1,FYN,HGF,NRG1,PDGFB,PDGFRA,PDGFRB,SRC
10_Member	KEGG Pathway	hsa04014	Ras signaling pathway	-12.5848	-10.4477	19/232	284,627,2246,2247,2252,2260,3082,3480,3551,4804,5155,5156,5159,5320,6464,7423,10000,56034,80310	ANGPT1,BDNF,FGF1,FGF2,FGF7,FGFR1,HGF,IGF1R,IKBKB,NGFR,PDGFB,PDGFRA,PDGFRB,PLA2G2A,SHC1,VEGFB,AKT3,PDGFC,PDGFD
10_Member	GO Biological Processes	GO:0043549	regulation of kinase activity	-12.5798	-10.4461	32/763	177,183,284,920,1839,2246,2247,2260,3082,3084,3480,3491,3606,5155,5156,5159,5294,5468,6366,6464,6714,7026,7048,7057,7075,23533,26585,50507,56034,64127,80310,146433	AGER,AGT,ANGPT1,CD4,HBEGF,FGF1,FGF2,FGFR1,HGF,NRG1,IGF1R,CCN1,IL18,PDGFB,PDGFRA,PDGFRB,PIK3CG,PPARG,CCL21,SHC1,SRC,NR2F2,TGFBR2,THBS1,TIE1,PIK3R5,GREM1,NOX4,PDGFC,NOD2,PDGFD,IL34
10_Member	Reactome Gene Sets	R-HSA-2219528	PI3K/AKT Signaling in Cancer	-12.3735	-10.2496	14/104	940,1839,2246,2247,2252,2260,2534,3082,3084,5155,5156,5159,6714,10000	CD28,HBEGF,FGF1,FGF2,FGF7,FGFR1,FYN,HGF,NRG1,PDGFB,PDGFRA,PDGFRB,SRC,AKT3
10_Member	KEGG Pathway	hsa04015	Rap1 signaling pathway	-12.288	-10.1743	18/210	71,284,2246,2247,2252,2260,3082,3480,4804,5155,5156,5159,6714,7057,7423,10000,56034,80310	ACTG1,ANGPT1,FGF1,FGF2,FGF7,FGFR1,HGF,IGF1R,NGFR,PDGFB,PDGFRA,PDGFRB,SRC,THBS1,VEGFB,AKT3,PDGFC,PDGFD
10_Member	Reactome Gene Sets	R-HSA-6811558	PI5P, PP2A and IER3 Regulate PI3K/AKT Signaling	-12.2566	-10.1455	14/106	940,1839,2246,2247,2252,2260,2534,3082,3084,3556,5155,5156,5159,6714	CD28,HBEGF,FGF1,FGF2,FGF7,FGFR1,FYN,HGF,NRG1,IL1RAP,PDGFB,PDGFRA,PDGFRB,SRC
10_Member	GO Biological Processes	GO:0043405	regulation of MAP kinase activity	-12.2039	-10.0977	17/183	177,183,2246,2247,2260,5155,5159,5294,5468,6714,7057,23533,50507,56034,64127,80310,146433	AGER,AGT,FGF1,FGF2,FGFR1,PDGFB,PDGFRB,PIK3CG,PPARG,SRC,THBS1,PIK3R5,NOX4,PDGFC,NOD2,PDGFD,IL34
10_Member	GO Biological Processes	GO:0045859	regulation of protein kinase activity	-12.1679	-10.0668	29/645	177,183,284,920,1839,2246,2247,2260,3082,3084,3491,3606,5155,5159,5294,5468,6366,6464,6714,7026,7048,7057,23533,26585,50507,56034,64127,80310,146433	AGER,AGT,ANGPT1,CD4,HBEGF,FGF1,FGF2,FGFR1,HGF,NRG1,CCN1,IL18,PDGFB,PDGFRB,PIK3CG,PPARG,CCL21,SHC1,SRC,NR2F2,TGFBR2,THBS1,PIK3R5,GREM1,NOX4,PDGFC,NOD2,PDGFD,IL34
10_Member	KEGG Pathway	hsa05218	Melanoma	-11.8269	-9.76482	12/72	2246,2247,2252,2260,3082,3480,5155,5156,5159,10000,56034,80310	FGF1,FGF2,FGF7,FGFR1,HGF,IGF1R,PDGFB,PDGFRA,PDGFRB,AKT3,PDGFC,PDGFD
10_Member	KEGG Pathway	hsa04020	Calcium signaling pathway	-10.3132	-8.36615	17/240	1909,1910,2246,2247,2252,2260,3082,5155,5156,5159,5533,5733,5737,7423,7852,56034,80310	EDNRA,EDNRB,FGF1,FGF2,FGF7,FGFR1,HGF,PDGFB,PDGFRA,PDGFRB,PPP3CC,PTGER3,PTGFR,VEGFB,CXCR4,PDGFC,PDGFD
10_Member	WikiPathways	WP382	MAPK signaling pathway	-10.0624	-8.13235	17/249	408,627,2246,2247,2252,2260,3551,3552,4772,5155,5159,5533,7043,7048,7132,7850,10000	ARRB1,BDNF,FGF1,FGF2,FGF7,FGFR1,IKBKB,IL1A,NFATC1,PDGFB,PDGFRB,PPP3CC,TGFB3,TGFBR2,TNFRSF1A,IL1R2,AKT3
10_Member	GO Biological Processes	GO:0071902	positive regulation of protein serine/threonine kinase activity	-9.27337	-7.38759	15/208	177,2246,2247,2260,5155,5159,5294,6714,7057,23533,50507,56034,64127,80310,146433	AGER,FGF1,FGF2,FGFR1,PDGFB,PDGFRB,PIK3CG,SRC,THBS1,PIK3R5,NOX4,PDGFC,NOD2,PDGFD,IL34
10_Member	GO Biological Processes	GO:0071900	regulation of protein serine/threonine kinase activity	-8.2203	-6.40125	18/372	177,183,2246,2247,2260,5155,5159,5294,5468,6714,7026,7057,23533,50507,56034,64127,80310,146433	AGER,AGT,FGF1,FGF2,FGFR1,PDGFB,PDGFRB,PIK3CG,PPARG,SRC,NR2F2,THBS1,PIK3R5,NOX4,PDGFC,NOD2,PDGFD,IL34
10_Member	GO Biological Processes	GO:0051781	positive regulation of cell division	-8.21656	-6.39879	10/89	2246,2247,2252,3480,3552,5155,7043,7423,56034,80310	FGF1,FGF2,FGF7,IGF1R,IL1A,PDGFB,TGFB3,VEGFB,PDGFC,PDGFD
10_Member	KEGG Pathway	hsa04810	Regulation of actin cytoskeleton	-7.13232	-5.41095	13/218	71,2246,2247,2252,2260,5155,5156,5159,6387,6714,7852,56034,80310	ACTG1,FGF1,FGF2,FGF7,FGFR1,PDGFB,PDGFRA,PDGFRB,CXCL12,SRC,CXCR4,PDGFC,PDGFD
10_Member	WikiPathways	WP51	Regulation of actin cytoskeleton	-6.05731	-4.43979	10/150	71,2246,2247,2252,2260,5155,5156,5159,5294,23533	ACTG1,FGF1,FGF2,FGF7,FGFR1,PDGFB,PDGFRA,PDGFRB,PIK3CG,PIK3R5
10_Member	WikiPathways	WP3931	Embryonic stem cell pluripotency pathways	-5.96425	-4.3642	9/119	2246,2247,2252,2260,3572,5155,5156,5159,10000	FGF1,FGF2,FGF7,FGFR1,IL6ST,PDGFB,PDGFRA,PDGFRB,AKT3
10_Member	GO Biological Processes	GO:0051302	regulation of cell division	-5.2161	-3.707	10/186	2246,2247,2252,3480,3552,5155,7043,7423,56034,80310	FGF1,FGF2,FGF7,IGF1R,IL1A,PDGFB,TGFB3,VEGFB,PDGFC,PDGFD
11_Summary	GO Biological Processes	GO:0030155	regulation of cell adhesion	-28.3984	-25.4135	50/760	71,94,177,284,347,912,920,940,2213,2534,3111,3491,3552,3572,3586,3600,3606,3611,3620,3659,4321,4690,5155,5294,5328,5329,5371,6281,6288,6347,6366,6387,6441,6714,7048,7057,7292,7412,7852,8744,8784,9037,10148,10154,11005,23129,26585,57556,64127,91584,671,695,3134,5045,5468,7043,9353,53342,133396,408,1240,3082,3929,5443,7850	ACTG1,ACVRL1,AGER,ANGPT1,APOD,CD1D,CD4,CD28,FCGR2B,FYN,HLA-DOA,CCN1,IL1A,IL6ST,IL10,IL15,IL18,ILK,IDO1,IRF1,MMP12,NCK1,PDGFB,PIK3CG,PLAU,PLAUR,PML,S100A10,SAA1,CCL2,CCL21,CXCL12,SFTPD,SRC,TGFBR2,THBS1,TNFSF4,VCAM1,CXCR4,TNFSF9,TNFRSF18,SEMA5A,EBI3,PLXNC1,SPINK5,PLXND1,GREM1,SEMA6A,NOD2,PLXNA4,BPI,BTK,HLA-F,FURIN,PPARG,TGFB3,SLIT2,IL17D,IL31RA,ARRB1,CMKLR1,HGF,LBP,POMC,IL1R2
11_Member	GO Biological Processes	GO:0030155	regulation of cell adhesion	-28.3984	-25.4135	50/760	71,94,177,284,347,912,920,940,2213,2534,3111,3491,3552,3572,3586,3600,3606,3611,3620,3659,4321,4690,5155,5294,5328,5329,5371,6281,6288,6347,6366,6387,6441,6714,7048,7057,7292,7412,7852,8744,8784,9037,10148,10154,11005,23129,26585,57556,64127,91584	ACTG1,ACVRL1,AGER,ANGPT1,APOD,CD1D,CD4,CD28,FCGR2B,FYN,HLA-DOA,CCN1,IL1A,IL6ST,IL10,IL15,IL18,ILK,IDO1,IRF1,MMP12,NCK1,PDGFB,PIK3CG,PLAU,PLAUR,PML,S100A10,SAA1,CCL2,CCL21,CXCL12,SFTPD,SRC,TGFBR2,THBS1,TNFSF4,VCAM1,CXCR4,TNFSF9,TNFRSF18,SEMA5A,EBI3,PLXNC1,SPINK5,PLXND1,GREM1,SEMA6A,NOD2,PLXNA4
11_Member	GO Biological Processes	GO:0002683	negative regulation of immune system process	-15.8754	-13.453	28/425	284,347,671,695,2213,2534,3111,3134,3586,3620,3659,4321,5045,5468,6347,6366,6387,6441,6714,7043,7057,7292,9353,11005,26585,53342,64127,133396	ANGPT1,APOD,BPI,BTK,FCGR2B,FYN,HLA-DOA,HLA-F,IL10,IDO1,IRF1,MMP12,FURIN,PPARG,CCL2,CCL21,CXCL12,SFTPD,SRC,TGFB3,THBS1,TNFSF4,SLIT2,SPINK5,GREM1,IL17D,NOD2,IL31RA
11_Member	GO Biological Processes	GO:0001818	negative regulation of cytokine production	-11.8336	-9.76796	22/363	177,284,347,408,671,695,1240,2213,3082,3134,3586,3620,3929,5045,5371,5443,6441,7043,7057,7292,7850,64127	AGER,ANGPT1,APOD,ARRB1,BPI,BTK,CMKLR1,FCGR2B,HGF,HLA-F,IL10,IDO1,LBP,FURIN,PML,POMC,SFTPD,TGFB3,THBS1,TNFSF4,IL1R2,NOD2
11_Member	GO Biological Processes	GO:0007162	negative regulation of cell adhesion	-10.493	-8.5301	19/305	94,284,347,2213,3586,3620,3659,4321,6366,6387,6441,6714,7057,7292,9037,10154,23129,57556,91584	ACVRL1,ANGPT1,APOD,FCGR2B,IL10,IDO1,IRF1,MMP12,CCL21,CXCL12,SFTPD,SRC,THBS1,TNFSF4,SEMA5A,PLXNC1,PLXND1,SEMA6A,PLXNA4
12_Summary	GO Biological Processes	GO:0001525	angiogenesis	-25.9132	-22.9979	34/321	71,94,187,284,347,1490,1890,1909,2022,2246,2247,3491,3606,3953,5156,5159,5294,6347,6464,7048,7057,7075,7423,7857,8742,8828,9037,9353,10203,23129,26585,51330,54567,79602,4035,7026,3611,5241,5371,6356,6714,7852,151449,4804,5155,2260,3586,5468,6387,6772,10000,183,718,3082,3552,3627,4881,11005,57556,1910,2252,4321,64127,2057,3084,3480,4772,7132,7133,7412,50507,91584	ACTG1,ACVRL1,APLNR,ANGPT1,APOD,CCN2,TYMP,EDNRA,ENG,FGF1,FGF2,CCN1,IL18,LEPR,PDGFRA,PDGFRB,PIK3CG,CCL2,SHC1,TGFBR2,THBS1,TIE1,VEGFB,SCG2,TNFSF12,NRP2,SEMA5A,SLIT2,CALCRL,PLXND1,GREM1,TNFRSF12A,DLL4,ADIPOR2,LRP1,NR2F2,ILK,PGR,PML,CCL11,SRC,CXCR4,GDF7,NGFR,PDGFB,FGFR1,IL10,PPARG,CXCL12,STAT1,AKT3,AGT,C3,HGF,IL1A,CXCL10,NPR1,SPINK5,SEMA6A,EDNRB,FGF7,MMP12,NOD2,EPOR,NRG1,IGF1R,NFATC1,TNFRSF1A,TNFRSF1B…
12_Member	GO Biological Processes	GO:0001525	angiogenesis	-25.9132	-22.9979	34/321	71,94,187,284,347,1490,1890,1909,2022,2246,2247,3491,3606,3953,5156,5159,5294,6347,6464,7048,7057,7075,7423,7857,8742,8828,9037,9353,10203,23129,26585,51330,54567,79602	ACTG1,ACVRL1,APLNR,ANGPT1,APOD,CCN2,TYMP,EDNRA,ENG,FGF1,FGF2,CCN1,IL18,LEPR,PDGFRA,PDGFRB,PIK3CG,CCL2,SHC1,TGFBR2,THBS1,TIE1,VEGFB,SCG2,TNFSF12,NRP2,SEMA5A,SLIT2,CALCRL,PLXND1,GREM1,TNFRSF12A,DLL4,ADIPOR2
12_Member	GO Biological Processes	GO:0048514	blood vessel morphogenesis	-24.2621	-21.4206	36/419	71,94,187,284,347,1490,1890,1909,2022,2246,2247,3491,3606,3953,4035,5156,5159,5294,6347,6464,7026,7048,7057,7075,7423,7857,8742,8828,9037,9353,10203,23129,26585,51330,54567,79602	ACTG1,ACVRL1,APLNR,ANGPT1,APOD,CCN2,TYMP,EDNRA,ENG,FGF1,FGF2,CCN1,IL18,LEPR,LRP1,PDGFRA,PDGFRB,PIK3CG,CCL2,SHC1,NR2F2,TGFBR2,THBS1,TIE1,VEGFB,SCG2,TNFSF12,NRP2,SEMA5A,SLIT2,CALCRL,PLXND1,GREM1,TNFRSF12A,DLL4,ADIPOR2
12_Member	GO Biological Processes	GO:0035239	tube morphogenesis	-24.1419	-21.3137	43/661	71,94,187,284,347,1490,1890,1909,2022,2246,2247,3491,3606,3611,3953,4035,5156,5159,5241,5294,5371,6347,6356,6464,6714,7026,7048,7057,7075,7423,7852,7857,8742,8828,9037,9353,10203,23129,26585,51330,54567,79602,151449	ACTG1,ACVRL1,APLNR,ANGPT1,APOD,CCN2,TYMP,EDNRA,ENG,FGF1,FGF2,CCN1,IL18,ILK,LEPR,LRP1,PDGFRA,PDGFRB,PGR,PIK3CG,PML,CCL2,CCL11,SHC1,SRC,NR2F2,TGFBR2,THBS1,TIE1,VEGFB,CXCR4,SCG2,TNFSF12,NRP2,SEMA5A,SLIT2,CALCRL,PLXND1,GREM1,TNFRSF12A,DLL4,ADIPOR2,GDF7
12_Member	GO Biological Processes	GO:0001568	blood vessel development	-23.6009	-20.8225	38/503	71,94,187,284,347,1490,1890,1909,2022,2246,2247,3491,3606,3953,4035,4804,5155,5156,5159,5294,6347,6464,7026,7048,7057,7075,7423,7857,8742,8828,9037,9353,10203,23129,26585,51330,54567,79602	ACTG1,ACVRL1,APLNR,ANGPT1,APOD,CCN2,TYMP,EDNRA,ENG,FGF1,FGF2,CCN1,IL18,LEPR,LRP1,NGFR,PDGFB,PDGFRA,PDGFRB,PIK3CG,CCL2,SHC1,NR2F2,TGFBR2,THBS1,TIE1,VEGFB,SCG2,TNFSF12,NRP2,SEMA5A,SLIT2,CALCRL,PLXND1,GREM1,TNFRSF12A,DLL4,ADIPOR2
12_Member	GO Biological Processes	GO:0001944	vasculature development	-22.9093	-20.1647	38/526	71,94,187,284,347,1490,1890,1909,2022,2246,2247,3491,3606,3953,4035,4804,5155,5156,5159,5294,6347,6464,7026,7048,7057,7075,7423,7857,8742,8828,9037,9353,10203,23129,26585,51330,54567,79602	ACTG1,ACVRL1,APLNR,ANGPT1,APOD,CCN2,TYMP,EDNRA,ENG,FGF1,FGF2,CCN1,IL18,LEPR,LRP1,NGFR,PDGFB,PDGFRA,PDGFRB,PIK3CG,CCL2,SHC1,NR2F2,TGFBR2,THBS1,TIE1,VEGFB,SCG2,TNFSF12,NRP2,SEMA5A,SLIT2,CALCRL,PLXND1,GREM1,TNFRSF12A,DLL4,ADIPOR2
12_Member	GO Biological Processes	GO:0001936	regulation of endothelial cell proliferation	-18.3272	-15.7659	22/178	94,187,2247,2260,3586,4804,5155,5468,6347,6356,6387,6772,7026,7057,7075,7423,7857,8742,8828,9037,10000,54567	ACVRL1,APLNR,FGF2,FGFR1,IL10,NGFR,PDGFB,PPARG,CCL2,CCL11,CXCL12,STAT1,NR2F2,THBS1,TIE1,VEGFB,SCG2,TNFSF12,NRP2,SEMA5A,AKT3,DLL4
12_Member	GO Biological Processes	GO:0045765	regulation of angiogenesis	-18.2401	-15.6858	28/345	94,183,187,718,2022,2246,2247,3082,3552,3586,3627,4881,5371,5468,6356,6772,7048,7057,7075,7423,7852,8742,9037,10000,11005,23129,26585,57556	ACVRL1,AGT,APLNR,C3,ENG,FGF1,FGF2,HGF,IL1A,IL10,CXCL10,NPR1,PML,PPARG,CCL11,STAT1,TGFBR2,THBS1,TIE1,VEGFB,CXCR4,TNFSF12,SEMA5A,AKT3,SPINK5,PLXND1,GREM1,SEMA6A
12_Member	GO Biological Processes	GO:1901342	regulation of vasculature development	-18.0417	-15.5146	28/351	94,183,187,718,2022,2246,2247,3082,3552,3586,3627,4881,5371,5468,6356,6772,7048,7057,7075,7423,7852,8742,9037,10000,11005,23129,26585,57556	ACVRL1,AGT,APLNR,C3,ENG,FGF1,FGF2,HGF,IL1A,IL10,CXCL10,NPR1,PML,PPARG,CCL11,STAT1,TGFBR2,THBS1,TIE1,VEGFB,CXCR4,TNFSF12,SEMA5A,AKT3,SPINK5,PLXND1,GREM1,SEMA6A
12_Member	GO Biological Processes	GO:0050678	regulation of epithelial cell proliferation	-17.1649	-14.6874	28/379	94,187,1910,2246,2247,2252,2260,3586,4321,4804,5155,5241,5468,6347,6356,6387,6772,7026,7057,7075,7423,7857,8742,8828,9037,10000,54567,64127	ACVRL1,APLNR,EDNRB,FGF1,FGF2,FGF7,FGFR1,IL10,MMP12,NGFR,PDGFB,PGR,PPARG,CCL2,CCL11,CXCL12,STAT1,NR2F2,THBS1,TIE1,VEGFB,SCG2,TNFSF12,NRP2,SEMA5A,AKT3,DLL4,NOD2
12_Member	GO Biological Processes	GO:0007507	heart development	-15.8222	-13.41	31/542	94,183,187,1909,2022,2057,2247,3084,3480,3491,3552,3611,4772,5155,5156,5159,6464,7048,7075,7132,7133,7412,7423,8828,9353,10203,23129,26585,50507,54567,91584	ACVRL1,AGT,APLNR,EDNRA,ENG,EPOR,FGF2,NRG1,IGF1R,CCN1,IL1A,ILK,NFATC1,PDGFB,PDGFRA,PDGFRB,SHC1,TGFBR2,TIE1,TNFRSF1A,TNFRSF1B,VCAM1,VEGFB,NRP2,SLIT2,CALCRL,PLXND1,GREM1,NOX4,DLL4,PLXNA4
12_Member	GO Biological Processes	GO:0045766	positive regulation of angiogenesis	-14.4688	-12.1563	19/183	94,187,718,2022,2246,2247,3082,3552,3586,6356,7048,7057,7075,7423,7852,8742,9037,10000,26585	ACVRL1,APLNR,C3,ENG,FGF1,FGF2,HGF,IL1A,IL10,CCL11,TGFBR2,THBS1,TIE1,VEGFB,CXCR4,TNFSF12,SEMA5A,AKT3,GREM1
12_Member	GO Biological Processes	GO:1904018	positive regulation of vasculature development	-14.4688	-12.1563	19/183	94,187,718,2022,2246,2247,3082,3552,3586,6356,7048,7057,7075,7423,7852,8742,9037,10000,26585	ACVRL1,APLNR,C3,ENG,FGF1,FGF2,HGF,IL1A,IL10,CCL11,TGFBR2,THBS1,TIE1,VEGFB,CXCR4,TNFSF12,SEMA5A,AKT3,GREM1
12_Member	GO Biological Processes	GO:0050679	positive regulation of epithelial cell proliferation	-12.3235	-10.2022	18/209	94,187,2246,2247,2252,2260,3586,4321,5155,6356,6387,7423,7857,8742,8828,9037,10000,64127	ACVRL1,APLNR,FGF1,FGF2,FGF7,FGFR1,IL10,MMP12,PDGFB,CCL11,CXCL12,VEGFB,SCG2,TNFSF12,NRP2,SEMA5A,AKT3,NOD2
12_Member	GO Biological Processes	GO:0001938	positive regulation of endothelial cell proliferation	-11.9749	-9.89771	14/111	94,187,2247,2260,3586,5155,6356,6387,7423,7857,8742,8828,9037,10000	ACVRL1,APLNR,FGF2,FGFR1,IL10,PDGFB,CCL11,CXCL12,VEGFB,SCG2,TNFSF12,NRP2,SEMA5A,AKT3
13_Summary	WikiPathways	WP5115	Network map of SARS-CoV-2 signaling pathway	-24.8108	-21.9265	29/221	71,183,347,920,2247,2534,2921,3552,3586,3603,3606,3627,3929,4599,6288,6289,6347,6356,6359,6366,6374,6387,6772,7048,7187,7850,8519,23586,64135,6373	ACTG1,AGT,APOD,CD4,FGF2,FYN,CXCL3,IL1A,IL10,IL16,IL18,CXCL10,LBP,MX1,SAA1,SAA2,CCL2,CCL11,CCL15,CCL21,CXCL5,CXCL12,STAT1,TGFBR2,TRAF3,IL1R2,IFITM1,DDX58,IFIH1,CXCL11
13_Member	WikiPathways	WP5115	Network map of SARS-CoV-2 signaling pathway	-24.8108	-21.9265	29/221	71,183,347,920,2247,2534,2921,3552,3586,3603,3606,3627,3929,4599,6288,6289,6347,6356,6359,6366,6374,6387,6772,7048,7187,7850,8519,23586,64135	ACTG1,AGT,APOD,CD4,FGF2,FYN,CXCL3,IL1A,IL10,IL16,IL18,CXCL10,LBP,MX1,SAA1,SAA2,CCL2,CCL11,CCL15,CCL21,CXCL5,CXCL12,STAT1,TGFBR2,TRAF3,IL1R2,IFITM1,DDX58,IFIH1
13_Member	WikiPathways	WP5039	SARS-CoV-2 innate immunity evasion and cell-specific immune response	-12.1377	-10.0439	12/68	2921,3586,3627,4599,6347,6373,6374,6387,6772,7187,8519,23586	CXCL3,IL10,CXCL10,MX1,CCL2,CXCL11,CXCL5,CXCL12,STAT1,TRAF3,IFITM1,DDX58
14_Summary	GO Biological Processes	GO:0002237	response to molecule of bacterial origin	-22.8286	-20.0947	32/339	671,1439,1440,1910,2213,2921,3552,3586,3587,3595,3606,3620,3627,3929,4049,4353,5122,5732,5737,6279,6347,6373,6374,6714,7066,7097,7133,7292,7412,7431,57402,64127,695,2247,3082,5443,6288,6356,6772,2908,3480,3600,4306,5241	BPI,CSF2RB,CSF3,EDNRB,FCGR2B,CXCL3,IL1A,IL10,IL10RA,IL12RB2,IL18,IDO1,CXCL10,LBP,LTA,MPO,PCSK1,PTGER2,PTGFR,S100A8,CCL2,CXCL11,CXCL5,SRC,THPO,TLR2,TNFRSF1B,TNFSF4,VCAM1,VIM,S100A14,NOD2,BTK,FGF2,HGF,POMC,SAA1,CCL11,STAT1,NR3C1,IGF1R,IL15,NR3C2,PGR
14_Member	GO Biological Processes	GO:0002237	response to molecule of bacterial origin	-22.8286	-20.0947	32/339	671,1439,1440,1910,2213,2921,3552,3586,3587,3595,3606,3620,3627,3929,4049,4353,5122,5732,5737,6279,6347,6373,6374,6714,7066,7097,7133,7292,7412,7431,57402,64127	BPI,CSF2RB,CSF3,EDNRB,FCGR2B,CXCL3,IL1A,IL10,IL10RA,IL12RB2,IL18,IDO1,CXCL10,LBP,LTA,MPO,PCSK1,PTGER2,PTGFR,S100A8,CCL2,CXCL11,CXCL5,SRC,THPO,TLR2,TNFRSF1B,TNFSF4,VCAM1,VIM,S100A14,NOD2
14_Member	GO Biological Processes	GO:0032496	response to lipopolysaccharide	-22.5401	-19.8369	31/318	671,1439,1440,1910,2921,3552,3586,3587,3595,3606,3620,3627,3929,4049,4353,5122,5732,5737,6279,6347,6373,6374,6714,7066,7097,7133,7292,7412,7431,57402,64127	BPI,CSF2RB,CSF3,EDNRB,CXCL3,IL1A,IL10,IL10RA,IL12RB2,IL18,IDO1,CXCL10,LBP,LTA,MPO,PCSK1,PTGER2,PTGFR,S100A8,CCL2,CXCL11,CXCL5,SRC,THPO,TLR2,TNFRSF1B,TNFSF4,VCAM1,VIM,S100A14,NOD2
14_Member	GO Biological Processes	GO:0071216	cellular response to biotic stimulus	-14.4679	-12.1563	21/239	671,695,1440,1910,2213,2921,3552,3586,3606,3627,3929,6347,6373,6374,6714,7066,7097,7133,7292,7431,64127	BPI,BTK,CSF3,EDNRB,FCGR2B,CXCL3,IL1A,IL10,IL18,CXCL10,LBP,CCL2,CXCL11,CXCL5,SRC,THPO,TLR2,TNFRSF1B,TNFSF4,VIM,NOD2
14_Member	GO Biological Processes	GO:0071219	cellular response to molecule of bacterial origin	-14.3953	-12.0939	20/212	671,1440,1910,2213,2921,3552,3586,3606,3627,3929,6347,6373,6374,6714,7066,7097,7133,7292,7431,64127	BPI,CSF3,EDNRB,FCGR2B,CXCL3,IL1A,IL10,IL18,CXCL10,LBP,CCL2,CXCL11,CXCL5,SRC,THPO,TLR2,TNFRSF1B,TNFSF4,VIM,NOD2
14_Member	GO Biological Processes	GO:0071222	cellular response to lipopolysaccharide	-13.7561	-11.4993	19/200	671,1440,1910,2921,3552,3586,3606,3627,3929,6347,6373,6374,6714,7066,7097,7133,7292,7431,64127	BPI,CSF3,EDNRB,CXCL3,IL1A,IL10,IL18,CXCL10,LBP,CCL2,CXCL11,CXCL5,SRC,THPO,TLR2,TNFRSF1B,TNFSF4,VIM,NOD2
14_Member	Reactome Gene Sets	R-HSA-6785807	Interleukin-4 and Interleukin-13 signaling	-12.1422	-10.0459	14/108	2247,3082,3552,3586,3606,3929,5443,6288,6347,6356,6772,7133,7412,7431	FGF2,HGF,IL1A,IL10,IL18,LBP,POMC,SAA1,CCL2,CCL11,STAT1,TNFRSF1B,VCAM1,VIM
14_Member	GO Biological Processes	GO:0071396	cellular response to lipid	-10.7394	-8.76193	24/499	671,1440,1910,2908,2921,3480,3552,3586,3600,3606,3627,3929,4306,5241,6347,6373,6374,6714,7066,7097,7133,7292,7431,64127	BPI,CSF3,EDNRB,NR3C1,CXCL3,IGF1R,IL1A,IL10,IL15,IL18,CXCL10,LBP,NR3C2,PGR,CCL2,CXCL11,CXCL5,SRC,THPO,TLR2,TNFRSF1B,TNFSF4,VIM,NOD2
15_Summary	KEGG Pathway	hsa04630	JAK-STAT signaling pathway	-17.9512	-15.4306	21/162	1438,1439,1440,2057,3572,3586,3587,3595,3600,3601,3953,5155,5156,5159,6772,7066,9180,10000,53342,64109,116379,6714	CSF2RA,CSF2RB,CSF3,EPOR,IL6ST,IL10,IL10RA,IL12RB2,IL15,IL15RA,LEPR,PDGFB,PDGFRA,PDGFRB,STAT1,THPO,OSMR,AKT3,IL17D,CRLF2,IL22RA2,SRC
15_Member	KEGG Pathway	hsa04630	JAK-STAT signaling pathway	-17.9512	-15.4306	21/162	1438,1439,1440,2057,3572,3586,3587,3595,3600,3601,3953,5155,5156,5159,6772,7066,9180,10000,53342,64109,116379	CSF2RA,CSF2RB,CSF3,EPOR,IL6ST,IL10,IL10RA,IL12RB2,IL15,IL15RA,LEPR,PDGFB,PDGFRA,PDGFRB,STAT1,THPO,OSMR,AKT3,IL17D,CRLF2,IL22RA2
15_Member	WikiPathways	WP4538	Regulatory circuits of the STAT3 signaling pathway	-8.73104	-6.87712	10/79	1438,1439,3572,3587,3595,3601,5156,5159,6714,9180	CSF2RA,CSF2RB,IL6ST,IL10RA,IL12RB2,IL15RA,PDGFRA,PDGFRB,SRC,OSMR
16_Summary	Reactome Gene Sets	R-HSA-5668541	TNFR2 non-canonical NF-kB pathway	-17.9359	-15.4218	18/102	943,944,4049,4050,5700,5701,5702,5707,5708,7132,7133,7187,7292,7293,8742,8744,8784,51330	TNFRSF8,TNFSF8,LTA,LTB,PSMC1,PSMC2,PSMC3,PSMD1,PSMD2,TNFRSF1A,TNFRSF1B,TRAF3,TNFSF4,TNFRSF4,TNFSF12,TNFSF9,TNFRSF18,TNFRSF12A
16_Member	Reactome Gene Sets	R-HSA-5668541	TNFR2 non-canonical NF-kB pathway	-17.9359	-15.4218	18/102	943,944,4049,4050,5700,5701,5702,5707,5708,7132,7133,7187,7292,7293,8742,8744,8784,51330	TNFRSF8,TNFSF8,LTA,LTB,PSMC1,PSMC2,PSMC3,PSMD1,PSMD2,TNFRSF1A,TNFRSF1B,TRAF3,TNFSF4,TNFRSF4,TNFSF12,TNFSF9,TNFRSF18,TNFRSF12A
16_Member	Reactome Gene Sets	R-HSA-5669034	TNFs bind their physiological receptors	-11.652	-9.61064	9/29	943,944,4049,7132,7133,7292,7293,8744,8784	TNFRSF8,TNFSF8,LTA,TNFRSF1A,TNFRSF1B,TNFSF4,TNFRSF4,TNFSF9,TNFRSF18
17_Summary	GO Biological Processes	GO:0009611	response to wounding	-17.6784	-15.1829	30/430	71,94,177,309,347,1465,1490,1839,1909,2246,2247,2252,3084,3491,3552,3611,4321,5122,5155,5156,5159,5294,5328,5329,6279,6288,6714,7043,7048,79602,187,1910,4881,4883,7057,408,1674,4053,4690,5045,7169,7431,9168,26585,183,2022,912,3556,6464,7412,3551,9294,7097	ACTG1,ACVRL1,AGER,ANXA6,APOD,CSRP1,CCN2,HBEGF,EDNRA,FGF1,FGF2,FGF7,NRG1,CCN1,IL1A,ILK,MMP12,PCSK1,PDGFB,PDGFRA,PDGFRB,PIK3CG,PLAU,PLAUR,S100A8,SAA1,SRC,TGFB3,TGFBR2,ADIPOR2,APLNR,EDNRB,NPR1,NPR3,THBS1,ARRB1,DES,LTBP2,NCK1,FURIN,TPM2,VIM,TMSB10,GREM1,AGT,ENG,CD1D,IL1RAP,SHC1,VCAM1,IKBKB,S1PR2,TLR2
17_Member	GO Biological Processes	GO:0009611	response to wounding	-17.6784	-15.1829	30/430	71,94,177,309,347,1465,1490,1839,1909,2246,2247,2252,3084,3491,3552,3611,4321,5122,5155,5156,5159,5294,5328,5329,6279,6288,6714,7043,7048,79602	ACTG1,ACVRL1,AGER,ANXA6,APOD,CSRP1,CCN2,HBEGF,EDNRA,FGF1,FGF2,FGF7,NRG1,CCN1,IL1A,ILK,MMP12,PCSK1,PDGFB,PDGFRA,PDGFRB,PIK3CG,PLAU,PLAUR,S100A8,SAA1,SRC,TGFB3,TGFBR2,ADIPOR2
17_Member	GO Biological Processes	GO:0042060	wound healing	-13.7387	-11.4889	23/326	71,94,309,1465,1839,2246,2247,3084,3491,3552,3611,4321,5156,5159,5294,5328,5329,6279,6288,6714,7043,7048,79602	ACTG1,ACVRL1,ANXA6,CSRP1,HBEGF,FGF1,FGF2,NRG1,CCN1,IL1A,ILK,MMP12,PDGFRA,PDGFRB,PIK3CG,PLAU,PLAUR,S100A8,SAA1,SRC,TGFB3,TGFBR2,ADIPOR2
17_Member	GO Biological Processes	GO:0050878	regulation of body fluid levels	-6.02584	-4.41635	15/366	71,187,1465,1910,3611,4881,4883,5155,5156,5294,5328,5329,6288,6714,7057	ACTG1,APLNR,CSRP1,EDNRB,ILK,NPR1,NPR3,PDGFB,PDGFRA,PIK3CG,PLAU,PLAUR,SAA1,SRC,THBS1
17_Member	GO Biological Processes	GO:0007596	blood coagulation	-4.6565	-3.21765	9/172	71,1465,3611,5156,5294,5328,5329,6288,6714	ACTG1,CSRP1,ILK,PDGFRA,PIK3CG,PLAU,PLAUR,SAA1,SRC
17_Member	GO Biological Processes	GO:0030168	platelet activation	-4.65585	-3.21765	7/96	71,1465,3611,5156,5294,6288,6714	ACTG1,CSRP1,ILK,PDGFRA,PIK3CG,SAA1,SRC
17_Member	GO Biological Processes	GO:0050817	coagulation	-4.61679	-3.18631	9/174	71,1465,3611,5156,5294,5328,5329,6288,6714	ACTG1,CSRP1,ILK,PDGFRA,PIK3CG,PLAU,PLAUR,SAA1,SRC
17_Member	GO Biological Processes	GO:0007599	hemostasis	-4.55825	-3.13481	9/177	71,1465,3611,5156,5294,5328,5329,6288,6714	ACTG1,CSRP1,ILK,PDGFRA,PIK3CG,PLAU,PLAUR,SAA1,SRC
17_Member	GO Biological Processes	GO:0070527	platelet aggregation	-4.44371	-3.03903	5/43	71,1465,3611,5156,5294	ACTG1,CSRP1,ILK,PDGFRA,PIK3CG
17_Member	GO Biological Processes	GO:0034109	homotypic cell-cell adhesion	-3.81241	-2.49915	5/58	71,1465,3611,5156,5294	ACTG1,CSRP1,ILK,PDGFRA,PIK3CG
17_Member	GO Biological Processes	GO:0097435	supramolecular fiber organization	-3.64706	-2.36184	14/522	71,408,1465,1674,4053,4690,5045,5156,5159,6714,7169,7431,9168,26585	ACTG1,ARRB1,CSRP1,DES,LTBP2,NCK1,FURIN,PDGFRA,PDGFRB,SRC,TPM2,VIM,TMSB10,GREM1
17_Member	GO Biological Processes	GO:0031032	actomyosin structure organization	-3.37483	-2.13468	6/110	71,408,1465,5156,5159,6714	ACTG1,ARRB1,CSRP1,PDGFRA,PDGFRB,SRC
17_Member	GO Biological Processes	GO:0055001	muscle cell development	-3.31774	-2.08568	7/157	71,183,1465,1909,2022,5156,5159	ACTG1,AGT,CSRP1,EDNRA,ENG,PDGFRA,PDGFRB
17_Member	GO Biological Processes	GO:0098609	cell-cell adhesion	-3.04327	-1.85555	13/533	71,912,1465,3491,3556,3611,5156,5294,6279,6464,6714,7048,7412	ACTG1,CD1D,CSRP1,CCN1,IL1RAP,ILK,PDGFRA,PIK3CG,S100A8,SHC1,SRC,TGFBR2,VCAM1
17_Member	GO Biological Processes	GO:0030036	actin cytoskeleton organization	-2.99204	-1.80896	13/540	71,408,1465,2252,3551,4690,5156,5159,6464,6714,7169,9168,9294	ACTG1,ARRB1,CSRP1,FGF7,IKBKB,NCK1,PDGFRA,PDGFRB,SHC1,SRC,TPM2,TMSB10,S1PR2
17_Member	GO Biological Processes	GO:0030239	myofibril assembly	-2.69627	-1.56097	4/61	71,1465,5156,5159	ACTG1,CSRP1,PDGFRA,PDGFRB
17_Member	GO Biological Processes	GO:0010927	cellular component assembly involved in morphogenesis	-2.68796	-1.55639	5/102	71,1465,5156,5159,7097	ACTG1,CSRP1,PDGFRA,PDGFRB,TLR2
17_Member	GO Biological Processes	GO:0055002	striated muscle cell development	-2.67026	-1.54001	4/62	71,1465,5156,5159	ACTG1,CSRP1,PDGFRA,PDGFRB
17_Member	GO Biological Processes	GO:0030029	actin filament-based process	-2.5777	-1.46044	13/602	71,408,1465,2252,3551,4690,5156,5159,6464,6714,7169,9168,9294	ACTG1,ARRB1,CSRP1,FGF7,IKBKB,NCK1,PDGFRA,PDGFRB,SHC1,SRC,TPM2,TMSB10,S1PR2
18_Summary	GO Biological Processes	GO:0048660	regulation of smooth muscle cell proliferation	-17.5096	-15.0202	21/170	183,347,1839,2247,3480,3586,3600,3606,4880,4881,4883,5155,5159,5468,6772,7043,7048,7057,9294,10203,80310,3491,5328,5329,2534	AGT,APOD,HBEGF,FGF2,IGF1R,IL10,IL15,IL18,NPPC,NPR1,NPR3,PDGFB,PDGFRB,PPARG,STAT1,TGFB3,TGFBR2,THBS1,S1PR2,CALCRL,PDGFD,CCN1,PLAU,PLAUR,FYN
18_Member	GO Biological Processes	GO:0048660	regulation of smooth muscle cell proliferation	-17.5096	-15.0202	21/170	183,347,1839,2247,3480,3586,3600,3606,4880,4881,4883,5155,5159,5468,6772,7043,7048,7057,9294,10203,80310	AGT,APOD,HBEGF,FGF2,IGF1R,IL10,IL15,IL18,NPPC,NPR1,NPR3,PDGFB,PDGFRB,PPARG,STAT1,TGFB3,TGFBR2,THBS1,S1PR2,CALCRL,PDGFD
18_Member	GO Biological Processes	GO:0048661	positive regulation of smooth muscle cell proliferation	-11.6236	-9.58439	13/95	183,1839,2247,3480,3586,3606,5155,5159,6772,7048,7057,10203,80310	AGT,HBEGF,FGF2,IGF1R,IL10,IL18,PDGFB,PDGFRB,STAT1,TGFBR2,THBS1,CALCRL,PDGFD
18_Member	Canonical Pathways	M53	PID INTEGRIN3 PATHWAY	-7.05293	-5.33691	7/43	3491,5155,5159,5328,5329,7048,7057	CCN1,PDGFB,PDGFRB,PLAU,PLAUR,TGFBR2,THBS1
18_Member	GO Biological Processes	GO:2000379	positive regulation of reactive oxygen species metabolic process	-3.39891	-2.1519	5/71	183,5155,5159,7048,7057	AGT,PDGFB,PDGFRB,TGFBR2,THBS1
18_Member	GO Biological Processes	GO:2000377	regulation of reactive oxygen species metabolic process	-2.71999	-1.58282	6/147	183,2534,5155,5159,7048,7057	AGT,FYN,PDGFB,PDGFRB,TGFBR2,THBS1
19_Summary	GO Biological Processes	GO:0032102	negative regulation of response to external stimulus	-15.8231	-13.41	28/427	2213,2247,2534,3082,3134,3586,4321,5045,5155,5156,5328,5468,6288,6347,6714,7057,7132,7133,9037,9353,10203,10501,11005,26585,56920,57556,64127,116379,695,718,940,4049,912,3551,3600,3659,3929,6772,7187,23586,259197,7292	FCGR2B,FGF2,FYN,HGF,HLA-F,IL10,MMP12,FURIN,PDGFB,PDGFRA,PLAU,PPARG,SAA1,CCL2,SRC,THBS1,TNFRSF1A,TNFRSF1B,SEMA5A,SLIT2,CALCRL,SEMA6B,SPINK5,GREM1,SEMA3G,SEMA6A,NOD2,IL22RA2,BTK,C3,CD28,LTA,CD1D,IKBKB,IL15,IRF1,LBP,STAT1,TRAF3,DDX58,NCR3,TNFSF4
19_Member	GO Biological Processes	GO:0032102	negative regulation of response to external stimulus	-15.8231	-13.41	28/427	2213,2247,2534,3082,3134,3586,4321,5045,5155,5156,5328,5468,6288,6347,6714,7057,7132,7133,9037,9353,10203,10501,11005,26585,56920,57556,64127,116379	FCGR2B,FGF2,FYN,HGF,HLA-F,IL10,MMP12,FURIN,PDGFB,PDGFRA,PLAU,PPARG,SAA1,CCL2,SRC,THBS1,TNFRSF1A,TNFRSF1B,SEMA5A,SLIT2,CALCRL,SEMA6B,SPINK5,GREM1,SEMA3G,SEMA6A,NOD2,IL22RA2
19_Member	GO Biological Processes	GO:0002861	regulation of inflammatory response to antigenic stimulus	-11.2727	-9.25233	10/45	695,718,940,2213,2534,3586,4049,5045,6714,64127	BTK,C3,CD28,FCGR2B,FYN,IL10,LTA,FURIN,SRC,NOD2
19_Member	GO Biological Processes	GO:0031348	negative regulation of defense response	-8.65494	-6.80794	16/268	2213,2534,3082,3134,3586,4321,5045,5468,6288,6714,7132,7133,10203,11005,64127,116379	FCGR2B,FYN,HGF,HLA-F,IL10,MMP12,FURIN,PPARG,SAA1,SRC,TNFRSF1A,TNFRSF1B,CALCRL,SPINK5,NOD2,IL22RA2
19_Member	GO Biological Processes	GO:0050728	negative regulation of inflammatory response	-8.06258	-6.26367	13/182	2213,2534,3082,3586,5045,5468,6288,6714,7132,7133,10203,64127,116379	FCGR2B,FYN,HGF,IL10,FURIN,PPARG,SAA1,SRC,TNFRSF1A,TNFRSF1B,CALCRL,NOD2,IL22RA2
19_Member	GO Biological Processes	GO:0002831	regulation of response to biotic stimulus	-7.79989	-6.01787	17/351	912,2213,2534,3134,3551,3600,3659,3929,4321,5468,6714,6772,7187,11005,23586,64127,259197	CD1D,FCGR2B,FYN,HLA-F,IKBKB,IL15,IRF1,LBP,MMP12,PPARG,SRC,STAT1,TRAF3,SPINK5,DDX58,NOD2,NCR3
19_Member	GO Biological Processes	GO:0002862	negative regulation of inflammatory response to antigenic stimulus	-6.58862	-4.92588	6/31	2213,2534,3586,5045,6714,64127	FCGR2B,FYN,IL10,FURIN,SRC,NOD2
19_Member	GO Biological Processes	GO:0050777	negative regulation of immune response	-6.25217	-4.61897	11/179	2213,2534,3134,3586,4321,5045,5468,6714,7292,11005,64127	FCGR2B,FYN,HLA-F,IL10,MMP12,FURIN,PPARG,SRC,TNFSF4,SPINK5,NOD2
19_Member	GO Biological Processes	GO:0045088	regulation of innate immune response	-5.98905	-4.38273	12/231	912,2213,2534,3134,3551,3659,3929,4321,5468,6714,64127,259197	CD1D,FCGR2B,FYN,HLA-F,IKBKB,IRF1,LBP,MMP12,PPARG,SRC,NOD2,NCR3
19_Member	GO Biological Processes	GO:0045089	positive regulation of innate immune response	-5.37752	-3.85104	9/140	912,2534,3134,3551,3929,4321,6714,64127,259197	CD1D,FYN,HLA-F,IKBKB,LBP,MMP12,SRC,NOD2,NCR3
19_Member	GO Biological Processes	GO:0002833	positive regulation of response to biotic stimulus	-4.50088	-3.08463	9/180	912,2534,3134,3551,3929,4321,6714,64127,259197	CD1D,FYN,HLA-F,IKBKB,LBP,MMP12,SRC,NOD2,NCR3
20_Summary	GO Biological Processes	GO:0060284	regulation of cell development	-14.9755	-12.6019	29/500	627,1910,3551,3552,3572,3611,4049,4880,5047,5744,6281,6356,6387,7097,7132,7133,7852,9037,9294,9353,10154,10501,23129,23529,54567,56920,57556,91584,146433,1890,3082,3556	BDNF,EDNRB,IKBKB,IL1A,IL6ST,ILK,LTA,NPPC,PAEP,PTHLH,S100A10,CCL11,CXCL12,TLR2,TNFRSF1A,TNFRSF1B,CXCR4,SEMA5A,S1PR2,SLIT2,PLXNC1,SEMA6B,PLXND1,CLCF1,DLL4,SEMA3G,SEMA6A,PLXNA4,IL34,TYMP,HGF,IL1RAP
20_Member	GO Biological Processes	GO:0060284	regulation of cell development	-14.9755	-12.6019	29/500	627,1910,3551,3552,3572,3611,4049,4880,5047,5744,6281,6356,6387,7097,7132,7133,7852,9037,9294,9353,10154,10501,23129,23529,54567,56920,57556,91584,146433	BDNF,EDNRB,IKBKB,IL1A,IL6ST,ILK,LTA,NPPC,PAEP,PTHLH,S100A10,CCL11,CXCL12,TLR2,TNFRSF1A,TNFRSF1B,CXCR4,SEMA5A,S1PR2,SLIT2,PLXNC1,SEMA6B,PLXND1,CLCF1,DLL4,SEMA3G,SEMA6A,PLXNA4,IL34
20_Member	GO Biological Processes	GO:0051960	regulation of nervous system development	-10.2232	-8.27964	22/439	627,1890,3082,3556,3572,4049,6356,6387,7097,7133,7852,9037,9353,10154,10501,23129,23529,54567,56920,57556,91584,146433	BDNF,TYMP,HGF,IL1RAP,IL6ST,LTA,CCL11,CXCL12,TLR2,TNFRSF1B,CXCR4,SEMA5A,SLIT2,PLXNC1,SEMA6B,PLXND1,CLCF1,DLL4,SEMA3G,SEMA6A,PLXNA4,IL34
20_Member	GO Biological Processes	GO:0050767	regulation of neurogenesis	-9.25156	-7.36877	19/361	627,3572,4049,6356,6387,7097,7133,7852,9037,9353,10154,10501,23129,23529,54567,56920,57556,91584,146433	BDNF,IL6ST,LTA,CCL11,CXCL12,TLR2,TNFRSF1B,CXCR4,SEMA5A,SLIT2,PLXNC1,SEMA6B,PLXND1,CLCF1,DLL4,SEMA3G,SEMA6A,PLXNA4,IL34
20_Member	GO Biological Processes	GO:0010720	positive regulation of cell development	-8.88283	-7.01758	17/297	627,3572,3611,4049,6281,6387,7097,7133,7852,9037,9294,9353,10154,23129,23529,91584,146433	BDNF,IL6ST,ILK,LTA,S100A10,CXCL12,TLR2,TNFRSF1B,CXCR4,SEMA5A,S1PR2,SLIT2,PLXNC1,PLXND1,CLCF1,PLXNA4,IL34
20_Member	GO Biological Processes	GO:0050769	positive regulation of neurogenesis	-7.94434	-6.15517	14/222	627,3572,4049,6387,7097,7133,7852,9037,9353,10154,23129,23529,91584,146433	BDNF,IL6ST,LTA,CXCL12,TLR2,TNFRSF1B,CXCR4,SEMA5A,SLIT2,PLXNC1,PLXND1,CLCF1,PLXNA4,IL34
20_Member	GO Biological Processes	GO:0051962	positive regulation of nervous system development	-7.75164	-5.97316	15/269	627,3556,3572,4049,6387,7097,7133,7852,9037,9353,10154,23129,23529,91584,146433	BDNF,IL1RAP,IL6ST,LTA,CXCL12,TLR2,TNFRSF1B,CXCR4,SEMA5A,SLIT2,PLXNC1,PLXND1,CLCF1,PLXNA4,IL34
20_Member	GO Biological Processes	GO:0014015	positive regulation of gliogenesis	-5.83573	-4.24947	7/64	3572,4049,7097,7133,7852,23529,146433	IL6ST,LTA,TLR2,TNFRSF1B,CXCR4,CLCF1,IL34
20_Member	GO Biological Processes	GO:0045687	positive regulation of glial cell differentiation	-5.77082	-4.19351	6/42	3572,7097,7133,7852,23529,146433	IL6ST,TLR2,TNFRSF1B,CXCR4,CLCF1,IL34
20_Member	GO Biological Processes	GO:0014013	regulation of gliogenesis	-4.54064	-3.11927	7/100	3572,4049,7097,7133,7852,23529,146433	IL6ST,LTA,TLR2,TNFRSF1B,CXCR4,CLCF1,IL34
20_Member	GO Biological Processes	GO:0048714	positive regulation of oligodendrocyte differentiation	-4.43375	-3.03056	4/22	7097,7133,7852,146433	TLR2,TNFRSF1B,CXCR4,IL34
20_Member	GO Biological Processes	GO:0045685	regulation of glial cell differentiation	-4.29125	-2.90361	6/75	3572,7097,7133,7852,23529,146433	IL6ST,TLR2,TNFRSF1B,CXCR4,CLCF1,IL34
20_Member	GO Biological Processes	GO:0048713	regulation of oligodendrocyte differentiation	-3.3907	-2.14667	4/40	7097,7133,7852,146433	TLR2,TNFRSF1B,CXCR4,IL34
