# Supplementary material for: Exploitation of tumor antigens and construction of immune subtype classifier for mRNA vaccine development in bladder cancer
Source: Front Immunol. 2022 Nov 16;13:1014638. doi: 10.3389/fimmu.2022.1014638 (PMC9769457; doi:10.3389/fimmu.2022.1014638)
Supplement: Supplementary Table 9 — Model effectiveness of XGBoost in TCGA, E-MTAB-4321, GSE13507, and GSE32894 cohorts. [file Table_9.xlsx]

## Sheet: TCGA
XGBoost	C1	C2	C3
Prediction C1	96	0	0
Prediction C2	0	124	0
Prediction C3	0	0	188
Accuracy	1
95% CI	(0.991-1)
P-value [ACC > NIR]	<0.001
Kappa	1
Mcnemar's Test P-value	NA
Statistics by Class	C1	C2	C3
Sensitivity	1	1	1
Specificity	1	1	1
Pos Pred Value	1	1	1
Neg Pred Value	1	1	1
Prevalence	0.2353	0.3039	0.4608
Detection Rate	0.2353	0.3039	0.4608
Detection Prevalence	0.2353	0.3039	0.4608
Balanced Accuracy	1	1	1

## Sheet: E-MTAB-4321
XGBoost	C1	C2	C3
Prediction C1	77	19	12
Prediction C2	6	71	24
Prediction C3	10	23	234
Accuracy	0.8025
95% CI	(0.7639-0.8374)
P-value [ACC > NIR]	<0.001
Kappa	0.6637
Mcnemar's Test P-value	0.07308
Statistics by Class	C1	C2	C3
Sensitivity	0.828	0.6283	0.8667
Specificity	0.9191	0.9174	0.8398
Pos Pred Value	0.713	0.703	0.8764
Neg Pred Value	0.9565	0.888	0.8278
Prevalence	0.1954	0.2374	0.5672
Detection Rate	0.1618	0.1492	0.4916
Detection Prevalence	0.2269	0.2122	0.5609
Balanced Accuracy	0.8735	0.7728	0.8532

## Sheet: GSE32894
XGBoost	C1	C2	C3
Prediction C1	39	2	5
Prediction C2	8	48	11
Prediction C3	12	11	172
Accuracy	0.8409
95% CI	(0.7952-0.8799)
P-value [ACC > NIR]	<0.001
Kappa	0.7064
Mcnemar's Test P-value	0.09036
Statistics by Class	C1	C2	C3
Sensitivity	0.661	0.7869	0.9149
Specificity	0.9719	0.9231	0.8083
Pos Pred Value	0.8478	0.7164	0.8821
Neg Pred Value	0.9237	0.9461	0.8584
Prevalence	0.1916	0.1981	0.6104
Detection Rate	0.1266	0.1558	0.5584
Detection Prevalence	0.1494	0.2175	0.6331
Balanced Accuracy	0.8165	0.855	0.8616

## Sheet: GSE13507
XGBoost	C1	C2	C3
Prediction C1	20	2	0
Prediction C2	5	21	11
Prediction C3	4	14	114
Accuracy	0.8245
95% CI	(0.7624-0.876)
P-value [ACC > NIR]	<0.001
Kappa	0.6423
Mcnemar's Test P-value	0.07442
Statistics by Class	C1	C2	C3
Sensitivity	0.6897	0.5676	0.9344
Specificity	0.9874	0.9139	0.7273
Pos Pred Value	0.9091	0.6176	0.8636
Neg Pred Value	0.9458	0.8961	0.8571
Prevalence	0.1543	0.1968	0.6489
Detection Rate	0.1064	0.1117	0.6064
Detection Prevalence	0.117	0.1809	0.7021
Balanced Accuracy	0.8385	0.7407	0.8308
